# Supplementary material for: Yiai Fuzheng decoction inhibits triple-negative breast cancer by remodeling the immune microenvironment
Source: Front Immunol. 2025 Sep 30;16:1615631. doi: 10.3389/fimmu.2025.1615631 (PMC12518410; doi:10.3389/fimmu.2025.1615631)
Supplement: Supplementary file 1 [file Table1.xls]

Sample	Raw Reads	Raw Bases(G)	Raw Q20(%)	Raw Q30(%)	Raw GC(%)	Clean Reads	Clean Bases(G)	Clean Q20(%)	Clean Q30(%)	Clean GC(%)	Effective Rate(%)
Ctrl_2039	45994932	6.9	97.47	92.14	49.91	38827310	5.71	99.09	96.02	49.85	84.42
Ctrl_2089	43314742	6.5	97.56	92.27	49.79	36754166	5.42	99.06	95.89	49.73	84.85
Ctrl_2093	42295342	6.34	97.47	92.1	49.76	35653420	5.25	99.09	95.99	49.7	84.3
High_2088	59535390	8.93	97.04	91.07	49.86	48077832	7.09	98.93	95.51	49.77	80.76
High_2094	51929030	7.79	97.17	91.33	50.13	42554686	6.28	98.97	95.62	50	81.95
High_2098	47274438	7.09	97.5	92.24	50.06	39976566	5.87	99.12	96.12	50	84.56
Low_2030	43859270	6.58	97.36	91.79	49.77	36648364	5.4	99.06	95.86	49.7	83.56
Low_2049	38289258	5.74	97.38	91.88	49.81	32070104	4.72	99.1	96	49.77	83.76
Low_2099	40473768	6.07	97.47	92.13	50.06	34076644	5	99.09	96.02	49.98	84.19
	45885130							99.05666667	95.89222222		83.59444444
