# Supplementary material for: Yiai Fuzheng decoction inhibits triple-negative breast cancer by remodeling the immune microenvironment
Source: Front Immunol. 2025 Sep 30;16:1615631. doi: 10.3389/fimmu.2025.1615631 (PMC12518410; doi:10.3389/fimmu.2025.1615631)
Supplement: Supplementary file 2 [file DataSheet1.zip]

Archive with 619 entries (538 files):
- Supplementary File 2/
- Supplementary File 2/Preprocessed_Data/
- Supplementary File 2/.DS_Store
- __MACOSX/Supplementary File 2/._.DS_Store
- Supplementary File 2/Quality_Control/
- Supplementary File 2/Treatment/
- Supplementary File 2/Preprocessed_Data/06_AllMet_and_Ratio.csv
- Supplementary File 2/Preprocessed_Data/03.2_AllMet_with_Raw_Metabolite.csv
- Supplementary File 2/Preprocessed_Data/03_AllMet_Raw_NormArea.csv
- Supplementary File 2/Preprocessed_Data/04_AllMet_Pathway.csv
- Supplementary File 2/Preprocessed_Data/Treatment.csv
- Supplementary File 2/Preprocessed_Data/04_AllMet.csv
- Supplementary File 2/Preprocessed_Data/Class_Info.csv
- Supplementary File 2/Preprocessed_Data/config.json
- Supplementary File 2/Preprocessed_Data/test.csv
- Supplementary File 2/Preprocessed_Data/00_AllMet_Raw.csv
- Supplementary File 2/Preprocessed_Data/05_Ratio_Raw.csv
- Supplementary File 2/Preprocessed_Data/Class_Color.csv
- Supplementary File 2/Preprocessed_Data/01_AllMet_Raw_Outlier.csv
- Supplementary File 2/Preprocessed_Data/02_AllMet_Raw_Missing_Value_Filled.csv
- Supplementary File 2/Quality_Control/.DS_Store
- __MACOSX/Supplementary File 2/Quality_Control/._.DS_Store
- Supplementary File 2/Quality_Control/01_PC1_with_All_Samples/
- Supplementary File 2/Quality_Control/Class_Count_Pieplot.pdf
- __MACOSX/Supplementary File 2/Quality_Control/._Class_Count_Pieplot.pdf
- Supplementary File 2/Quality_Control/02_QC_Correlation_Pearson/
- Supplementary File 2/Quality_Control/Class_Count.csv
- __MACOSX/Supplementary File 2/Quality_Control/._Class_Count.csv
- Supplementary File 2/Treatment/D_vs_H/
- Supplementary File 2/Treatment/Sig_Met_Summary/
- Supplementary File 2/Treatment/.DS_Store
- __MACOSX/Supplementary File 2/Treatment/._.DS_Store
- Supplementary File 2/Treatment/C_vs_D_vs_H/
- Supplementary File 2/Treatment/C_vs_H/
- Supplementary File 2/Treatment/C_vs_D/
- Supplementary File 2/Quality_Control/01_PC1_with_All_Samples/PCA_with_All_Samples_Score.csv
- Supplementary File 2/Quality_Control/01_PC1_with_All_Samples/PCA_with_All_Samples_R2.csv
- Supplementary File 2/Quality_Control/01_PC1_with_All_Samples/PCA_with_All_Samples_First2PCs_with_Labels.pdf
- __MACOSX/Supplementary File 2/Quality_Control/01_PC1_with_All_Samples/._PCA_with_All_Samples_First2PCs_with_Labels.pdf
- Supplementary File 2/Quality_Control/01_PC1_with_All_Samples/PC1_Dotplot.pdf
- Supplementary File 2/Quality_Control/01_PC1_with_All_Samples/PCA_with_All_Samples_First2PCs.pdf
- Supplementary File 2/Quality_Control/02_QC_Correlation_Pearson/QC_Pearson_Chord.pdf
- Supplementary File 2/Quality_Control/02_QC_Correlation_Pearson/QC_Pearson_P_values.csv
- Supplementary File 2/Quality_Control/02_QC_Correlation_Pearson/QC_Pearson_r_values.csv
- Supplementary File 2/Quality_Control/02_QC_Correlation_Pearson/QC_Pearson_Correlation_Heatmap.pdf
- Supplementary File 2/Treatment/D_vs_H/07_Pathway_Analysis/
- Supplementary File 2/Treatment/D_vs_H/.DS_Store
- __MACOSX/Supplementary File 2/Treatment/D_vs_H/._.DS_Store
- Supplementary File 2/Treatment/D_vs_H/03_PLS_DA/
- Supplementary File 2/Treatment/D_vs_H/06_Potential_Biomarkers/
- Supplementary File 2/Treatment/D_vs_H/04_OPLS_DA/
- Supplementary File 2/Treatment/D_vs_H/05_Univariate_Analysis/
- Supplementary File 2/Treatment/D_vs_H/02_PCA/
- Supplementary File 2/Treatment/D_vs_H/01_Basic_Statistics/
- Supplementary File 2/Treatment/Sig_Met_Summary/Sig_Met_Venn_Data_By_TwoGroup_Compares.csv
- Supplementary File 2/Treatment/Sig_Met_Summary/Sig_Met_Venn_Plot_By_TwoGroup_Compares.pdf
- __MACOSX/Supplementary File 2/Treatment/Sig_Met_Summary/._Sig_Met_Venn_Plot_By_TwoGroup_Compares.pdf
- Supplementary File 2/Treatment/Sig_Met_Summary/Sig_Met_Venn_Plot.pdf
- Supplementary File 2/Treatment/Sig_Met_Summary/Sig_Met_Venn_Data.csv
- Supplementary File 2/Treatment/C_vs_D_vs_H/03_PLS_DA/
- Supplementary File 2/Treatment/C_vs_D_vs_H/06_Pathway_Analysis/
- Supplementary File 2/Treatment/C_vs_D_vs_H/04_Univariate_Analysis/
- Supplementary File 2/Treatment/C_vs_D_vs_H/05_Potential_Biomarkers/
- Supplementary File 2/Treatment/C_vs_D_vs_H/02_PCA/
- Supplementary File 2/Treatment/C_vs_D_vs_H/01_Basic_Statistics/
- Supplementary File 2/Treatment/C_vs_H/07_Pathway_Analysis/
- Supplementary File 2/Treatment/C_vs_H/.DS_Store
- __MACOSX/Supplementary File 2/Treatment/C_vs_H/._.DS_Store
- Supplementary File 2/Treatment/C_vs_H/03_PLS_DA/
- Supplementary File 2/Treatment/C_vs_H/06_Potential_Biomarkers/
- Supplementary File 2/Treatment/C_vs_H/04_OPLS_DA/
- Supplementary File 2/Treatment/C_vs_H/05_Univariate_Analysis/
- Supplementary File 2/Treatment/C_vs_H/02_PCA/
- Supplementary File 2/Treatment/C_vs_H/01_Basic_Statistics/
- Supplementary File 2/Treatment/C_vs_D/07_Pathway_Analysis/
- Supplementary File 2/Treatment/C_vs_D/.DS_Store
- __MACOSX/Supplementary File 2/Treatment/C_vs_D/._.DS_Store
- Supplementary File 2/Treatment/C_vs_D/03_PLS_DA/
- Supplementary File 2/Treatment/C_vs_D/06_Potential_Biomarkers/
- Supplementary File 2/Treatment/C_vs_D/04_OPLS_DA/
- Supplementary File 2/Treatment/C_vs_D/05_Univariate_Analysis/
- Supplementary File 2/Treatment/C_vs_D/02_PCA/
- Supplementary File 2/Treatment/C_vs_D/01_Basic_Statistics/
- Supplementary File 2/Treatment/D_vs_H/07_Pathway_Analysis/.DS_Store
- __MACOSX/Supplementary File 2/Treatment/D_vs_H/07_Pathway_Analysis/._.DS_Store
- Supplementary File 2/Treatment/D_vs_H/07_Pathway_Analysis/Pathway_Analysis/
- Supplementary File 2/Treatment/D_vs_H/07_Pathway_Analysis/Enrichment_Analysis/
- Supplementary File 2/Treatment/D_vs_H/03_PLS_DA/PLSDA_VIP.csv
- Supplementary File 2/Treatment/D_vs_H/03_PLS_DA/PLSDA_Score.csv
- Supplementary File 2/Treatment/D_vs_H/03_PLS_DA/PC123_Score_3D.pdf
- Supplementary File 2/Treatment/D_vs_H/03_PLS_DA/PLSDA_R2X_R2Y_Q2.csv
- Supplementary File 2/Treatment/D_vs_H/03_PLS_DA/PLSDA_Score_with_Boxplot_with_Points.pdf
- Supplementary File 2/Treatment/D_vs_H/03_PLS_DA/PLSDA_Score_2D_Label.pdf
- Supplementary File 2/Treatment/D_vs_H/03_PLS_DA/PLSDA_Score_2D.pdf
- Supplementary File 2/Treatment/D_vs_H/06_Potential_Biomarkers/AllMet_Tests_Joined.csv
- Supplementary File 2/Treatment/D_vs_H/06_Potential_Biomarkers/Markers.xlsx
- __MACOSX/Supplementary File 2/Treatment/D_vs_H/06_Potential_Biomarkers/._Markers.xlsx
- Supplementary File 2/Treatment/D_vs_H/06_Potential_Biomarkers/Markers_Vioplot.pdf
- Supplementary File 2/Treatment/D_vs_H/06_Potential_Biomarkers/Markers_Z_Score.csv
- Supplementary File 2/Treatment/D_vs_H/06_Potential_Biomarkers/Markers_Z_Score_Plot.pdf
- __MACOSX/Supplementary File 2/Treatment/D_vs_H/06_Potential_Biomarkers/._Markers_Z_Score_Plot.pdf
- Supplementary File 2/Treatment/D_vs_H/06_Potential_Biomarkers/Markers_log2FC_FDR_Bar_Plot.pdf
- Supplementary File 2/Treatment/D_vs_H/06_Potential_Biomarkers/Markers_Boxplot.pdf
- Supplementary File 2/Treatment/D_vs_H/06_Potential_Biomarkers/Venn_Plot.pdf
- Supplementary File 2/Treatment/D_vs_H/06_Potential_Biomarkers/AllMet_Tests_Joined.xlsx
- __MACOSX/Supplementary File 2/Treatment/D_vs_H/06_Potential_Biomarkers/._AllMet_Tests_Joined.xlsx
- Supplementary File 2/Treatment/D_vs_H/06_Potential_Biomarkers/Markers_Z_Score_Heatmap_with_Name.pdf
- __MACOSX/Supplementary File 2/Treatment/D_vs_H/06_Potential_Biomarkers/._Markers_Z_Score_Heatmap_with_Name.pdf
- Supplementary File 2/Treatment/D_vs_H/06_Potential_Biomarkers/Markers_Z_Score_Heatmap.pdf
- __MACOSX/Supplementary File 2/Treatment/D_vs_H/06_Potential_Biomarkers/._Markers_Z_Score_Heatmap.pdf
- Supplementary File 2/Treatment/D_vs_H/06_Potential_Biomarkers/Markers_Z_Score_Heatmap_ordered_by_Class_with_Name.pdf
- __MACOSX/Supplementary File 2/Treatment/D_vs_H/06_Potential_Biomarkers/._Markers_Z_Score_Heatmap_ordered_by_Class_with_Name.pdf
- Supplementary File 2/Treatment/D_vs_H/06_Potential_Biomarkers/Markers_Boxplot_with_Points.pdf
- Supplementary File 2/Treatment/D_vs_H/06_Potential_Biomarkers/Markers.csv
- Supplementary File 2/Treatment/D_vs_H/06_Potential_Biomarkers/Markers_log2FC_P_Bar_Plot.pdf
- Supplementary File 2/Treatment/D_vs_H/04_OPLS_DA/OPLSDA_R2X_R2Y_Q2.csv
- Supplementary File 2/Treatment/D_vs_H/04_OPLS_DA/OPLSDA_Score_2D_Label.pdf
- Supplementary File 2/Treatment/D_vs_H/04_OPLS_DA/OPLSDA_VIP.csv
- Supplementary File 2/Treatment/D_vs_H/04_OPLS_DA/Model_Validation/
- Supplementary File 2/Treatment/D_vs_H/04_OPLS_DA/OPLSDA_VPlot.pdf
- __MACOSX/Supplementary File 2/Treatment/D_vs_H/04_OPLS_DA/._OPLSDA_VPlot.pdf
- Supplementary File 2/Treatment/D_vs_H/04_OPLS_DA/OPLSDA_Score.csv
- Supplementary File 2/Treatment/D_vs_H/04_OPLS_DA/OPLSDA_Score_2D.pdf
- __MACOSX/Supplementary File 2/Treatment/D_vs_H/04_OPLS_DA/._OPLSDA_Score_2D.pdf
- Supplementary File 2/Treatment/D_vs_H/04_OPLS_DA/OPLSDA_R2X_R2Y_Q2.pdf
- Supplementary File 2/Treatment/D_vs_H/04_OPLS_DA/OPLSDA_VPlot_without_Label.pdf
- __MACOSX/Supplementary File 2/Treatment/D_vs_H/04_OPLS_DA/._OPLSDA_VPlot_without_Label.pdf
- Supplementary File 2/Treatment/D_vs_H/05_Univariate_Analysis/AllMet_Boxplot_with_Points.pdf
- Supplementary File 2/Treatment/D_vs_H/05_Univariate_Analysis/AllMet_Z_Score.csv
- Supplementary File 2/Treatment/D_vs_H/05_Univariate_Analysis/Z_Score_Plot.pdf
- Supplementary File 2/Treatment/D_vs_H/05_Univariate_Analysis/AllMet_Test.csv
- Supplementary File 2/Treatment/D_vs_H/05_Univariate_Analysis/Volcano_Plot.pdf
- __MACOSX/Supplementary File 2/Treatment/D_vs_H/05_Univariate_Analysis/._Volcano_Plot.pdf
- Supplementary File 2/Treatment/D_vs_H/05_Univariate_Analysis/AllMet_Boxplot.pdf
- Supplementary File 2/Treatment/D_vs_H/05_Univariate_Analysis/AllMet_Vioplot.pdf
- Supplementary File 2/Treatment/D_vs_H/05_Univariate_Analysis/Volcano_Plot_with_Label.pdf
- Supplementary File 2/Treatment/D_vs_H/02_PCA/.DS_Store
- __MACOSX/Supplementary File 2/Treatment/D_vs_H/02_PCA/._.DS_Store
- Supplementary File 2/Treatment/D_vs_H/02_PCA/All_Groups/
- Supplementary File 2/Treatment/D_vs_H/02_PCA/Uni_Group/
- Supplementary File 2/Treatment/D_vs_H/01_Basic_Statistics/Z_Score_Heatmap.pdf
- Supplementary File 2/Treatment/D_vs_H/01_Basic_Statistics/Z_Score.csv
- Supplementary File 2/Treatment/D_vs_H/01_Basic_Statistics/Basic_Statistics.csv
- Supplementary File 2/Treatment/D_vs_H/01_Basic_Statistics/Metabolite_Class_Statistics/
- Supplementary File 2/Treatment/C_vs_D_vs_H/03_PLS_DA/PLSDA_VIP.csv
- Supplementary File 2/Treatment/C_vs_D_vs_H/03_PLS_DA/PLSDA_Score.csv
- Supplementary File 2/Treatment/C_vs_D_vs_H/03_PLS_DA/PC123_Score_3D.pdf
- Supplementary File 2/Treatment/C_vs_D_vs_H/03_PLS_DA/PLSDA_R2X_R2Y_Q2.csv
- Supplementary File 2/Treatment/C_vs_D_vs_H/03_PLS_DA/PLSDA_Score_with_Boxplot_with_Points.pdf
- Supplementary File 2/Treatment/C_vs_D_vs_H/03_PLS_DA/PLSDA_Score_2D_Label.pdf
- Supplementary File 2/Treatment/C_vs_D_vs_H/03_PLS_DA/PLSDA_Score_2D.pdf
- Supplementary File 2/Treatment/C_vs_D_vs_H/06_Pathway_Analysis/Pathway_Analysis/
- Supplementary File 2/Treatment/C_vs_D_vs_H/06_Pathway_Analysis/Enrichment_Analysis/
- Supplementary File 2/Treatment/C_vs_D_vs_H/04_Univariate_Analysis/AllMet_Boxplot_with_Points_and_Significant_labels_post_hoc.pdf
- Supplementary File 2/Treatment/C_vs_D_vs_H/04_Univariate_Analysis/AllMet_Boxplot_with_Points.pdf
- Supplementary File 2/Treatment/C_vs_D_vs_H/04_Univariate_Analysis/AllMet_Z_Score.csv
- Supplementary File 2/Treatment/C_vs_D_vs_H/04_Univariate_Analysis/Z_Score_Plot.pdf
- Supplementary File 2/Treatment/C_vs_D_vs_H/04_Univariate_Analysis/AllMet_Test.csv
- Supplementary File 2/Treatment/C_vs_D_vs_H/04_Univariate_Analysis/AllMet_Boxplot.pdf
- Supplementary File 2/Treatment/C_vs_D_vs_H/04_Univariate_Analysis/AllMet_Boxplot_with_Points_and_Significant_labels.pdf
- Supplementary File 2/Treatment/C_vs_D_vs_H/04_Univariate_Analysis/AllMet_Vioplot.pdf
- Supplementary File 2/Treatment/C_vs_D_vs_H/04_Univariate_Analysis/comparisons.csv
- Supplementary File 2/Treatment/C_vs_D_vs_H/04_Univariate_Analysis/post_hoc.csv
- Supplementary File 2/Treatment/C_vs_D_vs_H/05_Potential_Biomarkers/Markers.xlsx
- __MACOSX/Supplementary File 2/Treatment/C_vs_D_vs_H/05_Potential_Biomarkers/._Markers.xlsx
- Supplementary File 2/Treatment/C_vs_D_vs_H/05_Potential_Biomarkers/AllMet_Test.csv
- Supplementary File 2/Treatment/C_vs_D_vs_H/05_Potential_Biomarkers/Markers_Vioplot.pdf
- Supplementary File 2/Treatment/C_vs_D_vs_H/05_Potential_Biomarkers/Markers_Z_Score.csv
- Supplementary File 2/Treatment/C_vs_D_vs_H/05_Potential_Biomarkers/Markers_Z_Score_Plot.pdf
- Supplementary File 2/Treatment/C_vs_D_vs_H/05_Potential_Biomarkers/Markers_Boxplot.pdf
- Supplementary File 2/Treatment/C_vs_D_vs_H/05_Potential_Biomarkers/Markers_Z_Score_Heatmap_with_Name.pdf
- Supplementary File 2/Treatment/C_vs_D_vs_H/05_Potential_Biomarkers/Markers_Z_Score_Heatmap.pdf
- Supplementary File 2/Treatment/C_vs_D_vs_H/05_Potential_Biomarkers/Markers_Z_Score_Heatmap_ordered_by_Class_with_Name.pdf
- Supplementary File 2/Treatment/C_vs_D_vs_H/05_Potential_Biomarkers/AllMet_Test.xlsx
- __MACOSX/Supplementary File 2/Treatment/C_vs_D_vs_H/05_Potential_Biomarkers/._AllMet_Test.xlsx
- Supplementary File 2/Treatment/C_vs_D_vs_H/05_Potential_Biomarkers/Markers_Boxplot_with_Points.pdf
- Supplementary File 2/Treatment/C_vs_D_vs_H/05_Potential_Biomarkers/Markers.csv
- Supplementary File 2/Treatment/C_vs_D_vs_H/02_PCA/All_Groups/
- Supplementary File 2/Treatment/C_vs_D_vs_H/02_PCA/Uni_Group/
- Supplementary File 2/Treatment/C_vs_D_vs_H/01_Basic_Statistics/Z_Score_Heatmap.pdf
- Supplementary File 2/Treatment/C_vs_D_vs_H/01_Basic_Statistics/Z_Score.csv
- Supplementary File 2/Treatment/C_vs_D_vs_H/01_Basic_Statistics/Basic_Statistics.csv
- Supplementary File 2/Treatment/C_vs_D_vs_H/01_Basic_Statistics/Metabolite_Class_Statistics/
- Supplementary File 2/Treatment/C_vs_H/07_Pathway_Analysis/.DS_Store
- __MACOSX/Supplementary File 2/Treatment/C_vs_H/07_Pathway_Analysis/._.DS_Store
- Supplementary File 2/Treatment/C_vs_H/07_Pathway_Analysis/Pathway_Analysis/
- Supplementary File 2/Treatment/C_vs_H/07_Pathway_Analysis/Enrichment_Analysis/
- Supplementary File 2/Treatment/C_vs_H/03_PLS_DA/PLSDA_VIP.csv
- Supplementary File 2/Treatment/C_vs_H/03_PLS_DA/PLSDA_Score.csv
- Supplementary File 2/Treatment/C_vs_H/03_PLS_DA/PC123_Score_3D.pdf
- Supplementary File 2/Treatment/C_vs_H/03_PLS_DA/PLSDA_R2X_R2Y_Q2.csv
- Supplementary File 2/Treatment/C_vs_H/03_PLS_DA/PLSDA_Score_with_Boxplot_with_Points.pdf
- Supplementary File 2/Treatment/C_vs_H/03_PLS_DA/PLSDA_Score_2D_Label.pdf
- Supplementary File 2/Treatment/C_vs_H/03_PLS_DA/PLSDA_Score_2D.pdf
- Supplementary File 2/Treatment/C_vs_H/06_Potential_Biomarkers/AllMet_Tests_Joined.csv
- Supplementary File 2/Treatment/C_vs_H/06_Potential_Biomarkers/Markers.xlsx
- __MACOSX/Supplementary File 2/Treatment/C_vs_H/06_Potential_Biomarkers/._Markers.xlsx
- Supplementary File 2/Treatment/C_vs_H/06_Potential_Biomarkers/Markers_Vioplot.pdf
- Supplementary File 2/Treatment/C_vs_H/06_Potential_Biomarkers/Markers_Z_Score.csv
- Supplementary File 2/Treatment/C_vs_H/06_Potential_Biomarkers/Markers_Z_Score_Plot.pdf
- __MACOSX/Supplementary File 2/Treatment/C_vs_H/06_Potential_Biomarkers/._Markers_Z_Score_Plot.pdf
- Supplementary File 2/Treatment/C_vs_H/06_Potential_Biomarkers/Markers_log2FC_FDR_Bar_Plot.pdf
- Supplementary File 2/Treatment/C_vs_H/06_Potential_Biomarkers/Markers_Boxplot.pdf
- Supplementary File 2/Treatment/C_vs_H/06_Potential_Biomarkers/Venn_Plot.pdf
- Supplementary File 2/Treatment/C_vs_H/06_Potential_Biomarkers/AllMet_Tests_Joined.xlsx
- __MACOSX/Supplementary File 2/Treatment/C_vs_H/06_Potential_Biomarkers/._AllMet_Tests_Joined.xlsx
- Supplementary File 2/Treatment/C_vs_H/06_Potential_Biomarkers/Markers_Z_Score_Heatmap_with_Name.pdf
- __MACOSX/Supplementary File 2/Treatment/C_vs_H/06_Potential_Biomarkers/._Markers_Z_Score_Heatmap_with_Name.pdf
- Supplementary File 2/Treatment/C_vs_H/06_Potential_Biomarkers/Markers_Z_Score_Heatmap.pdf
- Supplementary File 2/Treatment/C_vs_H/06_Potential_Biomarkers/Markers_Z_Score_Heatmap_ordered_by_Class_with_Name.pdf
- Supplementary File 2/Treatment/C_vs_H/06_Potential_Biomarkers/Markers_Boxplot_with_Points.pdf
- Supplementary File 2/Treatment/C_vs_H/06_Potential_Biomarkers/Markers.csv
- Supplementary File 2/Treatment/C_vs_H/06_Potential_Biomarkers/Markers_log2FC_P_Bar_Plot.pdf
- Supplementary File 2/Treatment/C_vs_H/04_OPLS_DA/OPLSDA_R2X_R2Y_Q2.csv
- Supplementary File 2/Treatment/C_vs_H/04_OPLS_DA/OPLSDA_Score_2D_Label.pdf
- Supplementary File 2/Treatment/C_vs_H/04_OPLS_DA/OPLSDA_VIP.csv
- Supplementary File 2/Treatment/C_vs_H/04_OPLS_DA/Model_Validation/
- Supplementary File 2/Treatment/C_vs_H/04_OPLS_DA/OPLSDA_VPlot.pdf
- __MACOSX/Supplementary File 2/Treatment/C_vs_H/04_OPLS_DA/._OPLSDA_VPlot.pdf
- Supplementary File 2/Treatment/C_vs_H/04_OPLS_DA/OPLSDA_Score.csv
- Supplementary File 2/Treatment/C_vs_H/04_OPLS_DA/OPLSDA_Score_2D.pdf
- __MACOSX/Supplementary File 2/Treatment/C_vs_H/04_OPLS_DA/._OPLSDA_Score_2D.pdf
- Supplementary File 2/Treatment/C_vs_H/04_OPLS_DA/OPLSDA_R2X_R2Y_Q2.pdf
- Supplementary File 2/Treatment/C_vs_H/04_OPLS_DA/OPLSDA_VPlot_without_Label.pdf
- Supplementary File 2/Treatment/C_vs_H/05_Univariate_Analysis/AllMet_Boxplot_with_Points.pdf
- Supplementary File 2/Treatment/C_vs_H/05_Univariate_Analysis/AllMet_Z_Score.csv
- Supplementary File 2/Treatment/C_vs_H/05_Univariate_Analysis/Z_Score_Plot.pdf
- Supplementary File 2/Treatment/C_vs_H/05_Univariate_Analysis/AllMet_Test.csv
- Supplementary File 2/Treatment/C_vs_H/05_Univariate_Analysis/Volcano_Plot.pdf
- __MACOSX/Supplementary File 2/Treatment/C_vs_H/05_Univariate_Analysis/._Volcano_Plot.pdf
- Supplementary File 2/Treatment/C_vs_H/05_Univariate_Analysis/AllMet_Boxplot.pdf
- Supplementary File 2/Treatment/C_vs_H/05_Univariate_Analysis/AllMet_Vioplot.pdf
- Supplementary File 2/Treatment/C_vs_H/05_Univariate_Analysis/Volcano_Plot_with_Label.pdf
- Supplementary File 2/Treatment/C_vs_H/02_PCA/.DS_Store
- __MACOSX/Supplementary File 2/Treatment/C_vs_H/02_PCA/._.DS_Store
- Supplementary File 2/Treatment/C_vs_H/02_PCA/All_Groups/
- Supplementary File 2/Treatment/C_vs_H/02_PCA/Uni_Group/
- Supplementary File 2/Treatment/C_vs_H/01_Basic_Statistics/Z_Score_Heatmap.pdf
- Supplementary File 2/Treatment/C_vs_H/01_Basic_Statistics/Z_Score.csv
- Supplementary File 2/Treatment/C_vs_H/01_Basic_Statistics/Basic_Statistics.csv
- Supplementary File 2/Treatment/C_vs_H/01_Basic_Statistics/Metabolite_Class_Statistics/
- Supplementary File 2/Treatment/C_vs_D/07_Pathway_Analysis/.DS_Store
- __MACOSX/Supplementary File 2/Treatment/C_vs_D/07_Pathway_Analysis/._.DS_Store
- Supplementary File 2/Treatment/C_vs_D/07_Pathway_Analysis/Pathway_Analysis/
- Supplementary File 2/Treatment/C_vs_D/07_Pathway_Analysis/Enrichment_Analysis/
- Supplementary File 2/Treatment/C_vs_D/03_PLS_DA/PLSDA_VIP.csv
- Supplementary File 2/Treatment/C_vs_D/03_PLS_DA/PLSDA_Score.csv
- Supplementary File 2/Treatment/C_vs_D/03_PLS_DA/PC123_Score_3D.pdf
- Supplementary File 2/Treatment/C_vs_D/03_PLS_DA/PLSDA_R2X_R2Y_Q2.csv
- Supplementary File 2/Treatment/C_vs_D/03_PLS_DA/PLSDA_Score_with_Boxplot_with_Points.pdf
- Supplementary File 2/Treatment/C_vs_D/03_PLS_DA/PLSDA_Score_2D_Label.pdf
- Supplementary File 2/Treatment/C_vs_D/03_PLS_DA/PLSDA_Score_2D.pdf
- __MACOSX/Supplementary File 2/Treatment/C_vs_D/03_PLS_DA/._PLSDA_Score_2D.pdf
- Supplementary File 2/Treatment/C_vs_D/06_Potential_Biomarkers/AllMet_Tests_Joined.csv
- Supplementary File 2/Treatment/C_vs_D/06_Potential_Biomarkers/Markers.xlsx
- __MACOSX/Supplementary File 2/Treatment/C_vs_D/06_Potential_Biomarkers/._Markers.xlsx
- Supplementary File 2/Treatment/C_vs_D/06_Potential_Biomarkers/Markers_Vioplot.pdf
- Supplementary File 2/Treatment/C_vs_D/06_Potential_Biomarkers/Markers_Z_Score.csv
- Supplementary File 2/Treatment/C_vs_D/06_Potential_Biomarkers/Markers_Z_Score_Plot.pdf
- Supplementary File 2/Treatment/C_vs_D/06_Potential_Biomarkers/Markers_log2FC_FDR_Bar_Plot.pdf
- Supplementary File 2/Treatment/C_vs_D/06_Potential_Biomarkers/Markers_Boxplot.pdf
- Supplementary File 2/Treatment/C_vs_D/06_Potential_Biomarkers/Venn_Plot.pdf
- __MACOSX/Supplementary File 2/Treatment/C_vs_D/06_Potential_Biomarkers/._Venn_Plot.pdf
- Supplementary File 2/Treatment/C_vs_D/06_Potential_Biomarkers/AllMet_Tests_Joined.xlsx
- __MACOSX/Supplementary File 2/Treatment/C_vs_D/06_Potential_Biomarkers/._AllMet_Tests_Joined.xlsx
- Supplementary File 2/Treatment/C_vs_D/06_Potential_Biomarkers/Markers_Z_Score_Heatmap_with_Name.pdf
- __MACOSX/Supplementary File 2/Treatment/C_vs_D/06_Potential_Biomarkers/._Markers_Z_Score_Heatmap_with_Name.pdf
- Supplementary File 2/Treatment/C_vs_D/06_Potential_Biomarkers/Markers_Z_Score_Heatmap.pdf
- __MACOSX/Supplementary File 2/Treatment/C_vs_D/06_Potential_Biomarkers/._Markers_Z_Score_Heatmap.pdf
- Supplementary File 2/Treatment/C_vs_D/06_Potential_Biomarkers/Markers_Z_Score_Heatmap_ordered_by_Class_with_Name.pdf
- __MACOSX/Supplementary File 2/Treatment/C_vs_D/06_Potential_Biomarkers/._Markers_Z_Score_Heatmap_ordered_by_Class_with_Name.pdf
- Supplementary File 2/Treatment/C_vs_D/06_Potential_Biomarkers/Markers_Boxplot_with_Points.pdf
- Supplementary File 2/Treatment/C_vs_D/06_Potential_Biomarkers/Markers.csv
- __MACOSX/Supplementary File 2/Treatment/C_vs_D/06_Potential_Biomarkers/._Markers.csv
- Supplementary File 2/Treatment/C_vs_D/06_Potential_Biomarkers/Markers_log2FC_P_Bar_Plot.pdf
- __MACOSX/Supplementary File 2/Treatment/C_vs_D/06_Potential_Biomarkers/._Markers_log2FC_P_Bar_Plot.pdf
- Supplementary File 2/Treatment/C_vs_D/04_OPLS_DA/OPLSDA_R2X_R2Y_Q2.csv
- Supplementary File 2/Treatment/C_vs_D/04_OPLS_DA/OPLSDA_Score_2D_Label.pdf
- __MACOSX/Supplementary File 2/Treatment/C_vs_D/04_OPLS_DA/._OPLSDA_Score_2D_Label.pdf
- Supplementary File 2/Treatment/C_vs_D/04_OPLS_DA/OPLSDA_VIP.csv
- __MACOSX/Supplementary File 2/Treatment/C_vs_D/04_OPLS_DA/._OPLSDA_VIP.csv
- Supplementary File 2/Treatment/C_vs_D/04_OPLS_DA/Model_Validation/
- Supplementary File 2/Treatment/C_vs_D/04_OPLS_DA/OPLSDA_VPlot.pdf
- __MACOSX/Supplementary File 2/Treatment/C_vs_D/04_OPLS_DA/._OPLSDA_VPlot.pdf
- Supplementary File 2/Treatment/C_vs_D/04_OPLS_DA/OPLSDA_Score.csv
- Supplementary File 2/Treatment/C_vs_D/04_OPLS_DA/OPLSDA_Score_2D.pdf
- __MACOSX/Supplementary File 2/Treatment/C_vs_D/04_OPLS_DA/._OPLSDA_Score_2D.pdf
- Supplementary File 2/Treatment/C_vs_D/04_OPLS_DA/OPLSDA_R2X_R2Y_Q2.pdf
- __MACOSX/Supplementary File 2/Treatment/C_vs_D/04_OPLS_DA/._OPLSDA_R2X_R2Y_Q2.pdf
- Supplementary File 2/Treatment/C_vs_D/04_OPLS_DA/OPLSDA_VPlot_without_Label.pdf
- Supplementary File 2/Treatment/C_vs_D/05_Univariate_Analysis/AllMet_Boxplot_with_Points.pdf
- Supplementary File 2/Treatment/C_vs_D/05_Univariate_Analysis/AllMet_Z_Score.csv
- Supplementary File 2/Treatment/C_vs_D/05_Univariate_Analysis/Z_Score_Plot.pdf
- Supplementary File 2/Treatment/C_vs_D/05_Univariate_Analysis/AllMet_Test.csv
- Supplementary File 2/Treatment/C_vs_D/05_Univariate_Analysis/Volcano_Plot.pdf
- __MACOSX/Supplementary File 2/Treatment/C_vs_D/05_Univariate_Analysis/._Volcano_Plot.pdf
- Supplementary File 2/Treatment/C_vs_D/05_Univariate_Analysis/AllMet_Boxplot.pdf
- Supplementary File 2/Treatment/C_vs_D/05_Univariate_Analysis/AllMet_Vioplot.pdf
- Supplementary File 2/Treatment/C_vs_D/05_Univariate_Analysis/Volcano_Plot_with_Label.pdf
- Supplementary File 2/Treatment/C_vs_D/02_PCA/.DS_Store
[truncated: 319 more entries]
