# Supplementary material for: Yiai Fuzheng decoction inhibits triple-negative breast cancer by remodeling the immune microenvironment
Source: Front Immunol. 2025 Sep 30;16:1615631. doi: 10.3389/fimmu.2025.1615631 (PMC12518410; doi:10.3389/fimmu.2025.1615631)
Supplement: Supplementary file 2 [file DataSheet1.zip › Supplementary File 2/Preprocessed_Data/03.2_AllMet_with_Raw_Metabolite.csv]

Class	HMDB	KEGG	Raw_Metabolite	Metabolite	QC1	C2100	H2028	D2045	D2087	H2047	C2027	D2099	H2090	D2034	QC2	C2039	H2088	D2046	D2030	H2033	H2036	D2037	H2038	C2041	QC3	C2093	H2050	H2094	C2096	H2098	D2049	C2095	C2089	D2048	QC4
Amides	HMDB0062769	C06593	epsilon_caprolactam	Epsilon-caprolactam	11.9401524870871	16.1701751613194	12.8738203226726	7.76999756037844	17.5620254192553	7.95538808342234	9.38086798603469	6.13018165686855	11.0004025061787	12.5181217309889	8.51413604952499	11.0089913605518	10.6883748952031	15.4819994918851	13.5800423325941	15.6504326919099	3.38374959092884	15.3234392551471	15.5562186787837	17.3114675837746	10.0787518066914	11.4134932984643	11.6958564037258	11.6586861715886	9.33099859836489	16.8141576331964	7.95367522943872	8.37366546452337	9.5777320966462	6.25285472023502	7.80674740300741
Pyridines	HMDB0013751	C02502	2_Hydroxypyridine	2-Hydroxypyridine	59.7897021187656	27.1995431904274	54.5703838194803	70.1752541783447	57.1382164755292	68.4519586581041	55.336047580353	34.9089680742174	39.3370524402676	46.1942787249874	55.3028286519605	50.9334475093403	39.0999747156723	47.131834354533	46.0052580795669	51.9513985505619	62.4350138806242	54.3998022288755	51.2390814702793	43.6714194550937	48.7987272108384	62.6655411775694	63.2761719229784	64.5924671504292	55.8158214029851	53.7415718331931	60.5371412075553	48.7337274933301	50.2256977557378	58.3440180863583	49.3074165973948
Organic Acids	HMDB0000243	C00022	pyruvic acid	Pyruvic acid	1.59535556973649	1.21509986761359	2.29364083005441	0.573770958517236	1.7837565041853	0.985518225259782	2.40453951749962	0.824140604491872	2.29466139234894	1.46293356617881	1.544201104254	0.457486055473117	0.804501336198084	2.02172489512675	2.6208130161562	3.17973292607535	2.32995328975386	1.6820739972386	3.36142910354669	2.86190283657195	1.54301991535929	2.28504832377901	0.794389410911366	1.70505068182725	1.63930613673401	0.943492308663196	0.571341509865163	1.36302493218392	1.99560613445794	0.866590125851868	1.43019612423096
Organic Acids	HMDB0000190	C00186	lactic acid	Lactic acid	715.169552388809	889.962935205437	719.178186460821	564.21394911659	827.69202211278	698.566189719383	664.760260555058	689.953217302476	776.756316095787	777.047203416036	741.300649946434	651.44841258204	703.605980650835	682.615432142205	812.187603201858	783.213137852652	622.566419379024	738.29031195464	858.079904174811	830.621629652723	680.396654362961	760.280808354936	744.721740666077	742.102398266382	737.307714778884	706.919422632693	550.913545003669	752.61320927572	771.969916384692	602.768492123605	738.893028199845
Organic Acids	HMDB0000729	NA	alpha_Hydroxyisobutyric acid	alpha-Hydroxyisobutyric acid	3.89666987590691	4.31657855068326	3.80581996137346	2.9257938953398	4.38688083346385	4.04893632305525	3.496073903733	3.50514121293148	4.87951415515888	3.72330935078451	4.86693733247371	3.12028950656023	3.67772039404838	3.26815705760902	4.37193920183904	4.41498233416038	3.92031559749042	4.49827364413049	4.90586950247355	4.06755552091503	3.29986656056238	3.85932326149823	3.84973329903201	4.27871208835894	4.10677385119525	3.7302311806088	3.95428466038258	4.44100336510746	5.49821867133839	3.80150585594687	4.13445342463272
Organic Acids	HMDB0000115	C00160	glycolic acid	Glycolic acid	8.98290801635601	10.6215023392797	12.1786238763951	8.04593321218444	12.5950611697962	8.85185345700202	9.05920809443934	8.04808911300087	11.3013417051752	9.16771701472055	8.54417887256495	7.1496859182273	7.76676477953639	7.21618620384474	10.7476838711876	9.95291867567079	10.2237576925921	7.99622297929711	8.91722148882657	9.73046964434464	7.72087867760304	9.53963618976122	7.50392458922429	8.1199017376075	8.1681689858027	7.76662873952552	6.16948595301769	9.53558835753261	8.78302168911871	6.6550291432823	8.39381480771357
Amines	NA	NA	Maleimide	Maleimide	11.9901810589603	6.45787342228204	10.0067692851046	14.449392306476	9.3320919548231	15.0261845068223	15.930074303435	12.0517845187731	9.38822822583982	13.6425726289146	11.1398787832176	13.4195909605448	8.57731499796153	12.2973354977916	10.0249035999159	10.4966648265982	14.2987589856679	10.2453598013624	8.59575425647075	9.03630597760165	9.72044755668287	8.15920853914922	10.4187226584914	12.0061304614704	10.8738749623498	6.84812960460174	14.9952087501453	13.373285605116	14.1576187415084	15.2539013312931	10.9794095475896
Amino Acids	HMDB0000161	C00041	alanine	Alanine	659.865745548013	518.703191039191	644.72112473651	602.976338298861	624.148002482757	716.489560334198	654.4460515721	646.166932223084	681.788503155294	682.576117007148	632.233185182159	624.726534777738	636.215383759235	643.278271645875	618.382594040765	722.207183832299	706.966802032763	675.116964671986	670.08446900951	641.790844833717	601.309659824789	613.03323423625	693.123093083496	643.698454387642	658.921654213045	705.807226401289	654.231134704286	680.763919612811	626.526138319641	621.866989427601	642.401630298674
Organic Acids	HMDB0000008	C05984	2_Hydroxybutyric acid	2-Hydroxybutyric acid	0.817133340596741	1.06215023392797	0.756089565659528	0.692029095005521	1.02964806339152	0.724296526998153	0.68550468700647	0.875013481312357	1.18226113891515	0.940867077856177	0.853216174334897	0.680363877370276	0.604888222705326	0.92438748892226	0.940201978890115	1.15841571284529	1.08763379708427	0.879265953101993	1.0063322056356	1.24827676914309	0.762841306469761	1.2629444463046	0.873828352002503	0.604810430534948	1.03803814194576	0.66856739752955	1.20282423129508	0.877028337511787	0.983086207830311	0.679866286579918	0.849374117447206
Organic Acids	HMDB0002329	C00209	oxalic acid	Oxalic acid	2.63483811865888	3.19494790365533	2.88734874402867	2.5578796929318	2.82065561027676	2.7428278317471	3.09531731748306	2.86414296499336	3.00939198996583	2.94307811548914	2.64376842751658	2.36954315911717	2.74619253108218	2.19467481240898	2.80885341193422	2.81920558687349	2.37345864163723	2.62505487447841	2.73247147502444	2.58180170788619	2.14404639924456	2.82547106359307	2.41372167161531	2.45141248972144	2.43343367702039	2.45557931989825	2.31042487761263	2.60874034151595	2.67846841055564	2.42740991053534	2.60433093364327
Pyridines	NA	NA	4_HYDROXYPYRIDINE	4-Hydroxypyridine	1.6509428718179	0.90920060024234	1.4918814248584	2.05418763011132	1.59522939398686	2.10758415642905	1.96687114041087	1.2667346328301	1.3810959668236	1.57193645934508	1.78454368857369	1.51322310656492	1.13114097645896	1.33588901624894	1.33391155755035	1.60168703153609	2.06408725046659	1.71393145930751	1.43262570941179	1.2726333890288	1.57191541939224	1.89735374956458	1.86375977175359	2.01389005061105	1.75842526777697	1.59331482588818	1.92451877007213	1.71495350073961	1.80134359039566	2.11620351174876	1.75495681619607
Organic Acids	HMDB0000357	C01089	3_hydroxybutyric acid	3-Hydroxybutyric acid	64.7592069248437	50.0740106283001	28.1275467278575	83.4902443607294	130.779806136122	13.7022654451782	48.0644247851075	79.7127106900193	26.9663017958009	73.3245251346329	62.8796286226387	84.3006035296809	18.4430419102854	98.9034975244307	97.6164704582662	27.1341149881262	23.7394203443594	89.723356170886	21.1749068269158	105.141438891676	58.8023507070441	174.77388888791	20.2447086026874	18.5882695086752	57.2055445984863	14.496040768865	172.93605385445	64.3638248714064	77.3400395118241	47.8539685518752	61.4047523730951
Fatty Acids	HMDB0000407	NA	2_Hydroxy_3_methylbutyric acid	2-Hydroxy-3-methylbutyric acid	0.96721905621655	1.24059147322787	0.969215483496442	0.867226334247425	1.23267725898984	0.575875107531318	0.912248545016302	0.752918576943191	0.827582797240602	1.13018789230285	0.925318949630804	0.71555511240667	0.641181516067646	0.995952971935596	1.20463378545296	1.23524940808503	0.947449885460076	0.981209831722514	1.26490367513919	1.23609845920023	0.941993431474023	1.28644108716608	0.690507718715265	0.913649799318752	1.30463810189904	0.718553745008395	0.781835750341803	1.08371654444132	0.988972951589774	0.684654077330481	0.936809688360889
Amino Acids	HMDB0000452	C02356	L_Alpha_aminobutyric acid	alpha-Aminobutyric acid	3.16847621864042	1.95435643042746	3.00406055617745	3.32436761461513	2.79890248217694	2.61221698261629	2.89493902435809	2.95062685558818	3.19747898933869	3.14960991306732	3.04033369164407	2.87395086130548	2.64336153322228	3.73929648744682	2.20947465039177	3.74120992975036	4.90643690684682	4.32624334895836	3.66193108161843	3.33685692434347	2.97623691539339	2.73735866036252	4.22859594115897	2.83746170070119	3.21054419858634	2.83672521942444	4.33517900029269	2.72046369661299	3.07876698619912	2.09226455799595	2.96656401314282
Organic Acids	HMDB0061711	NA	methanolphosphate	Methylphosphate	140.296791723273	117.703240322962	154.029145476707	130.031390965341	137.312995608769	105.812598366296	153.147020190222	79.0055777022146	130.451768850751	157.566550569024	134.772104157266	138.389531780618	149.449733183805	159.209344543669	168.760378948408	136.297065071048	128.664661231076	169.481698206616	142.472879696479	178.515756297404	127.099764039314	130.741183913495	167.347295440144	164.212466043755	143.634982679511	124.765923307197	135.9943146508	108.24317258577	131.439214661289	141.455277725378	127.76835069658
Organic Acids	HMDB0001259	C00232	succinate semialdehyde	Succinic acid Semialdehyde	3.42973653842306	2.23476409218444	2.82645562464669	3.84557940135979	3.10344627557443	2.6775224071817	4.90926818156172	4.53277332470529	3.09537461825057	2.75375730104247	3.44891608498754	3.19067197663302	3.39342292937688	3.60212931167126	4.12513618238038	3.59345282352009	4.19584949275177	3.55529276689067	4.07424774920524	3.75700861737212	3.36343666943486	3.34827132276102	4.1002714978579	3.23637921871361	3.67000370403774	3.88643851648019	3.89915521644822	4.31810767450071	3.5261595119183	3.85417155420306	3.28507930718552
Carbohydrates	HMDB0001051	C02154	Glyceraldehyde	Glyceraldehyde	0.411346035402441	0.288904863628407	0.334912156600865	0.429233236142665	0.413309433896594	0.344337693163056	0.754055155707117	0.274713534830624	0.376173998745728	0.436011572665058	0.426608087167448	0.334316732845739	0.387128462531409	0.405537737075572	0.393709578660236	0.449181602940012	0.551067790522697	0.452375961378562	0.482200848533725	0.493221552685804	0.381420653234881	0.534548579598689	0.464412270994337	0.443956592626717	0.510510561612669	0.349904432351914	0.456070854366051	0.463651923652728	0.447392525719183	0.411750004548401	0.424687058723603
Organic Acids	HMDB0001863	NA	2_Hydroxyvaleric acid	2-Hydroxyvaleric acid	0.589225402062956	0.526826516028272	0.59370791397426	0.464272683991046	0.783112611593547	0.469011685515197	0.553676862582149	0.473117754430519	0.682487112010107	0.619595392734556	0.648924977663161	0.469216467151915	0.629083751613539	0.435356688331129	0.899068142313672	0.661951835911596	0.662248134224645	0.707235657929864	0.747760736132008	0.651539581942976	0.583689181465499	0.740144187136646	0.641622216505334	0.585507969985961	0.612612673935203	0.549849822267293	0.486141460148429	0.580961446504623	0.571014144667905	0.473991284305718	0.637030588085405
Organic Acids	HMDB0000695	C00233	2_ketoisocaproic acid	Ketoleucine	0.250142859366349	0.13595522994278	0.39580527598284	0.350394478483808	0.239284409098028	0.374021977056423	0.321659891595343	0.417157589927984	0.252573970586418	0.218005786332529	0.198282632063744	0.181821381021367	0.133075408995172	0.0954206440177816	0.117525247361264	0.124115969233424	0.135349983637154	0.165658802758346	0.405328249492117	0.328814368457203	0.167593923391084	0.223218088184068	0.140545818853549	0.147985530875572	0.141808489336852	0.418635660135326	0.205482472846243	0.541858272220658	0.158942081505499	0.186723839271949	0.206098131439396
Amino Acids	HMDB0000883	C00183	valine	Valine	273.667405607202	187.64370892665	285.091436093179	268.28829231309	260.674985062852	238.39448394763	293.332728683045	196.598232472768	327.142404966357	280.48165509993	269.988842095523	264.292040329155	252.347268748208	274.638504853929	297.985264684486	281.09311889246	301.612936751436	254.719523718199	290.284910817302	285.538744075252	260.388945042485	260.69523035813	254.840123020366	267.802337656656	242.05574661886	296.6252342329	291.569605433558	291.139891047384	280.073607843968	263.97484303228	262.9062709416
Amines	HMDB0000294	C00086	urea	Urea	362.640441318709	156.832854940868	428.718007008798	295.325606259097	368.410977498564	423.345383173642	268.691471741651	272.520913839661	547.768455230726	276.597709906584	358.242639057713	290.562297283823	405.390037974883	220.684094452124	419.841317411013	448.803344748062	641.578258152057	297.05171931537	468.741155283349	288.023119303596	333.835537193426	306.266965308972	481.418315075617	347.399250807165	265.153513362047	380.902216082233	308.489332953775	302.317812724843	54.4759267500701	313.245997646322	344.496149399911
Inorganic Oxide	HMDB0000250	C00013	pyrophosphate	Pyrophosphate	21.4956097148816	6.67880067093906	13.3102210115768	24.015161569084	19.9113632540359	24.3114285086675	16.8265035095203	22.1754870060498	13.0424899279412	20.1999572020219	21.5527212488681	25.1500026393426	19.6346717090149	22.1495169926276	11.5879893898207	18.0145463915942	24.0391238795559	14.8646918013547	17.0796938234264	17.402804908346	20.1979573190289	18.0395460214019	35.9247334365225	27.4674013612095	23.8068091898708	23.6123008903193	27.1788158596384	18.8812470114003	22.722830911527	30.5078026625862	20.4286966041898
Carbohydrates	HMDB0001882	C00184	Dihydroxyacetone	Dihydroxyacetone	0.161203176036092	0.220927248657017	0.167456078300432	0.140157791393523	0.413309433896594	0.142484562688161	0.168739615263131	0.0763093152307288	0.145095685230495	0.154898848183639	0.174248373631775	0.193551792700165	0.181466466811598	0.172949917282229	0.240926757090592	0.200949664473163	0.154685695585319	0.350432082758041	0.216640960935442	0.340992678400062	0.167593923391084	0.199721447322587	0.128324443301067	0.160853837908231	0.187187205924645	0.124965868697112	0.120282423129508	0.217860542439234	0.176602312783888	0.143633722516884	0.149889550137742
Amines	HMDB0000149	C00189	ethanolamine	Ethanolamine	232.955265562777	184.533733041709	252.366458851982	203.136818970007	238.291016248136	182.27337681883	233.546173750127	117.429861564728	226.456747244928	257.745946383198	239.339154030155	205.458160554145	258.444542033078	248.397827749039	308.74470108041	221.812967872877	230.858732805114	284.869425820218	239.465134432705	260.500138832733	228.846612840122	242.097639116268	272.390018313731	271.501975928545	228.35704654892	212.69815681592	224.231495551555	207.202134362976	221.41809302468	245.723784691135	234.720790117782
Amino Acids	HMDB0000687	C00123	leucine	Leucine	242.938745016598	83.2640811380812	258.105635353733	250.282396050003	234.933783478064	233.015691706152	254.206230393907	205.628168108404	308.613148570996	247.608677318735	241.285928963144	241.306298644551	224.752268028391	241.187605335445	270.372707816957	234.66783611491	312.595621137994	230.992085969273	248.221622305353	236.070449087357	237.122285195157	214.148384811536	200.180020861888	221.811008321934	190.023375711382	252.318585486339	265.79408451043	267.404264257017	250.922452747108	239.025665431097	243.2832306694
Carbohydrates	HMDB0000131	C00116	glycerol	Glycerol	141.030544110748	180.557042565883	108.440496766068	128.594773603558	157.927710004699	137.895372398247	138.081736415011	138.750684240193	111.315260143129	166.516261797412	163.036392073261	166.718475984915	174.818745244066	138.968240431397	138.086289387118	123.613595072241	112.71269887384	148.997350096305	170.237864786689	159.328828982429	156.336235019848	159.636178012901	156.665813207274	161.793224321615	136.136149763378	196.958705653518	157.63011551122	143.514235789906	157.064210246231	121.155044942992	165.634198300128
Inorganic Oxide	HMDB0001429	C00009	phosphate	Phosphate	48.1719559837507	46.5816606591449	44.0815440059351	42.7787858918919	54.5568452743505	54.6250192205738	46.5194026828544	51.1832013690909	44.5873666799044	48.5120244533648	49.9792404092794	47.6665278567951	50.5868020648464	49.165486830162	46.8866974347764	49.0790004054455	47.6963674481356	47.8753939971621	51.2041393798058	50.4486489382949	48.1861425253399	49.5485414166477	53.9512623764343	50.225002348466	53.3653707072443	49.3865113090987	46.9352038586601	47.1584281864618	48.612729965645	46.8964104017627	50.3129256629021
Nucleotides	HMDB0000273	C00214	Thymidine	Thymidine	1.14509842287707	1.1471222526422	1.8064958749986	1.22200074371228	0.920882422892412	1.19924506929202	1.5344758762991	1.04798126250201	1.23600028159311	1.14739887543436	1.1596529693425	0.956028551822026	0.985967803009682	1.06751845494893	1.06947975098751	1.19978770258977	1.5371890998791	0.968466846894949	0.915482770404608	1.14476113462878	1.20783206857712	1.20420284415089	0.983820731974846	1.10667440480863	1.14581259384177	1.18717575262257	0.977294687927253	1.35185259667422	1.18323549565205	0.919255824108059	1.21160719694675
Amino Acids	HMDB0000172	C00407	isoleucine	Isoleucine	197.668446201497	149.414797707115	200.866103134676	221.812844673194	174.72112489776	190.092217196343	227.239530629668	185.024652996107	227.789477983342	209.170814991684	195.807103445251	197.669167199423	180.909969646709	199.530530431433	216.587278362074	181.753061231727	218.276018254846	177.783752821775	187.191767084411	198.488184603693	196.287158895799	190.857339557593	160.21612280527	181.597548844876	173.148165480297	190.685419044923	227.504179814204	225.541523102155	205.647506493078	209.398816266615	195.949359815486
Amino Acids	HMDB0000162	C00148	L_Proline	Proline	510.591604538592	418.087823679662	525.309717628457	468.157682771235	511.445045797586	534.703005771218	536.333594000885	489.259718245659	582.77413277115	556.729408349507	522.679026684636	494.911933934321	531.321717059904	493.974782709302	539.905110115281	516.186495473313	533.196758754606	482.863552578511	548.548889924728	543.828519653357	508.566650080647	489.699366354338	488.50060220828	513.606304440981	471.689069571812	548.337735256058	506.439119051533	519.535945872269	528.659023318569	483.088086731787	526.537008042199
Organic Acids	HMDB0000254	C00042	succinic acid	Succinic acid	4.30245718110121	3.84923244775495	3.67895929599435	4.29233236142665	4.33612353456427	5.46190823637951	5.05164223193998	8.78065853921587	2.83205281912856	4.37732670978209	4.29612369471445	4.53966931969477	4.58505272810637	4.25814623929351	3.51400489610181	3.87714646748221	4.38920661223341	3.6890941075801	4.15810876634154	4.20151693028648	4.38633751220113	3.67135013460638	6.28178703397603	5.02507389625313	5.50216938626988	5.37353235397582	4.59077914944289	5.11692966344456	4.58577338862163	5.58256401515623	5.18368027559692
Pyridines	NA	NA	2,3_Dihydroxypyridine	2,3-Dihydroxypyridine	0.933866674967704	1.75042358551329	1.42591387886126	1.28331977744695	1.41395332648835	2.32724785723997	1.35519003508202	1.87212186699388	1.08553068209482	1.33671968988103	1.89870641612555	1.28448007882837	1.76627361029955	1.5744406262934	1.68061103726608	2.01540692898084	1.80788906715341	1.7521604137902	1.90084972175613	1.97897536571465	2.57747895973874	1.98546615279513	2.05930178059331	1.94311436193143	1.87754439881993	1.90572949763096	1.63383624750915	1.44123128075185	1.81900382167405	1.71881687945205	2.39823280220388
Fatty Acids	HMDB0001844	NA	Methylsuccinic acid	Methylsuccinic acid	0.439139686443146	0.314396469242678	0.385656422752511	0.451132891047903	0.326296921497311	0.914275943915701	0.706597138914361	0.478205042112567	0.42991314142369	0.481907527682432	0.468668039423394	0.539598937224702	0.471812813710154	0.345899834564458	0.323194430243477	0.254142222716059	0.594573142406068	0.203887757241042	0.307490396166433	0.267922818742906	0.456548963720539	0.334827132276102	0.501076397651785	0.469693206692034	0.431097807584031	0.549849822267293	0.581365045125956	0.497168930181841	0.417958806921869	0.42611337680009	0.437177854568415
Nucleotides	HMDB0000300	C00106	uracil	Uracil	162.209306203765	111.602249379279	167.826511443339	183.04169562896	121.716002761197	189.771626930295	193.707805209097	135.764446370831	149.948329814315	167.703819633486	164.274156382508	160.524818618509	161.42651999337	174.870257743087	123.401509729328	156.788020563061	182.814322541911	144.607391823209	144.052262185879	171.056541457403	159.260460027982	156.781336148231	172.193070846703	160.795930526584	187.748767542419	160.33745783183	187.264697509753	160.328600732011	154.268006960486	220.578307669179	163.48578141482
Fatty Acids	HMDB0002092	C00490	Itaconic acid	Itaconic acid	9.53322230696198	7.47753764685289	9.08322364114467	10.3672966321397	7.52658232253798	16.3382298549092	12.7925720821361	11.5990159150708	11.7151331037955	13.2008240618723	9.47550638680375	9.14385590362294	9.46650068533836	9.13056287445148	8.89078496287965	4.81688166310671	14.0570625863158	4.10324111447597	5.37409351481789	7.14866793645845	9.66843564942356	8.54102895314829	10.1437417085605	8.60246325133219	7.82782861139426	10.0597524301175	14.6343614807568	10.8762686186971	11.7087333375718	9.40800882485591	9.43679626075536
Organic Acids	HMDB0000134	C00122	fumaric acid	Fumaric acid	15.2253620400985	12.371925924793	15.7256480803952	19.048319836576	15.415716780073	20.8917990041516	14.8279936912476	24.2358385172795	12.6931855005344	16.8266045082449	15.5201223824439	19.6249787386288	13.4769096018747	15.690732150674	15.519208914055	12.8844196632793	17.0444300823073	14.6289465820448	13.0333997466	15.9109619403458	15.8462944116673	14.661903897564	15.8633454671224	16.2526717822477	15.7350699768171	17.2515381736363	20.443000164386	17.037811652299	15.2761000558063	18.3851164821612	15.5760224184804
Amino Acids	HMDB0000187	C00065	L_Serine	Serine	251.96612287462	235.211045002881	242.537294498408	93.7568025803049	252.48855785462	269.705466598353	107.033647206595	144.143209183165	241.111411453209	119.713861668444	255.039533350838	260.608691062013	249.419609750314	257.20634594993	241.555517163975	240.814531734089	100.859907449615	248.985180545795	243.672162125709	242.671093076387	245.409515751806	237.227960297726	249.719366663876	256.542569003079	242.611635897061	258.773072604545	104.635684587411	259.94673030429	270.248632509425	149.03913827427	260.839044229284
Pyrazines	NA	NA	2,5_dihydroxypyrazine	2,5-Dihydroxypyrazine	10.756142952753	2.88904863628407	8.79398132408028	13.0434344615598	7.64985004843697	16.7241255455229	9.35450242114982	12.0314353680449	6.13163617955537	10.3438008620408	8.80254715070862	13.8712118101785	9.61772274101469	8.04515304874921	4.98894675048567	5.21287070780382	10.5234612277887	6.77289643585086	6.01702797952953	5.54722017897244	9.96316979055961	5.79192197235503	10.8953563050382	10.944495131276	9.58625387917123	10.515877850862	11.6423362054103	8.64738768451112	7.69397409361806	15.3783838908077	9.77404774856528
Fatty Acids	HMDB0000847	C01601	Pelargonic acid	Pelargonic acid	2.79048256448683	4.29108694506899	3.44553567169678	2.38268245368989	4.02432869846684	3.17028151981159	3.25878381976922	2.47750910115766	3.16523550373191	3.10945095242712	3.51501029567546	3.51912350363936	3.11517434693243	2.70756077400455	2.47978271932268	3.03788610409429	3.2145621113824	3.13477426758102	3.53613955591398	3.70220622262925	3.0744816291054	3.77708501848304	3.06756526367312	3.24924752574627	2.86453148460442	2.70551105729248	2.19014245448313	2.4634999798898	2.42533842889873	2.21674711751058	3.51615903031454
Amino Acids	HMDB0000716	C00408	pipecolic acid	Pipecolic acid	3.57426352383472	2.31973611089868	2.5524365874278	11.6462364786056	2.84240873837658	3.24746065793434	3.60680927624942	3.92738609054151	3.62739213076238	6.73523139879971	3.65320728165928	3.37835856349379	2.70989923771986	5.60596283604467	2.35638120959335	3.02606553559587	2.97286571203034	2.51673950344411	4.193050856815	3.00804255588626	3.69862451621702	3.05456331199251	2.43816442272027	2.618700481146	3.04604635095559	2.74300081790161	4.75115571361557	4.22314282266822	3.72042205598058	3.2700610826344	3.65980318252987
Amino Acids	HMDB0060245	C02512	3_Cyanoalanine	3-Cyanoalanine	2.25684446450528	1.86938441171322	2.20737557759661	2.83819527571885	1.70399503448596	3.09903923846751	2.4467244213154	2.90484126644974	2.13344396431506	2.70212435164792	2.92617096409222	2.08214807298662	2.20784201287444	2.43322642245343	2.1095781901347	2.1572537509619	2.64899253689858	2.01976309516907	2.32015480743763	2.12511508502896	2.65838637103099	2.15581679904087	2.61537436823127	2.79885677960322	2.63196556209198	2.76174569820618	3.61849622914603	2.78191154191637	3.06699349868019	3.49029945716028	3.03526339028928
Lactones	HMDB0000349	NA	erythronic acid lactone	Erythrono-1,4-lactone	1.64538414160976	1.6824459705419	1.9079844073019	1.71693294457066	1.75475233338554	2.55284841482956	1.5924801190458	2.513120114932	1.84325259385407	1.71536131877437	1.7004237840618	1.56600995911952	1.62714931907733	1.43130966026672	1.49844690385612	1.62532816853294	1.7837194272182	1.45907176275621	1.85891921318798	1.4979321229717	1.75684664520309	1.78574470547254	1.69266051401883	1.8272995986375	1.69035719289528	2.64302812294392	1.54863619779242	1.67026415870079	1.50111965866305	1.68051455344754	1.81741079542012
Amino Acids	HMDB0000167	C00188	L_Threonine	Threonine	182.837754006177	135.326437004294	185.972661019168	178.324509962372	156.180208714013	204.791874580338	191.329631256483	171.604388090863	192.853661328399	194.346421521072	178.490420245017	166.090898960099	167.699210862825	173.552260097591	181.929082915237	189.004980005508	116.942385862501	171.393145930751	184.745820751269	167.311711149973	173.373024197673	167.014123243406	180.876358176742	170.267004502621	168.553570425783	175.620783573487	189.565098852105	186.728829541443	187.304412938592	179.427246168092	180.217202448945
Nucleotides	HMDB0000262	C00178	thymine	Thymine	1.77323493639701	2.88904863628407	2.6539251197311	1.46727687865095	1.92152631548417	1.95916273696222	2.29380414498319	1.39391682488131	2.25704399247437	2.06531797578185	2.32531450329299	1.80061819269547	1.99008225270052	1.98594215362008	3.23194430243477	2.51187080591454	2.22360687403895	2.58045442758194	2.27822429886948	2.74620889211479	2.31164032263564	2.53763721303993	2.04096971726459	2.56722725301537	2.41641665829997	1.94321925824009	2.02976589031045	2.51936165743832	2.5254130728096	1.58954652918685	2.36700581259185
Alkaloids	HMDB0004350	C06180	DL_Anabasine	Anabasine	0.917190484343281	0.501334910414001	0.877875804423479	1.28769970842799	0.804865739693368	1.8285518878314	1.16008485493403	0.824140604491872	0.730852340420272	0.986763032873551	1.05750737100663	0.909106905106835	0.768208042835764	0.66198071787336	0.722780271271776	0.833350079138706	1.24715342065663	0.885637445515776	0.684864973279783	0.517578172571523	0.947772532280612	1.13958708178182	1.07548104861847	1.20318670755357	0.91324667132933	0.749795212182673	1.1727536255127	0.9105453440409	1.0478403891844	1.23046222289464	1.0492268509642
Amino Acids	HMDB0002108	NA	Methylcysteine	Methylcysteine	0.86160318226187	0.951686609599459	0.822057111656668	0.915405575038948	0.978890764491934	1.04488679304652	0.991345239670894	0.839402467538017	0.800713225901622	0.849075167821428	0.865233303550881	0.868050464231042	0.985967803009682	0.960170230428928	1.11061358756395	0.910183774378445	0.899110605589664	0.974838339308731	0.852587007552383	1.15085028960021	0.861086020181776	1.221825324797	0.647732904281576	0.855742417671789	1.23089768744388	0.612332756615849	0.751765144559426	1.0390272024025	0.924218770235682	0.689441868081044	0.836883321602394
Amino Acids	HMDB0000056	C00099	beta_Alanine	beta-Alanine	5.86446036958885	3.33090313359811	5.12517088131627	6.95971032888464	5.06847884725824	9.20212800694375	6.73903838457129	6.58803754825292	4.76666195553516	6.0640030566706	6.07465881868015	4.68629946567975	5.55892276666195	3.45303455539347	4.97131796338148	6.11714419793306	7.36207232426376	5.45399750619787	4.31884238251945	4.14062538057219	5.50748306867941	9.12844497468531	5.72571444633808	6.55640243313949	6.39839903887878	3.7302311806088	5.79861514836837	5.16161900548338	5.57474634021141	7.36362217436559	6.1142445660354
Organic Acids	HMDB0000337	NA	2_deoxytetronic acid	3,4-Dihydroxybutyric acid	0.35575873332103	1.0366586283137	0.679973166432059	0.32849482357857	0.58008341599522	0.231537414368262	0.558949975559121	0.335760987015207	0.338556598871156	0.464696544550917	0.384548134911503	0.428160026276122	0.405275109212569	0.256442980797788	0.305565643139287	0.419630181693958	0.309371391170637	0.27397417379265	0.2515830514089	0.407973383085789	0.156035721777906	0.352449612922213	0.317755764364547	0.283102754718487	0.363029732702342	0.143710749001679	0.335788431236543	0.256963716723199	0.394411831884017	0.320781980287708	0.374723875344356
Carbohydrates	HMDB0002649	C01796	Erythrose	Erythrose	1.01168889788168	1.07914463767081	1.13667156179687	1.59429487710133	1.01514597799164	1.92947845306885	1.27082022745046	1.70424137348628	1.1124002534338	1.37114165614406	0.985404595710726	0.973624169340223	1.26421638545413	0.506922171344465	0.505358563653437	0.6087592776687	0.633244566302398	0.535205362757735	0.552085029480642	0.712431131657273	0.814853213729063	0.522800259167949	0.898271103107468	1.00372794854736	0.629629692655625	0.862264494010074	1.23790660470785	0.659167795072553	0.930105513995145	1.05810175587438	1.07420844265382
Amino Acids	HMDB0000719	C00263	L_Homoserine	Homoserine	0.344641272904748	0.33988807485695	0.390730849367676	0.319734961616475	0.340799006897192	0.528380253301931	0.311113665641398	0.442594028338227	0.365426170210136	0.372904634516168	0.348496747263549	0.322586321166941	0.326639640260876	0.316080883308902	0.317318167875414	0.466912455687644	0.410883878898502	0.420518499309649	0.363397740923967	0.347081833371492	0.358304250008524	0.358323773137583	0.384973329903201	0.34101013636545	0.448114826304454	0.318662965177636	0.375882572279713	0.351928568555685	0.347317881808314	0.325569771038271	0.33725148780992
Amines	HMDB0000323	NA	3_Amino_2_piperidone	3-Amino-2-piperidone	6.07013338729007	7.22262159071018	6.08423751158238	6.43849854213997	5.50354140925465	5.72312993464114	8.45807321506444	5.57058001184321	6.73888849181633	6.08121403980212	6.30899283839184	6.0646228379385	5.87346464246872	6.28583492467137	5.98791135305642	6.87957086608123	7.50225623588795	7.05324210205729	6.41536781092695	6.93554751245841	6.37434818966778	6.16199406592335	7.1495046982023	6.92958333708659	5.85952677939874	6.5169700525544	6.03416822699699	6.07775051727913	6.96990461120412	5.31444773312471	6.3203426974748
Fatty Acids	HMDB0000511	C01571	Capric acid	Capric acid	0.789339689556035	0.943189407728035	0.766238418889858	0.823427024436949	1.02964806339152	1.05676050660386	0.838424963338682	0.712220275486803	0.730852340420272	0.826127190312741	0.841199045118913	0.791802788318856	0.83474574733335	0.75143757164003	0.769790370216282	0.827439794889495	0.792764189874758	0.879265953101993	0.978378533256833	0.724609441600133	0.791736810502707	0.898746512951642	0.886049727554985	0.93295225986774	0.862195615168063	0.756043505617528	0.791859285602595	0.804408156698709	0.812370638805886	0.780409892341737	0.849374117447206
Amino Acids	HMDB0001147	C00872	aminomalonate	Aminomalonic acid	18.8496541358064	25.3216615768427	23.890400504195	30.1864843213801	20.5567060543306	25.6769055677624	23.5497225551607	29.0128016507231	23.2099357226114	27.5433100048019	24.4668750837444	22.5810424816859	25.0121280088652	37.3512183427104	34.4525262639547	31.3895196475579	27.3503645506791	31.5516304330512	25.815216441791	34.464617138292	31.5712277063963	35.1803455298522	23.1167318575208	23.3688455713078	25.3269961955618	25.8054518859536	31.5390536980831	31.7015020087859	26.8553250306699	29.7992096315029	24.7442665685723
Imidazolines	HMDB0062802	NA	Parabanic acid	Parabanic acid	0.783780959347894	1.13862505077078	0.989513189957101	0.87598619620952	1.13116266119068	1.35954020231621	1.20226975874981	1.36339309878902	1.1016524248982	1.17034685294305	1.78454368857369	1.14371513868279	1.53036720344448	1.19275805022227	1.27514893386972	1.3830065143153	1.30032662851408	1.74578892137642	1.50250989035871	1.26654423405737	1.52568261293952	1.38630181082737	1.28935512078691	1.53132853688636	1.48615296825021	1.39961772940766	1.38825963361974	1.44123128075185	1.7954568466362	1.56081978468347	2.1109444977732
Vitamins	HMDB0001406	C00153	Niacinamide	Niacinamide	21.4122287617595	10.6639883486368	19.5263936151535	31.0799902415138	17.5547743765553	36.7194591760949	24.657076280325	35.3668239656018	17.6694301125136	23.5905208789305	21.4505756505323	21.9593306627096	22.4292552979135	19.4479200088741	16.2772467595351	17.6540190523923	29.0519072021176	17.4897466758331	16.9888443881954	18.5841009728034	22.0068158714913	21.452433106532	23.7950182006835	21.3227847531151	27.0967661424858	20.1320014471048	28.2012164562393	20.6855791962175	19.6440639253278	30.3593811493187	21.7589663616622
Organic Acids	HMDB0000156	C00149	malic acid	Malic acid	95.7268929143978	56.5233868487107	94.4503025880591	118.748688758163	88.5424824089704	112.960573927819	94.8949411336033	132.615415295643	79.2276180501182	102.921679126462	93.5533509464391	115.884736974844	76.1372805919194	96.6909313412684	95.2835942981451	73.583038902673	106.138556811464	80.637607988832	70.9324436611204	91.9766858434454	94.5114145909581	88.2063897939991	98.9870312873325	95.0002766686012	94.926602762089	95.7550968891621	122.652989218685	103.399965142313	91.1150199089674	113.188161134055	93.7121958257009
Amino Acids	HMDB0000191	C00049	L_Aspartic acid	Aspartic acid	189.04685564867	132.513863184853	203.190190524422	216.329171084922	171.472657768187	263.252103279935	202.999030274524	194.537880961538	177.785205721499	191.191074613628	184.006282555154	213.253019114706	168.086339325356	170.743314889318	163.530505440831	146.08449578774	194.077374751717	150.953398267336	139.363033644341	169.899602012831	184.821422895526	170.139176477983	185.966561094351	183.611438895487	172.138489036218	219.133899053821	199.302963357965	174.1878829318	172.328536814518	223.149351302231	188.429900716909
Fatty Acids	HMDB0000393	NA	3_Hexenedioic acid	3-Hexenedioic acid	95.7491278352303	57.0247217591247	108.64854825729	62.4840953756251	78.7680768494509	140.988474779936	111.789995111824	99.1054513339886	89.1371159599342	96.5249303959157	91.9911241483611	109.268784788002	79.4581169345717	82.3062692555878	80.6105671650912	69.2271594110047	109.270942147066	70.3922481874697	64.0907823464173	77.8315788448142	90.5816260424776	82.7492949539202	92.6319160000416	88.2894545510698	84.4668085886028	107.851792979043	108.043686576081	87.4682147054749	81.8846056941295	122.356780421383	91.2452636463506
Amino Acids	HMDB0000696	C00073	L_Methionine	Methionine	95.2821944977465	54.7474716575832	98.2510481228174	116.799619471596	64.2804935349703	113.281164193867	116.846910456741	105.998726143164	97.0905090762725	108.825046340572	89.8460665833078	99.3155304785421	83.6136990245572	96.0229868331439	87.1567234431137	79.3751174668995	114.78645398028	83.4283216660688	71.554412871548	78.2030172980714	94.5403100949911	72.2815414501304	77.8990477715238	86.0503691273872	76.3043119423736	91.0188904655416	128.120827703448	110.114538783645	105.543428863411	119.148960618506	90.9642207398423
Amino Acids	HMDB0000267	C01879	oxoproline	Pyroglutamic acid	994.479069157274	789.41554546088	948.709725544562	1041.64832570568	1056.266641143	434.45324220654	1037.30041926521	1038.62574045472	914.828295378273	1009.75690633726	1019.16071167843	1069.50855440272	1004.40479603774	946.584716236896	895.360220759425	940.757674799612	994.672527965482	956.494812649451	887.158711866823	975.549607127721	1005.89872819329	972.390859571738	994.661092089898	1033.19637165215	1014.37314124523	1060.93523206474	1037.04999338447	976.227504502451	944.792939675005	1100.97163425492	1047.0534524872
Organic Acids	NA	NA	Maleamate	Maleamic acid	54.6756703272758	133.03219249901	58.8227533229883	98.3557301104049	179.267528670623	70.5773533848692	54.6558160063235	57.481263519467	56.5765694113576	62.2177040204283	175.426052294941	55.6725338275747	174.576789954984	166.610408245298	157.060740573594	165.32838130317	52.8831721782308	167.430077649378	152.550178589024	169.491628629745	172.402135262166	168.50615993811	172.400834231095	176.964958313119	175.207224745468	180.082065085973	56.6580330616287	171.774658461703	166.871525349496	23.292602001488	179.336601341886
Amino Acids	HMDB0000725	C01157	trans_4_Hydroxy_L_proline	trans-4-Hydroxyproline	34.6975939592167	16.0852031426051	32.2073857264498	22.4340064849258	37.2413553068931	44.9420058145575	31.7388670083995	41.1714192108192	31.2385636386988	33.3950442695171	36.1835760693292	34.8862443327449	37.7450250968124	33.6238494357658	30.6623370365539	42.0694032858816	35.9257527996902	37.6682631502825	32.6359125022101	34.464617138292	36.7955348355528	33.400474984595	36.8291152274062	37.228012245481	42.270274501529	37.8396650414855	35.0723498775124	34.2376221694888	31.3233635441023	36.3728463320256	36.7666575692037
Amino Acids	HMDB0000112	C00334	4_aminobutyric acid	GABA	12.5404953495663	15.5073934153483	13.0666485340489	13.6566247989064	14.7993781505781	25.2731993068126	10.4143981295214	17.5257060646574	11.9838288171853	12.1394801020956	13.6454502247504	13.8008293401057	14.9588857475027	10.9674102717938	11.4234540435149	11.7496450874308	13.6316769234562	12.9086436303235	11.8872991790705	11.5511269808021	13.1821289398297	12.6470669436921	13.8712612520677	13.8849032882385	12.5528874760982	13.7712387304218	13.371396037897	11.1332323354203	11.1436059366633	14.4687036482008	14.2270164672407
Carbohydrates	HMDB0000943	C01620	threonic acid	Threonic acid	3.13512383739158	2.95702625125546	3.42016353862095	3.05281189379018	3.05268897667485	4.38733715943963	3.17441401213765	3.22025310273676	3.31033118896241	3.48809258132046	3.07638507929202	2.83875962626908	3.1575165225218	2.60617633973566	2.79710088719809	2.94332155610692	3.58677456638457	2.68876979861624	3.17973023308471	3.09937988045771	3.05714432668563	3.18966899694602	2.92701944481957	2.94684231047879	3.45445480024573	2.82422863255473	3.33282547421345	3.13942627822691	3.01989954860449	3.34187794389284	3.15392595081499
Amino Acids	HMDB0000574	C00097	L_cysteine	Cysteine	34.5697431644295	21.0645634392595	32.9989962784155	36.8877787223829	31.8030732819379	34.7662332959113	33.6371876801098	33.7745029211206	29.5350328158075	39.2754635061182	29.0454013150345	34.9097051561025	28.2543288825658	35.2519641743192	31.1618193378393	36.8269811568318	37.8448222105456	27.9262512496089	24.2777644609589	34.9273929161207	32.2011496943145	35.4388085793285	26.0315299267879	27.692596734281	40.3473513861213	20.1382497405396	21.8462951008969	39.594757046392	28.992213015355	26.150913079574	30.4775418613409
Amino Acids	HMDB0000064	C00300	Creatine	Creatine	127.0003090654	53.8552654610837	94.693875065587	131.397929431428	90.7322973043524	103.853435629334	97.6527792205601	400.277969398947	88.696454989975	75.86601364372	122.352401112546	76.5233405866379	47.2962101333295	108.606584262989	92.5511322969957	166.616823269498	157.75523985709	90.8829677901944	83.2320595077778	115.024137410307	142.905604745335	121.007700436626	237.247452912568	103.634910687515	241.488512661513	77.0102165845953	86.9692036902647	107.371730416013	98.9208421340153	100.601059250826	127.905749450873
Organic Acids	HMDB0000606	C02630	2_Hydroxyglutaric acid	2-Hydroxyglutaric acid	2.1512285905506	2.01383684352743	2.09066376544782	2.66737796745799	2.58862224387867	2.25600557589589	2.73147252207193	2.49785825188586	2.14419179285065	2.22021682396549	2.15106612966122	2.59242098101433	2.14130430837686	2.17081965140453	2.67957563983683	1.79672641176005	2.02541582657027	2.8862860634435	2.08254859221812	2.36259212891472	2.19027920569727	2.80197442273159	1.41156887631174	1.95598266896409	2.00233586943636	1.68703922741101	2.16007184870075	2.38529363132187	1.90730497806599	2.36516863077803	2.2108708645317
Organic Acids	HMDB0000816	C00988	Phosphoglycolic acid	Phosphoglycolic acid	39.9116828944531	36.3850184134365	59.2439307320469	53.0497240424485	46.363167023418	56.1923494101436	44.0621320355851	75.5309602153754	51.6110726279139	61.6612155658426	33.1612680715091	43.6019402100917	39.2572456535757	76.8195822245653	47.121747929499	41.714786230929	53.6711024401185	44.1608139199269	32.0139432917825	66.6640686272122	57.0108294570015	49.0433636381259	52.044727790247	38.0322814350221	48.6062778050995	73.6986210641219	73.4474546234559	43.147559738478	50.3198856558892	61.1257245124353	35.5987681577138
Organic Acids	HMDB0000128	C00581	Guanidineacetic acid	Guanidoacetic acid	0.894955563510716	0.441854497314034	1.233085667485	1.26580005352276	0.775861568893607	1.55545647601243	0.801513172499872	1.11411600236864	1.2467481101287	0.940867077856177	0.967378901886749	0.862185258391643	0.780305807289871	0.70372724963114	0.517111088389563	0.632400414665543	1.77888549923116	0.369546559999388	0.559073447575333	0.627182962057258	1.04023814518604	0.734270026921276	1.51545056850784	0.93295225986774	0.709042446684262	1.93072267137038	1.0474594347528	0.882614505266639	1.17734875189259	1.60390990143854	0.943055086283295
Phenylpropanoids	HMDB0304563	NA	N(epsilon)_Trimethyllysine	Nepsilon-trimethyllysine	0.200114287493079	0.356882478599797	0.268944610603725	0.20147682512819	0.224782323698148	0.201853130474895	0.232016970986805	0.234015233374235	0.241826142050825	0.240953763841216	0.198282632063744	0.187686586860766	0.193564231265704	0.214696449040009	0.252679281826718	0.195039380223952	0.256198183313184	0.24848820413752	0.195675706651367	0.219209578971469	0.184931225810851	0.211469767753328	0.164988569958515	0.25736614065317	0.198531885071593	0.218690270219946	0.220517775737431	0.273722219987755	0.253129981656906	0.205875002274201	0.19985273351699
Phenylpropanoic Acids	HMDB0000748	C05607	3_phenyllactic acid	3-Phenyllactic acid	0.572549211438533	0.543820919771119	0.888024657653808	0.972344677792567	0.514824031695758	0.688675386326113	0.569496201513067	0.610474521845831	0.596504483725369	0.613858398357384	0.576822202367254	0.5513293489035	0.604888222705326	0.984025391433373	0.734532796007902	0.656041551662386	1.2664891326048	0.630777748964473	0.649922882806325	0.870749160914445	0.9015397258279	0.710773386059795	0.549961899861715	0.33457598284912	0.59559565521478	0.693560571268972	1.13265948446953	1.40212810646789	0.653428557300386	0.574534890067537	0.624539792240593
Organic Acids	HMDB0000965	C00519	hypotaurine	Hypotaurine	22.3516541669353	6.53434823912486	12.9651600017456	31.9209369898749	12.4862955292971	28.4494176834029	15.2973007461982	22.5621208698855	13.0693594992802	23.4700439970099	23.0428452716502	21.5722270773093	18.7938770794545	14.7424895007473	14.0795246338795	16.5251547607931	18.5091102623808	17.8465502510049	10.5525113229844	10.3393851414876	20.5042496617781	19.0792723795224	25.4449039002687	22.1785271707869	19.263265191518	21.3129289062925	36.8164450128903	29.1039340027797	33.7369284854821	65.5448553752048	22.9018741814625
Amino Acids	HMDB0000517	C00062	arginine	Arginine	10.0501842163191	10.4090722924941	11.0774733009044	9.58328898653215	9.68739304712018	7.69416638516071	13.4200725263959	8.05317640068292	12.4191158728768	11.0092922097927	10.0102686369151	11.7949289430313	9.5511850365171	11.6890288921782	11.6996383748139	12.8253168207872	12.3265163669551	13.8261385379082	11.174480533412	12.9211868493738	10.6855573913832	10.5852367080971	10.6509287939885	11.0989148156679	9.50684112514259	10.8532856963442	9.91828814055402	9.98806794567564	11.8205814690016	7.88549136617694	10.2174710010561
Amino Acids	HMDB0000148	C00025	L_Glutamic acid	Glutamic acid	192.521062028759	115.442984625163	182.750400118539	212.255835272548	189.484247834839	262.711849313076	190.702130812223	218.290427149023	170.847482401774	196.142100761127	184.192548058002	215.059502513241	194.786105475569	181.185911619014	168.319659270803	168.833179862952	201.903504162737	177.216689996948	151.592765310052	175.946132899461	187.994149238343	174.356823512619	190.103496718866	188.244029427245	199.099119028941	194.534367800794	207.507226968923	176.478211711289	168.590454527259	222.076886174105	186.175312066921
Amino Acids	HMDB0000159	C00079	L_Phenylalanine	Phenylalanine	141.430772685734	107.387637251053	142.317368848907	171.412978874279	109.497995811798	154.328591961615	174.708779153064	156.886864826696	143.6930936066	158.736897421967	139.296553307084	148.624315970369	132.512862948056	144.144810369361	145.643162792447	129.133800561004	161.042310888278	131.488488943231	122.646737561839	134.497255008939	143.55864313648	127.392912590734	115.956411241955	125.626847406328	125.494840723541	126.765377206351	164.546354841167	161.557557638079	149.652799853067	159.395129667737	141.39580896327
Carbohydrates	HMDB0000956	C00898	Tartaric acid	Tartaric acid	4.44698416651288	4.75843304799729	4.3893790221174	4.36679118810446	4.6841735841614	4.74948542293871	4.80907903499923	5.0669385313204	4.27226184289792	4.02163305839744	3.7914042676431	3.74200132553652	4.53666167028995	3.95399293648683	6.16419922409832	4.66321427262723	4.85809762697641	4.42818722757888	3.44529012068299	5.02964200640092	4.47302402429996	4.29401111743562	3.64808060241604	3.39723305662184	5.25825878461049	3.6177618987814	3.60346092625485	5.53030607730362	4.22079527553493	3.38018026989734	4.04701785371904
Carbohydrates	HMDB0000098	C00181	D_xylose	Xylose	0.561431751022251	0.475843304799729	0.370433142907017	0.481792407915236	1.24717934438972	0.617433104982032	0.569496201513067	0.422244877610033	0.478278369833855	0.390115617647683	0.642916413055169	0.609981407297489	0.514154989299527	0.733546200886696	1.52195195332837	0.537835866678172	0.541399934548615	0.700864165516081	0.789691244700158	0.608915497142968	0.624142887111623	0.657905944121464	0.439969519889372	0.784966728992167	0.697697767537314	0.41238736670047	0.506188530670013	0.46923809140758	0.594561119705757	0.459627912054029	0.562085813016533
Amino Acids	HMDB0000812	C01042	N_acetylaspartic acid	N-Acetyaspartic acid	0.96721905621655	1.47001592375631	0.938768923805455	0.946065091906282	1.29068560058936	1.00926565237448	1.05989570837154	1.10902871468659	0.994174139542282	1.21050581358325	1.0815416294386	1.24342363795257	1.24606973877297	1.14504772821338	1.1987575230849	1.14068486009766	0.889442749615582	1.07678221792925	1.41166045512772	1.21783099428594	1.02290084276627	1.12783876135108	1.08770242417095	1.13241101887395	0.918919010902804	0.643574223790127	0.957247617405669	0.98875169260883	1.01840667038709	0.794773264593426	1.00550906550735
Carbohydrates	HMDB0000646	C00259	L_Arabinose	Arabinose	1.01724762808982	0.985675417085154	1.0757784424149	1.20448101978809	1.1891710027902	1.41297191332427	1.12317306409522	1.23621090673781	0.897443682721952	1.02692199351375	0.973387466494742	1.05573705109181	1.05250550750727	0.989989181684484	1.0871085380917	0.939735195624498	1.1843123568251	0.904751922757123	0.894517516120533	0.864660005943015	1.02867994357286	0.775389148428868	1.13658792638088	1.04876702316167	1.14014025426829	0.943492308663196	1.06249473764399	0.944062350570013	0.977199464070848	1.13470640788338	1.01799986135217
Amino Acids	HMDB0000168	C00152	asparagine	Asparagine	291.816659736783	515.567723548635	261.09954705668	449.661234238271	343.119340561173	294.022831963799	271.106557485105	249.918094668319	281.050342291469	317.496742821442	281.206832218644	302.69740816554	313.08409519005	285.689408189238	268.985909898094	302.169192525145	257.131131414683	277.867155657471	283.19166645119	274.58435428165	295.439191434448	299.958117237664	315.042618991895	287.130534819709	310.464161874958	282.104200290296	276.454114260283	289.022733468295	424.999352458186	260.685630786644	289.61783785573
Phenylpropanoic Acids	HMDB0002641	C01772	2_hydroxycinnamic acid	2-Hydroxycinnamic acid	278.125507234131	515.567723548635	106.765935983064	449.661234238271	193.588338003005	294.254369378168	271.349120682046	250.208070066196	280.889124863435	161.926666295674	281.056618103445	154.806242925095	320.608904680504	293.406552774176	155.280233076071	167.621571591864	111.136838350064	277.765211778851	193.285667662982	167.871913407345	295.439191434448	292.280589836176	174.209597812863	105.584459202963	265.505198415602	178.357536097953	276.704702641803	289.352317365831	285.359903739966	260.929808114922	171.810896845387
Amino Acids	HMDB0000251	C00245	taurine	Taurine	256.023995926563	229.432947730312	234.337021088302	149.850578654582	261.900411279142	282.226297544575	230.809428115078	244.113499423102	217.326466903943	239.817838954536	214.559833586795	224.707766119052	233.547342786526	212.334788100569	200.697864918831	228.054228040043	219.803539498751	208.169400143104	209.442890297909	205.040115352952	215.398645263189	228.381475013378	237.265784975896	235.522189465232	235.056079585193	211.492236182993	220.703211139756	219.31853222325	205.08237909217	211.921981992161	215.235148599875
Carbohydrates	HMDB0000283	C00121	ribose	Ribose	40.4842321058916	39.384530674049	34.1102957071366	30.4974594210344	39.2136389212769	48.3853827461881	44.1465018432166	40.6576031549323	30.733415697526	46.2918076293993	54.9843747277369	40.6282808495164	42.1123180647448	80.5409873412588	58.7920049924725	57.4479629023278	63.4839762538122	64.8299353102375	78.6965761643229	56.6474086992104	60.7556867796712	33.9526460448398	66.3009623722179	65.2809215766764	55.1464853333152	45.9499499199281	60.7326001451408	45.0524429428825	51.3559525575547	67.0817362061355	56.0774279452828
Carbohydrates	HMDB0002917	C00379	xylitol	Xylitol	4.4636603571373	3.20344510552675	4.7902587247154	4.30985208535084	3.78504428936881	6.08527819814022	4.02338520143028	6.00808675249938	4.92250546930125	4.34290474351906	4.39226072844232	5.95904913282932	4.19792426557496	4.74717703988464	3.73730286608821	4.94690791658934	5.96990106399589	2.58045442758194	4.46559916250798	5.34018890994383	4.51925683075268	2.43777648937864	6.90507718715265	4.72910283450199	3.97063770143187	4.84867570544795	4.53564970550853	3.17294328475602	4.49747223222969	4.34731400151103	4.48419570828746
Amino Acids	HMDB0000510	C00956	Aminoadipic acid	Aminoadipic acid	0.461374607275711	0.27191045988556	0.466847248595145	0.687649164024473	0.500321946295877	0.843033662571621	0.384937247319018	0.493466905158713	0.45678271276267	0.470433538928088	0.468668039423394	0.545464143064101	0.423421755893728	0.405537737075572	0.334946954979603	0.496463876933697	0.594573142406068	0.496976408275039	0.524131357101875	0.420151693028648	0.502781770173252	0.370072093568323	0.494965709875544	0.649849505149253	0.448114826304454	0.637325930355272	0.390917875170901	0.351928568555685	0.423845550681332	0.727744194085546	0.462159446258039
Carbohydrates	HMDB0000568	C01904	D_Arabitol	Arabitol	0.961660326008409	0.943189407728035	0.893099084268973	1.19134122684495	1.10940953309086	1.24080306674274	1.02298391753273	1.19551260528142	1.27899159573548	0.889234128461631	1.3939869890542	1.02641102189481	1.05250550750727	1.2583597429845	1.12236611230007	0.927914627126077	1.60486409169768	0.815551028964167	1.33478785608611	1.45530803817169	1.23672757261007	1.07497131941275	1.63155363625642	1.17745009348825	0.986987085784493	1.2809001541454	1.28301251338142	1.22895690606747	1.40104501475218	4.11271225473345	1.28030657409322
Lipids	HMDB0002520	C02979	beta_Glycerophosphoric acid	beta-Glycerophosphoric acid	2.55145716553676	1.64845716305621	2.01962179283552	3.11413092752484	2.70463892707771	3.67491434599883	1.85613576789444	2.99641244472662	1.86474825092525	2.79391626168267	2.56565708761268	2.65107303940832	2.43165065527541	2.06943521713564	1.71586861147446	2.49413995316691	2.99703535196555	2.24276532965146	2.46691158742616	2.03377776045751	2.334756725862	1.76224806461106	2.51760336381141	3.146301069485	3.51685053555394	2.8429735128593	2.98200174008572	2.73722219987755	2.76676956694758	3.99780527671994	2.27957024167816
Carbohydrates	HMDB0000508	C00474	ribitol	Ribitol	0.883838103094434	0.688273351585323	0.974289910111607	1.03366371152723	0.86287408129289	1.24673992352141	0.843698076315655	1.08359227627635	1.03716545368465	1.04413297664527	0.913301820414819	0.709689906567271	0.895234569603883	0.805111683900033	0.928449454153989	0.922004342876866	1.04896237318794	0.745464612412559	0.999343787540908	0.755055216457281	0.913097927441078	0.657905944121464	1.00215279530357	0.868610724704447	1.00400410450492	0.812278146531229	1.08755357579597	0.865856002002083	0.818257382565349	1.1203430356317	0.905582698748859
Carbohydrates	HMDB0000849	C00507	Rhamnose	Rhamnose	3.21294606030555	3.10997588494109	3.36941927246931	3.54336416366751	3.69078073426959	3.87676747647372	3.45916211289419	3.65267255571089	3.49304427406748	3.26434980061076	3.31672766361171	2.70972509780231	3.13936987584064	2.97593133530456	4.18389880606101	3.16791235757693	3.67861919813836	3.15388874482237	3.73181526256535	3.50126410857207	3.32876206459532	3.42463540556083	3.01256907368695	3.21707675816462	3.25025057560066	3.08665695681867	3.45310789734296	3.58073353086023	3.12586093627482	3.41369480515128	3.41623266355604
Pyridines	HMDB0000232	C03722	Quinolinic acid	Quinolinic acid	0.617019053103661	1.02816142644227	0.583559060743931	1.04680350447038	0.427811519296475	1.17549764217733	0.569496201513067	0.82922789217392	0.338556598871156	0.550751460208494	0.492702297855363	0.803533199997654	0.53835051820774	2.2602765051712	0.317318167875414	1.95630408648874	0.502728510652285	0.29946014344778	2.18737486363849	1.89981635108606	0.439211661300772	1.96784367214902	0.71495046982023	0.67558611921457	0.516182901186143	0.637325930355272	0.892094638210518	0.564202943240067	0.706409251135553	0.947982568611435	0.574576608861345
Carbohydrates	HMDB0029196	C01018	D_Fucose	Fucose	0.806015880180459	0.747753764685289	0.847429244732491	0.849706610323235	0.928133465592352	0.932086514251722	0.89115609310841	0.854664330584163	0.870574111382971	0.814653201558397	0.83519048051092	0.674498671530877	0.756110278381658	0.817039264402255	1.11061358756395	0.815619226391074	0.981287381369365	0.828294013791733	1.04127429610906	0.895105780800164	0.855306919375187	0.928117314028493	0.776057347582642	0.817137496573813	0.777110521565951	0.787284972791806	0.841976961906557	0.9105453440409	0.824144126324812	0.833075590597928	0.87435570913683
Amines	HMDB0001414	C00134	putrescine	Putrescine	17.8824350795899	15.3544437816627	18.0548098967557	24.019541500065	17.1197118145589	15.1033636449451	19.5737953705232	27.5629246613393	13.6604900687377	17.5724137772773	18.2420021498644	18.6806805984856	9.66006491660406	17.8257690605718	14.7024084448942	18.4400868575373	25.1364255326143	14.8583203089409	13.2430522894407	13.8650058699454	18.550913589151	26.0753971960284	8.22498574682076	18.3630741356036	23.2849539491112	18.7573768914365	21.9214716153528	21.0486801002829	21.9398939915184	19.5772763790513	18.5488318295456
Nucleotides	HMDB0000226	C00295	Orotic acid	Orotic acid	1.11174604162822	0.679776149713899	1.29905321348214	1.10812253820504	0.86287408129289	1.70387789547926	1.13899240302613	1.42444055097361	1.3864698810914	1.50309252681901	1.09956732326258	1.07333266861	1.17953203427539	1.2106494209756	0.869686830473356	1.19387741834056	1.88039798695903	0.987581324136296	1.10417005896128	1.17520690948593	1.10958735486511	0.769514988213498	0.745503908701436	1.02303040909635	0.822489238153744	0.906002548054063	1.09256534342637	1.11164738321558	1.34806432091701	1.18737210613958	1.09294463642104
Lipids	HMDB0000126	C00093	glycerol_3_phosphate	Glycero-3-phosphate	59.7118798958516	23.1123890902726	40.5142220954743	78.7993382800274	62.018168212589	94.6928656198405	34.0801291701755	78.3645794542765	36.6232257350306	71.8156956134367	58.7397276077321	66.8340205399509	56.9502261677065	41.5377990989906	28.2706982527521	59.1737659030973	77.5168692001928	48.9840336771603	54.3629043586065	37.0342405362353	60.0159618764278	29.3825493972818	57.0493810789886	78.4323313640534	86.3727146852901	63.5201510587421	72.3198069066167	67.9389722345118	67.7211002088617	101.40540809692	58.0197466991511
Carbohydrates	HMDB0001586	C00103	glucose_1_phosphate	Glucose-1-phosphate	6.45924450185995	2.99101505874116	5.94215356635777	10.9279277977138	5.77908103185238	10.3360676516704	6.32773557236741	8.98923733417986	5.34704469645714	7.08518805580719	7.37851733861446	8.07638844085233	6.79289474098081	5.66560073855578	3.63740640583113	6.87366058183202	7.93730975472166	5.46036899861165	5.07359153674615	5.15751426080094	7.37991173001428	6.16199406592335	9.47767674095022	8.30005803606472	7.16983722087126	8.55391371231732	9.58751147694787	6.54140244093186	7.61744642474505	12.0077792024115	7.48823210896471
Amino Acids	HMDB0000641	C00064	L_Glutamine	Glutamine	60.8792132395613	45.4855216177313	61.096096446582	106.922875109334	62.4387286891855	42.8047373742351	91.0350224344592	124.16543045576	64.6696842986585	70.9608834512381	60.350022922674	100.740775497516	42.6869618763149	60.4310866145113	55.8891313826493	38.0444997121692	44.7186678081182	37.5280903171793	51.9309348616538	55.5330933394387	62.3853932071293	41.5831801646057	43.1170129491585	41.6547098647155	42.9622999294928	87.8635022809395	66.5312152935092	71.519705765372	62.4112573378261	68.6186170370661	60.9488383247594
Organic Acids	HMDB0003070	C00493	shikimic acid	Shikimic acid	0.500285718732698	0.365379680471221	0.400879702598005	0.670129440100283	0.333547964197252	0.920212800694375	0.812059398453818	0.651172823302219	0.494400112637243	0.562225448962837	0.51072799167934	0.5513293489035	0.381079580304356	0.453248059084463	0.423090890500552	0.449181602940012	0.831435613771087	0.458747453792344	0.370386159018658	0.407973383085789	0.520119072593019	0.516926098952578	0.586626026519163	0.649849505149253	0.612612673935203	0.306166378307925	0.646518024321106	1.30157708688055	0.423845550681332	0.627200588323727	0.524613425482098
Lipids	HMDB0000224	C00346	phosphoethanolamine	O-Phosphoethanolamine	118.917915342762	39.1126202141635	102.843404209541	116.909117746123	111.325258572183	155.949353862192	120.912480561987	112.566414540689	90.6740554405239	116.994526333665	126.79873892246	123.791034446354	123.197584318394	90.6138290753859	81.7740671139678	90.9888260165984	124.657334929819	107.926709997063	96.9433358095628	72.9480765577276	112.657791123648	115.303890867502	136.946623753343	126.817165806849	136.436783760772	98.6855465101094	131.543864995008	105.371882359776	112.260203492958	137.739952102941	126.594215887168
Amino Acids	HMDB0002005	C02989	methionine sulfoxide	Methionine sulfoxide	7.65437149661029	7.93638654790977	7.86536125350516	8.72482251424682	7.62809692033714	9.00621173324753	9.92927173563986	8.86714242981069	8.8615846275958	8.96692221151954	8.44203327422909	8.40483996785867	8.68014599582143	7.49052055539586	7.69202743979475	8.49307846611575	8.58022217699814	7.18704344274672	7.6313525594033	7.32525343062991	7.75555328244257	8.91697520693198	8.75661558335375	7.84323313640534	8.42909660618251	6.71691544246978	5.08694414485211	7.47429245599217	7.5291452683531	6.69811926003736	8.45002338901522
Nucleotides	HMDB0000157	C00262	Hypoxanthine	Hypoxanthine	63.0082069092793	22.1691996825445	49.1610450477148	96.9672919894128	44.7099292878316	104.916132992716	68.5293762487391	123.14797291935	44.6411058225824	68.5169238465629	65.1388489152438	70.8986081866543	60.4585778593974	60.0732591994446	30.9032637936445	52.8911337461864	69.2605201983264	48.5061717461266	43.6286941651601	54.3578864299528	66.8179635257832	50.3180564048612	74.611497747906	68.4143543391288	87.8021442578056	80.8029306995527	75.6827029866126	51.4150880156591	62.3288429251936	128.126068275811	66.4510338943991
Organic Acids	HMDB0000094	C00158	citric acid	Citric acid	91.4188770030884	85.7367668826655	91.0199901962078	64.7178601759593	104.603541989338	87.8773540379235	71.6826978089688	93.7485374047914	93.2911516889406	97.2994246368339	87.1301953804954	106.289260221587	25.6049184671165	81.9484418405211	105.831485248819	80.1079927138016	55.3484754516218	112.061808573608	84.5808242000533	109.397758216706	89.6338535101969	106.886219278876	73.4626884459727	81.2118856831076	79.9459539485439	39.4767179214177	55.004149743598	92.2220434648541	88.2010817480332	55.7921256163084	87.6291782492776
Amino Acids	HMDB0000214	C00077	ornithine	Ornithine	273.834167513447	242.238230950548	268.599549593894	283.648710263624	231.649061134991	280.670841068563	330.313069990556	272.429342661384	274.461923399151	288.742927003057	265.891001032872	295.535991835633	259.279287780411	270.24319143886	243.089221642039	240.471735247635	280.010112577349	229.966275690654	266.216798899184	242.744162936044	268.381441457998	225.403275784186	248.161141280935	275.375336345375	224.47149394109	300.642886911512	288.296921170909	294.368696009689	278.978673504708	300.055634128522	270.163423327436
Amino Acids	HMDB0000904	C00327	citrulline	Citrulline	6.88170799767867	5.33624277525411	6.75913625139927	9.66650767517205	4.73493088306098	7.43294468689908	9.55488071427479	6.94923497367837	6.76038414888752	8.43338173444256	7.03002059135091	7.57198073866402	6.21825092941075	6.91799669128917	5.41203764098622	5.83345055397094	8.40136684147762	6.40972136826525	5.81436385478347	5.31583229005811	7.11407309291118	5.75080285084744	6.90507718715265	7.47648638597457	6.91458194006493	6.89811595208059	8.29447542830566	7.34022442987572	8.11193290053993	9.67612510688743	7.11975363154276
Amino Acids	HMDB0001721	C01005	O_phosphoserine	Phosphoserine	0.233466668741926	0.195435643042746	0.360284289676688	0.271555720824951	0.246535451797969	0.379958833835097	0.14764716335524	0.32558641165111	0.376173998745728	0.177846825692326	0.306436795007604	0.299125497809346	0.344786286942036	0.244515400295565	0.240926757090592	0.378258191949484	0.425385662859626	0.363175067585606	0.321467232355817	0.231387888914328	0.3178505443624	0.240840568830179	0.195542008839721	0.212327066038865	0.323323355688024	0.393642486395903	0.34080019886694	0.217860542439234	0.241356494137981	0.311206398786582	0.256061314818643
Nucleotides	HMDB0000290	C00043	UDP GlcNAc	UDP-N-acetylglucosamine	5.31970480919103	3.41587515231234	4.57713280687849	6.42535874919683	4.92345799325943	7.59917667670193	5.22565496018009	6.47611721924785	3.89071392988439	5.27229783262089	5.37165675954506	6.0646228379385	5.04476777736242	5.47475945052022	3.46111853478924	4.66321427262723	6.23576710328316	3.96306828137275	4.9478000110417	5.0661769362295	5.39190105254763	4.62883824971173	6.16568396622745	5.75856739711467	6.16583311636634	6.1920587939419	7.37732195194316	5.41299655445173	5.33927658983289	7.37798554661728	5.47096858002759
Vitamins	HMDB0000044	C00072	ascorbic acid	Ascorbic acid	18.0769906368748	0.186938441171322	13.163062639737	35.8146956320262	14.806629193278	42.3772836861706	16.0460827889284	18.6449093547081	10.3985241081855	18.2952750688009	18.1578822453525	16.7686234948416	11.5957072292611	19.5075579113852	12.8631383236904	13.9837325336325	30.0766999353704	14.5652316579069	12.2506969199945	12.5375700861737	23.0412749158707	19.5903243182597	19.8597352727842	20.4927789495086	15.5251934125986	22.5188495392196	35.1926323006419	20.7581993770306	18.6374307424597	40.5765266110198	18.5363410337008
Carbohydrates	HMDB0002712	C07326	1,5_anhydroglucitol	1,5-anhydroglucitol	15.008571561981	15.1420137348771	17.0094780140318	14.4800518233434	16.3656033737651	15.5011330491162	15.0441913233035	16.9864535703602	17.5243344272831	16.929870407034	15.0694800368445	11.8770418247828	14.650392753923	11.7248116336849	20.2554763827139	15.2130716574683	14.2504197057975	14.7818623999755	17.135601168184	19.8384668969179	15.4533155568193	21.405439824809	11.4942037071098	11.9739596938887	16.3873890277667	11.7217984837891	14.358714261085	14.5910701756738	17.307026652821	15.014511793765	15.2262801348257
Peptides	HMDB0028680	NA	alanine_alanine	Alanylalanine	3.48532384050447	4.15513171512621	3.43031239185128	4.23101332769198	2.84965978107652	6.01997277357481	3.92846916784477	6.09965793077626	3.47154861699629	3.6429914295041	3.41887326194758	3.39595418101198	3.91967568313051	2.99978649630901	2.67957563983683	2.75419246013218	4.33119947638892	2.8862860634435	2.55077260456246	2.8314570617148	3.17272634281742	3.10155659371547	3.31810346249901	3.61599427617703	3.04604635095559	3.59276872504197	4.13972006270724	3.33494214964673	3.20238860514784	4.32337504775821	3.35377868433198
Carbohydrates	HMDB0000660	C02336	fructose	Fructose	20.1392795440952	16.6120296586334	17.6894511804639	27.3482890456612	16.1843273062666	26.3121492430804	25.9384427337294	19.2248601504616	18.7979521087508	23.2979341656947	20.5192481362935	17.8595517809698	23.2095611052034	23.1633613353165	15.4016836666937	18.0736492340863	21.5351491822686	23.4598350675474	21.2028604992945	20.6483245081181	20.6198316779099	15.184704156732	26.0743047412215	20.9624721562007	18.5372057261134	14.4023163673422	25.6001090560636	15.6356835458312	18.0252093914755	30.5556805700918	20.815911275379
Nucleotides	HMDB0000034	C00147	adenine	Adenine	2.04561271659592	1.58897674995624	1.96887752668387	2.10236687090285	2.35658887748058	2.57659584194425	1.93523246254903	2.58434214248068	1.59605253753545	2.93734112111197	2.22917746956512	1.77715736933788	2.18364648396623	2.12907311964675	2.13895950197501	2.02131721323005	2.46530327339102	2.14719294344472	2.11749068269158	1.75367663177175	2.16138370166432	2.03833359473346	1.94930940062097	2.63800294169499	3.25592291517413	1.51208701123506	2.44073083600293	2.20095009541175	2.83152374830167	2.68116282031517	2.26707944583335
Lactones	HMDB0001264	C00425	Dehydroascorbic Acid	Dehydroascorbic acid	2.27352065512971	0.518329314156848	1.74560275561663	4.34051160221817	1.94327944358399	5.1531916838885	2.14088386865097	2.89466669108565	1.50469599498291	2.44395960467519	2.30728880946902	1.85927025108946	1.59690490794206	1.9441956218623	1.39267418123098	1.73762356926794	3.76079597391806	1.84773279999694	1.61432457987378	1.33961409371453	2.5428043548992	2.34378992593271	2.82313775262347	2.95327646399512	1.73573590948307	2.88046327346843	3.78388456094911	2.08364057255985	1.97205915942009	4.1701657437402	2.32953342505741
Amines	HMDB0041922	C08737	Melamine	Melamine	0.111174604162822	0.0934692205856611	0.126860665379116	0.153297584336666	0.159522939398686	0.243411127925609	0.168739615263131	0.167880493507603	0.112852199623719	0.114739887543436	0.120171292159845	0.134899734306175	0.145173173449278	1.34781659675117	0.0587626236806322	0.106385116485792	0.207858903442772	0.114686863448086	0.188687288556675	0.115693944457164	0.184931225810851	0.117483204307404	0.207763384392203	0.180156298457219	0.147480828910327	0.137462455566823	0.0902118173471311	0.07820634856793	0.0883011563919441	0.11969476876407	0.13739875429293
Carbohydrates	HMDB0000169	C00159	D_mannose	Mannose	21.234349395099	18.328464436661	19.4147562296198	28.6710282019376	16.4381138007646	26.1459172532776	28.3324360252751	21.0715455790453	20.2274133039846	22.4660699810048	21.4445670859243	20.7335026422752	23.0401924028459	21.9884946558476	20.0615597245678	16.9979775007299	20.6022010807696	25.9765745709915	21.5592698221238	19.9967849261751	21.5098132021246	17.9984268998943	21.7601591711952	19.6177340712878	16.200201821842	18.8760944666988	23.6004137715356	17.7863581314492	19.5910832314927	29.8327241667568	21.8276657388087
Carbohydrates	HMDB0000143	C00984	galactose	Galactose	3.42973653842306	1.92886482481319	2.82138119803153	5.22087772940874	2.54511598767903	5.5331505177236	4.49796536935783	3.35252258247002	2.92340936168109	4.37732670978209	3.89955843058696	6.79190836202396	4.22816867671023	3.21448294534902	4.0428685092275	3.6525556660122	4.57289587574098	3.61900769102849	3.79471102541758	3.36121354422919	3.72174091944338	3.95918398515952	3.28143933584157	3.74467734650362	2.76242937228189	2.54305542798623	3.7939080962099	3.55280269208596	3.51438602439938	5.65438087641467	3.8971283035813
Carbohydrates	HMDB0000122	C00031	glucose	Glucose	155.777855352946	186.649536307694	131.234821121387	155.57076851583	186.148768192866	183.187652762746	174.550585763755	179.347239942941	166.209794388666	148.530784424978	154.93083841708	170.7654680141	182.162088267709	153.001038892262	87.9382663380661	133.944771939862	133.909473097015	116.419909384635	192.041729242127	183.435793514319	159.832591007835	195.809256619151	188.038084250497	144.65907350763	132.142822703653	180.531942213283	85.2501673930389	138.788337869302	137.896972565419	129.974155505528	157.708788336594
Amino Acids	HMDB0000177	C00135	histidine	Histidine	57.0770417771928	39.8178879694916	55.9201812991141	78.6591804886339	45.0652303801287	74.4244365774496	84.0850595308089	85.3392508663651	79.1255136790301	86.5884561346541	60.5182627316978	80.8635929077931	53.0003060734407	62.7629286026959	67.482997034838	66.5438903618631	81.8190651086594	72.4311257598801	53.1818617006036	76.3214684118997	75.6137549534118	72.8395866705906	45.8607117606908	52.4190486975343	56.3546936624652	53.0230180881847	87.5104745943475	85.0382317321142	81.7492105876618	84.8444398907235	60.3929979096653
Amino Acids	HMDB0000182	C00047	L_Lysine	Lysine	208.986020905273	220.018048056775	202.06874224247	101.960413307807	194.081408906601	196.670254507113	118.239012282662	206.162333315019	201.967819926582	215.613459677248	200.716100729981	226.625688428535	204.161872927502	213.050442930702	204.270632438614	180.452798696901	202.420734457351	199.867345527945	208.366673911327	205.222790002095	203.580384113714	196.085342149273	184.82997316797	205.995858978797	177.952637099029	225.288468087154	203.116918524696	215.363525452815	202.680587638309	196.85480450014	202.706880367529
Carbohydrates	HMDB0000765	C00392	Mannitol	Mannitol	48.655565511859	177.659496727728	122.019662388248	44.8198337290601	143.396620434018	36.9450597336845	86.5106915002165	24.5410757782024	65.078101783011	66.1303341856595	47.2753863356829	67.9425444435972	61.214688137779	36.4447222245415	21.9008298457716	49.0139872787042	51.8680473009521	21.1406118289305	21.9506212354265	54.5283827691528	49.4979984084356	28.9537357015598	61.4185228390011	20.4284374143453	1.30463810189904	20.3319468370201	51.0799356889978	14.4011404720088	49.478081298286	21.837113613317	47.8272572897846
Amino Acids	HMDB0000158	C00082	tyrosine	Tyrosine	224.678316282855	198.299200073416	227.481470731215	242.07440539152	193.631844259204	231.840194063974	268.517459013411	231.217225149108	233.464331450135	245.015555860254	223.638774709471	230.168272755532	225.895506769304	231.228075616089	223.344980085347	218.024475669133	249.894741218082	223.926100882388	211.287832674908	218.66155502404	228.574995102212	211.933826410342	205.777410864925	205.539034079138	206.399420060002	209.00541539592	237.973762394101	245.059593237609	238.783987115095	237.014793315861	227.36995676311
Fatty Acids	HMDB0000826	C16537	Pentadecanoic acid	Pentadecanoic acid	1.48973969578181	3.24593111488387	1.20263910779401	1.11688240016714	1.27618351518948	1.46640362433233	1.12844617707219	1.2463854821019	0.994174139542282	1.37114165614406	1.30385851993431	1.20236719707678	1.28841191436234	1.20468563072449	1.57483831464094	1.22933912383582	1.01512487727865	1.37624236137703	1.67023192463131	1.19956352937165	1.58347362100541	1.25119612587385	1.14269861415712	1.75652390995788	1.03236580237229	1.48084554406078	1.24793013996865	1.22337073831262	1.34217757715755	1.16822094313732	1.29279736993803
Amines	HMDB0042008	NA	Ritalinic acid	Ritalinic acid	2.90165716864965	1.98834523791316	3.01420940940778	3.41634616521713	2.71914101247759	5.13538111355248	3.01094750985149	2.23331929241933	2.45587882038283	2.7480203066653	2.61973416908461	3.19067197663302	2.34696630409667	2.62406771048899	2.48565898169074	2.19862574070637	3.0260389198878	2.26187980689281	2.44594633314208	2.1738283248004	2.47345514522013	3.47162868728379	2.19373691167062	2.63800294169499	2.94394423863306	2.21814416937374	3.10729593084563	2.90480723252312	2.89627792965577	4.18452911599189	2.52314076065199
Alcohols	HMDB0003424	C00823	1_Hexadecanol	1-Hexadecanol	0.4057873051943	1.78441239299899	0.598782340589425	0.381053995351141	0.529326117095638	0.730233383776826	0.363844795411126	0.844489755220066	0.451408798494874	0.407326600779199	0.51072799167934	0.334316732845739	0.483910578164261	0.506922171344465	0.67577017232727	0.768336952397389	0.52206422260045	0.592548794481778	0.635946046616942	0.474954087771515	0.479665366946895	0.534548579598689	0.409416081008166	0.50829812779001	0.584250976067832	0.424883953570181	0.441035551474863	0.580961446504623	0.671088788578775	0.416537795298964	0.480895640025256
Vitamins	HMDB0000210	C00864	pantothenic acid	Pantothenic acid	1.21180318537476	0.569312525385391	1.07070401579973	1.77825197830533	0.957137636392113	1.69200418192191	1.29191267935835	1.8110744148093	0.838330625776195	1.16460985856588	1.26179856767837	2.42819521751116	1.30050967881645	0.864749586411146	0.805047944424661	0.744695815400546	1.18914628481214	0.834665506205515	1.12513531324536	1.18129606445736	1.23094847180348	0.699025065629055	1.49100781740287	1.20318670755357	0.947280708770174	2.31811686433143	1.51355382437964	1.70936733298476	1.29508362708185	1.54166862168122	1.24907958448119
Carbohydrates	HMDB0000625	C00257	gluconic acid	Gluconic acid	0.911631754135139	0.764748168428137	1.20771353440918	1.06432322839457	0.58008341599522	0.938023371030395	1.02298391753273	0.880100768994406	1.04253936795245	1.02118499913658	0.877250432766866	0.897376493428037	1.10089656532369	0.888604747415591	0.934325716522052	0.992927753867395	1.02962666123978	0.777322074481472	1.0063322056356	0.882927470857304	0.884202423408132	0.804759949505719	0.831053537568814	0.733493500861533	1.01534878365186	0.787284972791806	0.912141708732103	0.698270969356518	0.888898307678904	1.00064826686763	0.893091902904048
Imidazoles	HMDB0000301	C00785	Urocanic acid	Urocanic acid	0.289053970823337	0.560815323513967	0.431326262288993	0.065698964715714	0.369803177696953	0.118737135573468	3.05840552664425	0.0763093152307288	0.300939198996583	0.183583820069498	0.462659474815402	0.170090969342569	0.145173173449278	0.214696449040009	0.358452004451856	0.206859948722374	0.236862471365019	0.242116711723737	0.328455650450508	0.852481696000156	0.491223568560073	0.199721447322587	0.219984759944686	0.25093198713684	0.153153168483801	0.15620733587139	0.190447169955054	0.491582762426989	0.753503201211256	0.0861802335101305	0.499631833792474
Nucleotides	HMDB0000292	C00385	xanthine	Xanthine	72.3969022308296	34.9999745083944	64.9932560870284	98.8550422422444	49.8944248182889	96.628280929688	94.8422100038336	93.0057934032123	61.9451097648859	79.3942651856807	69.4289640453502	67.1976633019936	65.4428568144892	70.9392850369695	50.4535886921908	59.2328687455894	90.5007997733855	63.5174078729983	60.6734458981131	63.0714671940687	73.1460789089982	78.7313693666069	62.6345497064731	65.7184440157868	90.9673097398041	59.5212432604345	93.0083836848921	85.3175401198568	68.8749019857164	97.1490621196699	70.2732174229115
Fatty Acids	HMDB0003229	C08362	palmitoleic acid	Palmitoleic acid	7.15964450808573	9.02402838745201	5.41948762499581	12.8156780505453	6.31565819164796	7.43888154367775	7.38763128073895	9.7268940480769	3.80473130159965	9.92500027250723	7.16821757733473	12.8272051707655	9.66006491660406	3.9420653559846	5.10647199784694	4.10764755320142	3.98315666132195	4.64481796964748	3.71085000828128	4.81652158240088	7.17764320178366	4.66995737121932	8.64051251560517	6.32477290655164	4.23723766138515	16.5954673629765	10.7552533348302	9.25627996979	9.62482604672191	8.22063671871634	7.30711556921493
Nucleotides	HMDB0001991	C16353	7_Methylxanthine	7-Methylxanthine	0.411346035402441	0.382374084214068	0.385656422752511	0.394193788294284	0.348050049597132	0.397769404171117	0.384937247319018	0.315411836287013	0.295565284728787	0.304060701990106	0.300428230399612	0.322586321166941	0.338737404714983	0.35186362481557	0.340823217347667	0.34870677070343	0.386714238963296	0.293088651033998	0.314478814261125	0.359260143314351	0.340966947588757	0.458184496798876	0.28720232548334	0.276668601202157	0.56723395734741	0.249931737394224	0.36585903701892	0.46923809140758	0.335544394289388	0.378235469294462	0.299779100275484
Fatty Acids	HMDB0000220	C00249	palmitic acid	Palmitic acid	182.387496859317	313.240849788165	266.79812814551	197.184492766763	165.613815266635	155.895922151184	145.769935135437	145.511689569636	131.488934304435	168.271782076826	183.80799992309	224.502483914673	215.39464722314	175.04917145062	247.420027007302	227.70552126934	93.9135529322365	264.041017119563	163.235469855808	147.625473127341	179.441080044592	169.175814202662	139.922528700373	210.313175988254	144.026374110081	234.898343389962	169.673393127062	175.908422600294	205.258981404954	127.149358962696	184.826306115681
Organic Acids	HMDB0001209	C00499	allantoic acid	Allantoic acid	0.739311117682765	0.645787342228204	0.695196446277553	0.963584815830472	0.732355312693965	1.15768707184131	0.933340996924193	1.14463972846093	0.832956711508399	0.820390195935569	0.793130528254975	0.574790172261096	0.877087922922723	0.608306605613358	0.910820667049799	0.803798657892653	1.2664891326048	0.866522968274428	0.621969210427558	0.736787751542992	0.791736810502707	0.740144187136646	0.769946659806401	0.849308264155459	0.845178596447641	0.737298625312961	0.756776912189822	0.9105453440409	0.735842969932868	0.75168314783836	0.761938546533523
Carbohydrates	HMDB0000215	C00140	N_Acetyl_D_glucosamine	N-Acetyl-D-glucosamine	3.48532384050447	2.92303744376977	3.48105665800293	4.81792407915236	3.01643376317514	6.49492131586868	3.70699842281191	5.20429529873571	3.42318338858613	3.71757235640733	3.31672766361171	3.15548074159663	3.50835169169089	3.27412084786013	3.41410843584473	3.44569571728983	5.59285468100668	3.27494710068423	3.02598503500149	3.47081833371492	3.52525149201935	3.57148941094509	2.98812632258199	4.87708836537756	3.36936970664361	2.99918084873069	3.75381395516673	3.98852377696443	3.34367045537495	4.61064249279198	3.21013453211665
Alcohols	HMDB0000211	C00137	Inositol	Inositol	160.697331587151	211.350902147923	123.668851038177	90.1959186927132	145.521175945101	136.250863070554	230.245205026542	206.258991780978	167.628507755364	112.284453950007	68.6358335170953	218.566895605201	245.747938238493	300.396114948479	108.475803314447	111.450230087366	234.653366274941	127.576392601168	356.493183846411	245.070220135131	164.149579310357	215.146992048149	116.830239593957	225.362661062948	217.46615456785	144.591758375994	192.66237124769	103.573136342714	186.621550662494	227.621147863257	108.938475960527
Organic Acids	HMDB0000289	C00366	uric acid	Uric acid	13.3353937693305	15.7453150677482	16.5883006049731	11.7338350982265	12.7908393226946	10.923816472759	16.8634153003592	9.87442539085631	12.8329072714971	13.6368356345374	12.4257116093279	8.71569587734682	11.5533650536717	12.2376975952805	23.0819585817523	14.4388244208217	14.9851767598277	17.0947141461786	16.4227825225254	12.6349965657166	13.3555019640274	20.70641475918	7.90722998245622	9.33595675219373	17.3516867552573	6.92935741925487	12.6948074077935	16.8031926065953	11.3437552244851	7.41628787262178	12.5407590281911
Fatty Acids	HMDB0002259	NA	heptadecanoic acid	Heptadecanoic acid	1.5008571561981	6.92521952521035	2.44587362850935	1.23952046763647	1.7475012906856	1.21705563962804	1.48701785950634	1.05815583786611	1.40796553816258	1.29656072924083	1.49012402278207	1.40764940145574	1.48197614562805	1.52076651403339	2.46215393221849	2.10997147696821	1.10696950903244	2.35745219309955	1.77505819605168	1.54664536274314	1.56035721777906	1.44504341298107	1.03881692196102	1.74365560292522	1.36136149763378	1.18717575262257	1.32811842205499	1.24571540933203	1.57764732753607	0.87137791660243	1.59882186813592
Alcohols	HMDB0002350	D01924	octadecanol	Octadecanol	0.344641272904748	1.11313344515651	0.421177409058663	0.240896203957618	0.362552134997013	0.356211406720403	0.247836309917724	0.46803046674847	0.392295741549117	0.275375730104247	0.366522441087526	0.193551792700165	0.332688522487929	0.548668703102244	0.640512598118891	0.602848993419489	0.435053518833709	0.446004468964779	0.405328249492117	0.353170988342922	0.375641552428291	0.469932817229617	0.213874072168445	0.315273522300133	0.499165882465721	0.181200509610813	0.160376564172677	0.329583897536277	0.482712988275961	0.225026165276452	0.374723875344356
Indoles	HMDB0000671	C02043	indole_3_lactate	Indolelactic acid	0.544755560397827	0.662781745971052	0.659675459971401	0.254035996900761	0.485819860895997	0.480885399072544	0.527311297697284	0.330673699333158	0.897443682721952	0.797442218426882	0.552787943935285	0.392968791239729	0.514154989299527	0.548668703102244	0.822676731528851	0.661951835911596	0.870107037667417	0.649892226205821	0.824633335173617	1.15085028960021	0.572130979852321	0.957488115105344	0.439969519889372	0.469693206692034	0.748748823698581	0.274924911133647	0.385906107540505	0.564202943240067	0.606334607224683	0.23938953752814	0.574576608861345
Amino Acids	HMDB0000684	C00328	L_kynurenine	Kynurenine	0.450257146859429	0.237921652399865	0.492219381670968	0.595670613422474	0.456815690096236	0.694612243104786	0.469307054950583	0.549427069661248	0.354678341674544	0.642543370243243	0.486693733247371	0.545464143064101	0.822647982879244	0.435356688331129	0.423090890500552	0.34279648645422	0.599407070393109	0.719978642757429	0.265559887598283	0.286190283657195	0.491223568560073	0.346575452706842	0.788278723135125	0.431088285594059	0.510510561612669	0.524856648527871	0.907129941101707	0.407790246104207	0.506259963313813	0.536232564063034	0.468404844180445
Fatty Acids	HMDB0000673	C01595	linoleic acid	Linoleic acid	12.1069143933313	39.5884635189632	14.025715164315	13.0259147376356	12.130994437	10.4073099330144	13.588812141659	10.9834541055429	10.8284372496092	13.390144876319	12.2754974941281	17.8712821926486	11.1964810022756	10.0370589926204	14.596635722269	11.5132337174624	8.45937397732211	13.8643674923908	12.3345579371308	11.7642474048022	12.3730548269073	12.312239811416	10.9197990561432	12.8425704185932	8.46313064362336	16.3830253861914	14.8248086507119	11.0773706578718	15.3585144684388	8.19190997421296	12.3159247029845
Amino Acids	HMDB0000929	C00078	Tryptophan	Tryptophan	44.0807305505589	41.5343227475192	48.2679459634459	54.0702479610326	37.7634303812888	42.5375788191948	54.5292612948762	48.6293829527025	50.0848809758598	50.3650736371913	43.8925644613833	49.0155251998569	37.5454119833196	44.1737943899818	49.4193665154117	41.8211713474148	51.3943223582221	44.422045108892	46.6756444544456	47.0874353940657	45.9438514123833	45.4190067852425	31.8550153775458	39.1904290679614	42.8148191005825	42.7570719747169	54.8788555528381	56.7219473827687	49.0601224913641	51.7895325488379	44.5484233805215
Fatty Acids	HMDB0000207	C00712	oleic acid	Oleic acid	59.1282132239968	202.734739450299	84.5500962618729	69.5051247382444	46.3414138953181	50.5642091839612	71.0973822685248	56.4994169968316	36.4405126499255	69.4291059525333	60.1817831136502	95.8902502683332	59.7871519321944	42.6232089246928	59.8085983821474	59.0023676598702	36.950545532943	77.1587731309068	39.868925230216	51.7456389472095	60.3395915215968	49.172595162864	54.1773578241552	68.3371444969328	54.3296684347349	67.8689632894016	79.4565640123009	58.9564144847095	85.7286493690588	41.778262089411	60.2056359719931
Fatty Acids	HMDB0240219	NA	cis_Vaccenic acid	cis-Vaccenic acid	10.4170604100564	58.9280949783236	18.1004797362922	9.18033533627577	9.54962323582131	8.81623231632998	10.3669401127286	8.1345730035957	7.93727137353487	11.0035552154155	10.5330137578104	10.0588280145692	9.26083868961855	7.28775168685807	12.5046863192385	13.4872686566988	7.16871520478211	14.8646918013547	7.93185453747504	8.62833259451586	10.408160552667	10.6028591887432	6.98451612824378	11.7938033954315	10.6639983981313	8.4164512567505	10.1237706134003	10.0271711199596	12.156125863291	7.13859600908914	10.5797040805556
Fatty Acids	HMDB0000827	C01530	Stearic acid	Stearic acid	181.915004791625	523.368154866602	316.872569983955	132.124997974282	178.114612881332	127.689915595707	124.888407746625	90.8691325767519	163.452976369287	142.856896985955	185.953057488144	114.817269512074	200.484152533453	207.217856065115	350.331009859193	326.330434535919	111.716909708509	356.574201444927	206.815245094305	161.393052517744	181.700708459968	191.198040850085	110.627891501072	231.783946272244	199.303323253586	98.3231454908878	110.805170540429	146.703937577927	203.899143596518	86.3382306048991	186.443864177584
Amines	HMDB0001257	C00315	spermidine	Spermidine	10.7505842225449	7.49453205059574	15.1573122994967	10.5994329741352	9.69464408982012	10.3657519355637	11.0102598959193	11.9144277513578	9.9739848810296	10.1487430532169	11.3501785444973	12.0354023824466	8.32931082665234	10.9614464815427	9.58418392231111	11.3300149057369	11.7561128644842	10.5894203917066	10.7481870296358	8.41521217051582	10.477509762346	11.9539160382784	9.58766912092257	11.6007787899416	13.6363043346317	12.5340766303203	11.8077245372134	9.42945117019042	10.6314592295901	16.3120030871675	11.4540597896925
Carbohydrates	HMDB0001076	C01094	fructose_1_phosphate	Fructose-1-phosphate	3.97449209882088	1.8268984023561	5.01860792239781	7.60794011407968	2.63212850007831	6.81551158191705	4.97254553728539	8.13966029127774	8.11461054437214	3.98721109213441	7.43259442008639	2.96779415473586	3.88943127199525	10.0370589926204	11.3294338456259	11.4718617277179	10.1512487727865	7.5247325406772	8.5538237479026	14.6565960162313	8.48949908487939	14.1508519588268	9.03159653328461	6.14461660809442	9.7677687455224	4.71121324988113	7.34725134616079	11.1332323354203	8.71826750776462	7.65088961939936	7.36956954843899
Amino Acids	HMDB0000192	C00491	cystine	Cystine	4.35804448318262	8.50569907329516	2.2378221372876	2.86885479258618	5.96760814205083	2.02446816152762	4.74052856629859	1.50583715388638	5.02460984038937	4.03310704715178	4.35020077618638	3.22586321166941	5.73434035124649	5.62385420679801	11.1825272864243	8.3571419283839	4.340867332363	6.14211868688639	5.7025491652684	12.598461635888	4.55393143559221	12.5941995017537	2.26706516498551	2.56079309949904	5.50784172584335	1.76826704206414	2.10995417239679	8.23401127065206	5.23331520216255	1.52730524942953	4.40925093321858
Carbohydrates	HMDB0000124	C00085	Fructose 6_phosphate	Fructose 6-phosphate	31.8459653624403	8.9475535706092	27.4881689743467	47.5178712133854	23.9284409098028	51.6981488286878	18.8882906835167	42.7230419538441	27.7508932788992	16.763497570096	31.683161177943	17.6190783415544	35.1077124458171	30.1767786706234	18.5513602959756	14.0664765131214	34.1613690844202	35.9161027364923	26.3044057084194	24.9898920027474	18.3602032625336	33.4415941061026	33.9387599092441	28.4646951562405	37.5225262785312	34.359365598271	31.8297362206461	29.6625507782649	29.3689646159606	52.1007389476244	31.601713487374
Nucleotides	HMDB0000767	C02067	pseudo uridine	Pseudouridine	2.40137144991695	2.81257381944126	2.24289656390276	2.66299803647694	2.80615352487688	2.19070015133048	2.58382535871669	3.02184888313686	2.3537744492947	2.44969659905236	2.36136589094095	2.7625119503569	2.37721071523193	2.18871102215787	3.26720187664315	2.30501085719217	2.10275867436292	3.03920188137428	1.85891921318798	2.80101128685765	2.42144323796083	2.94882842811585	1.87598114730607	2.25195373071523	3.34100800877624	1.63080458649731	2.20517775737431	2.87687639374885	2.33115052874732	2.4848633995421	2.43570518973831
Carbohydrates	HMDB0001401	C00092	glucose_6_phosphate	Glucose 6-phosphate	11.701127088137	11.9300714274789	10.7171890112277	13.3325099063089	11.9279652414017	15.9582710210741	13.0667739569387	12.8148776710804	10.7155850499855	12.3402749052966	11.8548979715687	12.187897734271	13.2107587838843	11.569753087156	9.50191624915823	11.6728113921911	11.4032361214302	13.2081037737712	12.2297316657104	10.7473585245734	12.0089714760921	12.4179746952926	12.6918985112531	11.5750421758763	12.6209555509799	12.2216619585776	10.4846178827888	10.5466847211609	11.2377938368148	14.3442210886862	11.9974094089418
Fatty Acids	HMDB0001043	C00219	Arachidonic acid	Arachidonic acid	19.0442096930914	109.919803408738	30.3501455852996	10.5731533882489	19.7445892719373	12.4495886648781	16.6366714423493	8.59751618266212	26.3160581693976	15.994740323555	19.359595166951	11.4430165926673	15.8057292592902	20.4796557223164	31.6260440649162	27.1163841353786	17.6921764325708	33.666965914427	24.1939034438226	27.3707515965764	19.6951755488557	25.9637881519363	10.1376310207843	20.3254909580841	22.5362051254126	7.75413215265581	11.4569008030856	12.0493638472161	20.1738708636795	0.876165707352993	19.6854942514235
Fatty Acids	HMDB0002177	NA	cis_8,11,14,17_eicosatetraenoic acid	ETA	1.27850794787245	5.14080713221136	1.98917523314453	0.727068542853902	1.26893247248954	1.05082364982519	1.16008485493403	0.768180439989337	1.45633076657275	1.18182084169739	1.28583282611034	0.785937582479457	1.14323874091307	1.55058546528895	1.86277517067604	2.23408744620164	1.34383198039746	2.10259249654824	1.64227825225254	1.83283564640034	1.28296037906278	1.70938062267273	0.678286343162782	1.29969901029851	2.12712734005279	0.906002548054063	0.70665923588586	1.22895690606747	1.16557526437366	0.876165707352993	1.28655197201562
Alcohols	HMDB0001313	C03546	inositol_4_monophosphate	Inositol-4-phosphate	7.37643498620323	7.74944810673845	8.06833831811175	6.77575322768064	7.90363654293487	8.29972577658539	6.9130511128114	7.06115530268344	6.48631452122992	6.28200884300313	7.59482566450218	6.24644421895986	7.609493841633	5.58807146529134	7.60388350427381	7.86067805145021	6.33244566302398	6.77926792826464	6.03100481571891	7.00252821714414	6.69219873403018	8.15333437893385	6.12901983957	6.45989013039456	8.83183271589917	5.72343678632773	6.46518024321106	7.21174257151412	6.98167809872305	6.39648844275191	7.36332415051659
Carbohydrates	HMDB0001316	C00345	6_Phosphogluconic acid	6-Phosphogluconic acid	1.23959683641546	2.50667455207	1.41576502563093	1.01614398760304	1.21092413089002	1.34766648875886	1.08626127325641	1.17007616687118	1.1016524248982	1.1187139035485	1.13561871091053	1.07333266861	1.10694544755075	1.02577192319115	1.26339640913359	1.29435225057714	1.00545702130457	1.28066997517029	1.09718164086659	1.10213704982877	1.04023814518604	1.28056692695071	1.02048485863229	1.1002402512923	1.26493172488472	0.92474742835863	1.09256534342637	1.11723355097043	1.23032944572775	0.976709313114812	1.11168083018826
Fatty Acids	HMDB0002231	C16526	cis_gondoic acid	11Z-Eicosenoic acid	2.64595557907516	9.79727375775157	4.47056984796003	2.37830252270885	2.29132949318112	2.14914215387977	2.82111544268047	2.19770827864499	1.9346091364066	2.72507232915661	2.68582837977253	2.2170478072928	2.53448165313532	2.40937126144899	3.4023559111086	3.69392765575668	2.29611579384457	4.84870572688853	2.39003898838455	2.35041381897186	2.67572367345075	2.97232506897733	2.03485902948835	2.91467154289714	3.22756121730676	1.58081823901847	2.45075437126373	2.64784351579992	2.99046582980717	1.89596513722287	2.72299349416898
Fatty Acids	HMDB0002212	C06425	Arachidic acid	Arachidic acid	3.3685905061335	8.93055916686635	4.59235608672398	3.59154340445903	3.16145461717395	3.69272491633485	3.07949797855214	4.32928181742335	2.78906150498619	3.09797696367278	3.58711307097136	2.92087250802067	3.47205839832857	4.15676180502461	5.3356462302014	5.14194729681329	3.54810314248824	5.45399750619787	3.94845622350079	3.05066664068627	3.58882160089183	3.40701292491472	2.96979425925326	3.74467734650362	4.46413124432411	2.42433785272397	3.23259012160553	3.01094441986531	3.63212089958863	3.06897387111076	3.57236761161619
Nucleotides	HMDB0000296	C00299	uridine	Uridine	5.55873020814109	2.46418854271288	4.29296491642927	11.3615409648375	3.86480575906815	11.9687032658055	5.5525879647524	15.3127359229663	2.95565284728787	5.93205218599565	6.43517269515968	8.21715338099791	5.22623424417402	5.83855065583801	2.65607059036458	5.39017923528014	8.61405967290743	4.4919021517167	4.75212430439033	3.47081833371492	6.50148840741274	3.85344910128286	7.36948945814698	7.5472620746542	9.07574331755856	7.52294529556615	9.71781743533817	5.54706458056818	6.04568584096844	10.1884187171976	6.60138560398306
Amines	HMDB0000252	C00319	D_erythro_sphingosine	Sphingosine	3.34635558530094	21.5064179365735	6.04364209866106	2.54035996900761	3.0091827204752	2.54097470127221	4.27649462432498	2.09596252500402	2.41826142050825	3.08650297491843	3.4789589080275	2.52790371678094	3.7926491563624	3.37550528212903	4.6657523202422	6.92685314007492	3.22906389534353	4.77224781792314	2.60667994931999	3.57433396822923	3.64083350815113	3.50687364857602	2.8720232548334	3.68676996485665	3.99332705972577	1.37462455566823	2.0949188695056	2.46908614764465	3.62623415582917	2.25026165276452	3.54738601992657
Lipids	NA	NA	hexadecylglycerol	Hexadecylglycerol	8.46594610699889	41.6192947662335	11.7320743342606	3.71856140290941	9.20882422892412	3.31870293927842	4.88817572965383	2.30454131996801	12.8490290143005	5.59356951774252	8.60426451864488	3.95314873575488	8.52287505791805	7.41895507238252	29.6692486963512	27.2050383991168	4.18134770879064	12.5964405020481	12.0270675409644	11.8860305042307	8.79001232682202	23.5025150216962	2.22429035055183	5.46903048887985	11.5035046550055	1.34963138192881	2.53094265335007	5.88223464585931	6.36357000397944	1.80978490371274	8.69359390798905
Amides	HMDB0002117	C19670	Oleamide	Oleamide	0.283495240615196	0.365379680471221	0.436400688904157	0.131397929431428	0.630840714894802	0.279032268597649	0.300567439687452	0.117007616687118	0.247200056318622	0.143424859429295	0.294419665791619	0.258069056933553	0.205661995719811	0.149094756277784	0.18216413340996	0.159577674728688	0.396382094937379	0.331317605516693	0.475212430439033	0.207031269028609	0.271617737909688	0.187973126891847	0.134435131077308	0.25736614065317	0.232565922512438	0.162455629306246	0.160376564172677	0.284894555497459	0.553353913389516	0.201087211523638	0.281042906508267
Nucleotides	HMDB0000071	C05512	Deoxyinosine	Deoxyinosine	1.72320636452374	0.798736975913832	2.41035264220319	2.01914818226294	1.10215849039092	2.17288958099446	3.03203996175938	1.72459052421447	1.67128733728459	2.0767919645362	1.71844947788578	1.75369654598028	1.65739373021259	1.92034046085786	1.11061358756395	1.58986646303767	2.38796042559836	1.35712788413568	1.13911214943474	1.83892480137176	1.77418394762285	1.4979108549194	1.75987807955749	1.69218237479459	1.91157843626077	2.00570219258865	1.63383624750915	2.31267345050879	1.97794590317955	2.00129653373525	1.74246602035125
Lipids	HMDB0011533	NA	2_monopalmitin	2-Monopalmitin	5.09735560086538	8.87107875376639	6.90122019662388	2.22500493837218	7.90363654293487	4.84447513139748	4.49269225638086	2.04000236050148	6.98608854813496	7.53841061160376	5.38367388876104	1.80648339853487	3.8047469208165	7.99744272674032	9.47841119968597	9.43872394598946	5.13363152223776	10.3027032330864	9.65100538876919	7.25218357097275	5.39190105254763	9.14606745533142	2.82924844039971	6.46632428391088	10.8511856040559	1.31838991475453	2.70635452041393	2.59756800600625	5.09792009569491	3.03067154510626	5.28360664235541
Fatty Acids	HMDB0002183	C06429	Docosahexaenoic acid	DHA	6.67603497997745	40.4891669173341	9.27605185252092	3.86309912528398	7.20028540104067	4.15579974507137	4.72998234034464	3.31182428101363	8.0286279160874	5.80583830969787	6.87980647615111	4.31092629195822	5.59521606002427	6.85239499852694	12.645716616072	10.8867435870461	5.16263509016001	14.5779746427345	10.3428587801437	7.89154484297287	7.03316568161893	9.75110595751455	3.39754240359015	6.15105076161075	6.72739473414028	3.41156821543116	4.54066147313893	4.76500109488888	6.68145416699044	3.77277911144349	7.0635450502411
Lipids	HMDB0000490	C04373	Etiocholanolone	Etiocholanolone	6.69826990081002	40.6761053585054	7.7587982945867	4.03391643354484	7.23654061454037	4.39921087299698	4.92508752049264	3.31182428101363	8.3080714580128	5.99515912414454	7.13216618968678	4.53966931969477	5.83112246687935	7.06709144756695	12.7221080268569	10.9222052925413	5.40433148951207	8.30842610757245	10.3638240344277	8.08639780205862	7.29900431872203	9.80397339945288	3.56864166132491	6.17035322215974	6.80680748816892	3.5615272578677	4.5757438465517	4.75382875937918	6.93458414864734	3.97386632296713	7.09477203985313
Nucleotides	HMDB0000195	C00294	inosine	Inosine	44.6866321432463	11.471222526422	26.3768695456257	72.233821739437	28.395083212966	89.230957383461	43.5980980936115	112.942873829161	16.6376385730968	43.5609983058656	43.6221790540236	67.1566068611178	36.3295866556819	40.166127341235	13.2627241647187	30.0124234174918	51.9598919327059	25.5560560716818	21.6780729297336	23.8877549529187	45.5797680615682	16.0834506696836	60.9479998802305	54.5551876649556	65.2772838115399	43.3881496116373	60.2665057555139	29.0201414864569	42.166745549033	72.1472188202309	44.2736258719356
Lipids	HMDB0011564	NA	1_monopalmitin	1-Monopalmitin	1.33409524995386	1.94585922855604	1.43098830547642	1.3621585351058	1.52271896698745	1.81074131749538	1.31300513126624	1.51092444156843	1.31123508134225	1.61783241436245	1.41201268287817	1.06160225693121	1.43963397003868	1.34185280650005	1.37504539412679	1.32390367182319	1.19398021279918	1.45907176275621	1.27189209323388	1.41268395337169	1.26562307664301	1.43329509255033	1.24046961857698	1.34473808491281	1.4010678746481	0.88100937431464	1.28802428101182	1.00551019587339	1.40104501475218	1.34058141015759	1.28030657409322
Fatty Acids	HMDB0002068	C08316	Erucic acid	Erucic acid	0.978336516632832	2.39621092774149	1.5629233974707	0.762107990702283	0.86287408129289	1.37735077265223	1.03880325646365	1.11411600236864	1.04253936795245	1.09002893166264	1.0034302895347	0.621711818976287	0.877087922922723	0.97209781093115	1.43380801780743	1.26480082933109	1.05863022916202	1.30615594482542	0.978378533256833	0.96817564045732	0.982447137120147	0.863501551659421	0.818832162016331	1.02303040909635	1.00400410450492	0.556098115702149	0.927177011623291	0.871442169756935	1.09493433926011	0.641563960575416	0.986772871740137
Carbohydrates	HMDB0000230	C00270	N_acetylneuraminic acid	N-Acetylneuraminic acid	1.70653017389932	1.8268984023561	1.67963520961949	1.5461156363098	1.24717934438972	3.52055606975332	2.01432915720363	2.90484126644974	1.84325259385407	2.09400294766771	1.49012402278207	0.838724435034047	1.28236303213529	1.41341828951339	1.59246710174513	1.2707111135803	1.96257476273873	1.15961161930843	1.30683418370734	1.38223817851454	1.54879901616588	1.20420284415089	1.58266813404649	1.43481623414142	1.03803814194576	0.949740602098052	1.69397745907391	1.72612583624931	1.61296779009285	1.13949419863395	1.56759487852389
Carbohydrates	HMDB0000258	C00089	sucrose	Sucrose	0.550314290605968	3.7217744196836	1.12652270856655	0.363534271426951	0.514824031695758	0.670864815990093	0.479853280904529	0.488379617476665	0.558887083850796	0.470433538928088	0.570813637759262	0.351912350363936	0.502057224845421	0.459211849335574	0.575873712070195	0.762426668148178	0.464057086755956	0.955723862067384	0.691853391374475	0.548023947428672	0.566351879045732	0.164476486030366	0.52551914875675	0.830005803606472	0.363029732702342	0.524856648527871	0.345811966497336	0.491582762426989	0.482712988275961	0.488354656557406	0.562085813016533
Nucleotides	HMDB0000050	C00212	adenosine	Adenosine	0.277936510407055	0.263413258014136	0.289242317064383	0.394193788294284	0.304543793397491	0.474948542293871	0.316386778618371	0.442594028338227	0.220330484979641	0.235216769464044	0.252359713535674	0.43989043795492	0.27824858244445	0.292225722304456	0.211545445250276	0.248231938466849	0.265866039287266	0.293088651033998	0.258571469503592	0.231387888914328	0.260059536296509	0.193847287107217	0.23831682327341	0.283102754718487	0.323323355688024	0.274924911133647	0.305717825454166	0.351928568555685	0.294337187973147	0.315994189537145	0.281042906508267
Fatty Acids	HMDB0000944	C08281	Behenic acid	Behenic acid	1.73432382494002	7.22262159071018	2.79600906495571	0.779627714626473	1.76925441878542	0.908339087137028	1.58193389309185	0.778355015353434	1.45095685230495	1.14166188105719	1.82660364082964	0.780072376640058	1.71183367025607	1.98594215362008	3.83719932634528	3.05561695684192	1.19881414078622	3.37051948689097	2.17339802744911	1.97897536571465	1.90132416536781	1.88560542913384	0.855496288673779	1.28039654974952	2.0590592651711	0.449877127309604	0.671576862473087	1.07813037668646	1.54821360873875	0.555383727065285	1.80491999957531
Nucleotides	HMDB0000299	C01762	Xanthosine	Xanthosine	1.75655874577259	1.13862505077078	1.66948635638916	2.40458210859513	1.65323773558638	2.8556281105419	2.14615698162795	2.04000236050148	1.23062636732531	1.96778907136993	1.80256938239767	2.36367795327777	1.82676243257009	1.93823183161119	1.79813628462734	1.37118594581688	2.71183360073012	1.69481698206616	1.85193079509329	1.27872254400023	1.82619585488216	0.980984755966825	1.88209183508231	1.68574822127826	1.71871889076265	1.02472012331632	2.83164871117384	2.6143265092708	1.90141823430653	1.66615118119586	1.80491999957531
Lipids	HMDB0072856	NA	1_monoheptadecanoyl glyceride	MG170	1.89552700097611	4.78392465361157	1.96887752668387	2.85133506866199	1.89252214468441	3.55024035364668	4.57178895103545	2.92519041717794	1.92386130787101	2.05958098140468	1.92874923916551	1.92965272116225	2.50423724200005	1.51480272378228	3.34359328742797	2.2695491516969	3.06954427177117	1.27429848275651	1.39069520084364	1.66842846217173	1.88398686294805	1.70350646245736	1.91875596173976	2.06536327874169	4.78745460001214	1.55582506527905	2.19014245448313	3.75949089901549	1.70126894648479	2.48007560879153	2.38574200635906
Lipids	HMDB0011143	NA	octadecylglycerol	Octadecylglycerol	4.02452067069415	17.6231966813328	6.38362868187709	1.67313363476018	5.14824031695758	1.95322588018354	2.55218668085486	1.47531342779409	6.10476660821639	2.99471106488369	4.19998666098657	1.91205710364405	4.85120354609672	3.98977567799349	12.269635824516	10.3902797101124	2.27678008189641	6.47343629240308	5.93316696239323	6.29618624045829	4.16673168155074	9.29879562093104	1.55822538294153	2.65730540224398	5.70070127134147	0.581091289441571	1.20783599892548	3.08356460067838	3.07288024243966	0.971921522364249	4.15943501632235
Nucleotides	HMDB0000089	C00475	cytidine	Cytidine	1.26183175724803	1.57198234621339	2.02469621945068	2.05418763011132	1.02239702069158	1.472340481111	1.37100937401294	1.79581255176315	1.04791328222024	1.14739887543436	1.46008119974211	2.61588180437192	1.12509209423191	1.18083046972005	1.08123227572363	0.809708942141863	1.04896237318794	1.62473056551455	0.817644917078925	0.669807046857265	1.46789160487363	1.38630181082737	0.849385600897538	1.48628946227205	1.95128481327509	2.10567488754634	2.24527189841748	1.44681744850671	1.68949545896586	2.09705234874651	1.45517771592058
Carbohydrates	HMDB0001058	C00354	fructose 1,6_bisphosphate	Fructose 1,6-bisphosphate	0.633695243728085	0.0169944037428475	0.268944610603725	0.700788956967616	0.268288579897789	1.02113936593182	0.748782042730144	2.23331929241933	0.478278369833855	0.642543370243243	0.684976365311114	0.533733731385303	0.502057224845421	0.811075474151144	0.158659083937707	0.484643308435276	1.15047486091581	0.267602681378867	0.37737457711335	0.365349298285781	0.710829399210459	0.622660982829242	1.62544294848018	0.656283658665582	1.0720721793866	0.92474742835863	0.826941659015368	0.759718814659892	0.547467169630053	1.11555524488113	0.668257577697434
Lipids	HMDB0011537	NA	MG(0:0/18:1(9Z)/0:0)	2-Monoolein	5.40308576231314	9.66981572968022	7.14986710076695	3.98135726177227	5.38752472605561	5.49752937705156	7.07651761509756	3.24060225346495	5.20194901122664	7.20566493772779	5.36564819493706	2.89741168466307	5.0992077174059	6.08902984638469	8.36779761212202	11.1172446727653	4.12817450093319	9.93315667308701	5.63965340241618	7.27045103588704	5.76754260497592	8.60564471551736	4.08805012230542	5.09584958493276	11.9799811791773	2.24938563654802	3.73376688464515	2.58639567049654	3.84993041868876	2.90140119484106	5.43349619249316
Carbohydrates	HMDB0000055	C06422	Cellobiose	Cellobiose	1.55644445827951	0.764748168428137	0.725643005968541	1.57239522219609	1.99403674248357	3.45525064518791	2.20943433735162	4.46155129715661	0.849078454311787	1.33098269550386	1.60428675033393	1.35486254890115	1.28841191436234	1.24046837223116	0.211545445250276	0.496463876933697	1.73054621936075	0.993952816550079	2.3481084798164	0.566291412342961	1.6412646290713	0.622660982829242	3.94750430345187	3.57095520156273	1.31031044147252	4.65497860896743	0.646518024321106	0.670340130582257	0.918332026476219	1.51294187717785	1.59882186813592
Amines	HMDB0001256	C00750	spermine	Spermine	0.539196830189686	0.399368487956916	1.17726697471819	0.315355030635427	0.420560476596535	0.552127680416625	0.558949975559121	0.279800822512672	0.618000140796554	0.47617053330526	0.582830766975246	0.615846613136888	0.562546047115953	0.494994590842242	0.52886361312569	0.496463876933697	0.502728510652285	0.5479483475853	0.475212430439033	0.3897059181715	0.508560870979841	0.475806977444987	0.696618406491506	0.585507969985961	0.516182901186143	0.56859470257186	0.481129692518032	0.39103174283965	0.565127400908442	0.833075590597928	0.555840415094128
Lipids	HMDB0011567	NA	MG(18:1(9Z)/0:0/0:0)	1-Monoolein	1.36744763120271	3.70478001594075	2.10081261867815	1.16068170997761	1.50821688158757	1.37735077265223	1.86140888087141	0.910624495086698	1.44558293803716	1.84731218944932	1.21973861542242	1.00881540437662	1.45173173449278	1.13312014771116	1.93916658146086	1.76126470626478	0.9619516694212	1.80950384551425	0.775714408510775	1.71105254697174	1.23094847180348	1.76224806461106	0.959377980869881	1.22892332161888	1.80380398436476	0.593587876311283	1.01738882897042	0.944062350570013	1.24210293324668	0.813924427595677	1.24283418655878
Carbohydrates	HMDB0000163	C00208	maltose	Maltose	0.644812704144367	0.467346102928306	0.502368234901297	0.683269233043426	0.790363654293487	1.2051819260707	0.775147607615008	1.51601172925048	0.489026198369447	0.625332387111727	0.678967800703122	0.66276825985208	0.61093710493238	0.650053137371137	0.36432826681992	0.484643308435276	0.671915990198728	0.567062824826648	0.929459606593992	0.511489017600094	0.687712995984103	0.469932817229617	1.2588016819057	1.15171347942293	0.584250976067832	1.41211431627737	0.611435650908333	0.485996594672137	0.535693682111128	0.718168612584421	0.699484567309464
Eicosanoids	HMDB0001220	C00584	Prostaglandin E2	Prostaglandin E2	0.917190484343281	0.543820919771119	0.715494152738211	1.01614398760304	0.804865739693368	1.0923816472759	0.754055155707117	1.55162274302482	0.693234940545699	0.642543370243243	0.83519048051092	0.785937582479457	0.83474574733335	0.811075474151144	0.569997449702132	0.602848993419489	0.937782029485994	0.630777748964473	1.03428587801437	0.633272117028687	0.872644221794954	0.56391938067554	0.941045917541157	1.18388424700458	0.828161577727218	1.3933694359728	0.791859285602595	0.608892285278884	0.765276688730182	0.708593031083295	0.849374117447206
Lipids	HMDB0011131	NA	1_MONOSTEARIN	1-Monostearin	1.55088572807137	2.57465216704139	1.51725355793422	1.21324088175019	1.6024804366868	1.43078248366029	1.53974898927607	1.11411600236864	1.75189605130154	1.93910409948407	1.56222679807798	1.19650199123738	1.77837137475366	2.21852997341342	1.72762113621059	1.76126470626478	1.47434803604757	1.82861832275559	1.93579181222959	2.22863071954326	1.49678710890658	2.4260281689479	1.26491236968194	1.37047469897813	1.84918270095256	1.01222353644661	1.28802428101182	1.63674715217168	1.60119430257392	1.56560757543404	1.50514089929983
Nucleotides	HMDB0001173	C00170	5'_methylthioadenosine	5'-Methylthioadenosine	0.233466668741926	0.229424450528441	0.228349197682408	0.21899654905238	0.28279066529767	0.273095411818976	0.216197632055887	0.264538959466527	0.214956570711845	0.321271685121621	0.210299761279728	0.217012616057761	0.248004171309184	0.208732658788897	0.240926757090592	0.218680517220795	0.222360687403895	0.22300223448239	0.223629379030133	0.207031269028609	0.213826729843797	0.199721447322587	0.18943132106348	0.238063680104182	0.311978676541075	0.149959042436535	0.220517775737431	0.23461904570379	0.270790212935295	0.229813956027015	0.224834325206613
Fatty Acids	HMDB0002368	C08323	Nervonic acid	Nervonic acid	2.03449525617964	9.65282132593737	3.91238292029192	1.13878205507238	1.39945124108847	1.03894993626784	1.00716457860181	2.81327008817287	1.50469599498291	1.62356940873962	1.95879206220547	1.05573705109181	1.94774007711115	3.23237431610235	5.50605783887524	4.34996920741906	1.39700518825491	3.10291680551211	2.06158333793404	2.26516564937184	3.43278587911393	3.33064884211491	0.892160415331227	1.72435314237624	2.72839533484104	2.48682078707253	1.09757711105676	1.27923241586114	1.67183522768748	1.11555524488113	2.07971750816117
Carbohydrates	HMDB0002928	NA	maltitol	Maltitol	1.55644445827951	4.9028854798115	4.17625310428048	0.972344677792567	6.94649890654276	0.469011685515197	2.95294326710479	0.585038083435588	2.88579196180652	1.68667634688851	1.51415828121404	2.34608233575957	1.87515349038651	1.58636820679562	0.352575742083793	1.53076362054557	0.328707103118802	0.898380430343341	0.5031661028178	1.66842846217173	1.56035721777906	0.728395866705906	2.37705754495786	0.482561513724693	0.760093502845529	0.424883953570181	1.60877740935717	0.374273239575094	1.54232686497929	0.287267445033768	1.56759487852389
Fatty Acids	HMDB0002003	C08320	Tetracosanoic acid	Tetracosanoic acid	1.6509428718179	7.12915237012452	2.57780872050363	0.713928749910759	2.29132949318112	0.843033662571621	3.66481351899613	0.702045700122705	1.74114822276594	1.28508674048649	1.72445804249377	0.76834196496126	1.7602247280725	2.08136279763786	4.2661664792139	3.35704145355167	1.18914628481214	3.33866202482206	2.35509689791109	2.88625945645767	1.82619585488216	2.4260281689479	0.928824541988674	1.13241101887395	1.97397417156899	0.349904432351914	0.696635700625068	1.06695804117676	1.54232686497929	0.521869191811346	1.84863778503215
Nucleotides	HMDB0000288	C00105	UMP	UMP	0.416904765610582	0.00849720187142374	0.238498050912737	0.700788956967616	0.166773982098626	0.926149657473048	0.379664134342045	1.01745753640972	0.209582656444049	0.418800589533542	0.648924977663161	0.621711818976287	0.417372873666675	0.477103220088908	0.188040395778023	0.455091887189222	0.816933829809964	0.254859696551302	0.20965254284075	0.322725213485773	0.572130979852321	0.323078811845362	0.983820731974846	0.823571650090142	0.510510561612669	0.662319104094694	1.25294190759904	0.491582762426989	0.80059715128696	1.21131105989239	0.618294394318187
Carbohydrates	HMDB0002923	NA	Isomaltose	Isomaltose	0.633695243728085	1.24908867509929	0.816982685041504	0.424853305161617	0.27553962259773	0.469011685515197	0.46403394197361	0.478205042112567	0.773843654562641	0.648280364620415	0.624890719231192	0.486812084670112	0.5564971648889	0.775292732644476	0.84030551863304	1.14659514434687	0.56073564649678	1.03855326344656	0.901505934215225	0.77332268137157	0.629921987918212	0.769514988213498	0.409416081008166	0.456824899659376	1.23089768744388	0.437380540439892	0.451059086735655	0.480410426917284	0.553353913389516	0.411750004548401	0.612048996395781
Alcohols	NA	NA	palatinitol	Palatinitol	0.327965082280325	1.17261385825648	1.00473646980259	0.249656065919713	1.45020853998805	0.118737135573468	0.674958461052524	0.157705918143506	0.591130569457573	0.37864162889334	0.336479618047565	0.522003319706505	0.405275109212569	0.387646366322238	0.135154034465454	0.354617054952641	0.111180343701948	0.216630742068607	0.174710452367292	0.407973383085789	0.329408745975579	0.193847287107217	0.488855022099302	0.102946456261268	0.204204224645068	0.0937244015228341	0.370870804649317	0.0279308387742607	0.364978113086702	0.105331396512382	0.349742283654732
Fatty Acids	HMDB0002356	NA	Cerotinic acid	Hexacosanoic acid	0.655930164560649	0.747753764685289	0.679973166432059	0.389813857313236	0.717853227294085	0.439327401621831	2.08815273888125	0.406983014563887	0.612626226528758	0.573699437717181	0.594847896191231	0.422294820436723	0.502057224845421	0.578487654357801	0.517111088389563	0.0118205684984214	0.493060654678203	0.79643655172282	0.7547491542267	0.919462400685882	0.745504004049994	0.0763640827998127	0.421637456560648	0.476127360208364	0.635302032229099	0.356152725786769	0.395929642801297	0.497168930181841	0.447392525719183	0.383023260045024	0.780674740300741
Nucleotides	HMDB0000045	C00020	AMP	AMP	1.66206033223419	0.671278947842475	1.20771353440918	2.04980769913028	1.31243872868919	2.55878527160823	1.81395086407866	4.27840894060286	1.12852199623719	1.75552027941457	1.63432957337389	2.06455245546842	1.58480714348795	1.65793368980896	1.02834591441106	1.21160827108819	1.94323905079056	1.29978445241164	1.12513531324536	1.24827676914309	1.59503182261859	1.31581188824293	2.15707278501317	1.75652390995788	2.0136805485833	1.29964503444997	2.05482472846243	1.38536960320333	1.57176058377661	1.79542153146105	1.60506726605832
Vitamins	HMDB0001893	C02477	alpha_Tocopherol	alpha-Tocopherol	0.700400006225778	2.10730606411309	1.08592729564523	0.302215237692284	1.2254262162899	0.522443396523258	0.495672619835447	0.320499123969061	1.26286985293209	0.401589606402027	0.648924977663161	0.240473439415356	0.616985987159433	0.912459908420037	1.51607569096031	1.3298139560724	0.729923126043222	0.892008937929558	1.63528983415785	1.16302859954307	0.699271197597281	1.61539405922681	0.42774814433689	0.353878443398108	1.0720721793866	0.149959042436535	0.275647219671789	0.301653058762016	0.388525088124554	0.459627912054029	0.70572996523187
Lipids	HMDB0000067	C00187	Cholesterol	Cholesterol	45.0145972255266	120.923679832231	56.8944712092257	24.1684591534207	62.3952224329859	41.7242294405166	39.7698180723292	29.8878151320355	60.9079443112012	35.1390905601773	42.9792626409684	21.0795497867998	45.7174518720686	54.5567532171667	77.4843955852816	71.3607720249698	40.9192004103038	63.7404101074807	68.8778487412811	68.3385862443554	44.3834941946043	75.1363833148004	27.8708469474365	29.2689643457817	57.9259317243175	10.4846363836877	20.9642239979472	28.3162843493455	30.8524240433453	26.4764828506123	43.8989019965913
Lipids	HMDB0002719	C01802	Desmosterol	Desmosterol	0.694841276017637	1.39354110691349	2.34438509620605	0.31097509965438	0.819367825093248	0.997391938817129	2.49945555108513	0.605387234163782	1.45633076657275	0.877760139707287	0.853216174334897	0.0351912350363936	0.725865867246392	0.97209781093115	0.863810568105293	1.44210935680741	1.2084819967603	0.745464612412559	1.04127429610906	0.980353950400179	0.878423322601543	0.393568734429804	0.580515338742921	0.875044878220776	1.07774451896008	0.062482934348556	0.426000248583674	0.614478453033736	0.64165506978146	1.27834013040027	0.980527473817731
Organic Acids	HMDB0000710	C01991	4_hydroxybutyric acid	4-Hydroxybutyric acid	0.272377780198914	0.288904863628407	0.299391170294713	0.232136341995523	0.304543793397491	0.160295133024181	0.253109422894696	0.213666082646041	0.241826142050825	0.263901741349903	0.276393971967643	0.293260291969947	0.211710877946864	0.268370561300011	0.452472202340868	0.307334780958955	0.222360687403895	0.363175067585606	0.307490396166433	0.38361676320007	0.283175939522866	0.446436176368136	0.28720232548334	0.25093198713684	0.334668034834972	0.0062482934348556	0.36585903701892	0.301653058762016	0.276676956694758	0.215450583775326	0.268552110663455
Carbohydrates	HMDB0000618	C00199	D_Ribulose 5_phosphate	Ribulose-5-phosphate	0.822692070804882	0.331390872985526	0.482070528440639	0.586910751460379	0.551079245195459	0.908339087137028	0.72241647784528	1.19042531759937	0.446034884227078	0.642543370243243	1.12961014630254	0.639307436494484	0.641181516067646	1.65793368980896	0.793295419688535	1.48348134655188	1.87073013098495	1.52915817930781	1.48154463607463	1.13258282468592	1.42743789922751	1.29231524738145	1.98597352727842	1.48628946227205	2.02502522773025	1.5620733587139	1.16273009025191	1.34626642891937	1.1125945705385	1.69487792569923	1.1616440135675
Fatty Acids	HMDB0000638	C02679	Dodecanoic acid	Dodecanoic acid	0.322406352072183	0.467346102928306	0.284167890449219	0.337254685540665	0.427811519296475	0.314653409269689	0.348025456480208	0.376459288471596	0.306313113264379	0.390115617647683	0.348496747263549	0.398833997079127	0.417372873666675	0.357827415066681	0.370204529187983	0.354617054952641	0.28036782324839	0.32494611310291	0.46123559424965	0.37752760822864	0.312071443555811	0.364197933352953	0.366641266574477	0.366746750430767	0.300633997394127	0.406139073265614	0.315741360714959	0.307239226516868	0.306110675492073	0.244177328278703	0.324760691965108
Carbohydrates	NA	NA	Methyl_alpha_D_Mannopyranoside	Methyl alpha-D-Mannopyranoside	12.6794636047698	9.9842121989229	9.60081515589146	15.3122387097424	16.7571596795619	25.3622521584927	17.2272600957703	18.7008695192106	11.0487677345888	11.7952604394652	12.6600456290396	13.4254561663842	13.4345674262853	11.1522877695782	4.44245435025579	10.969487566535	16.4305212279531	10.3027032330864	17.226450603415	10.3150285216019	12.939406705953	12.9642715953221	18.7537007852845	17.7968686261667	16.1548231052542	13.9461909465977	7.31718074037841	7.54691263680525	9.33637560250822	9.53249138437054	12.8592743222338
