# Supplementary material for: Yiai Fuzheng decoction inhibits triple-negative breast cancer by remodeling the immune microenvironment
Source: Front Immunol. 2025 Sep 30;16:1615631. doi: 10.3389/fimmu.2025.1615631 (PMC12518410; doi:10.3389/fimmu.2025.1615631)
Supplement: Supplementary file 2 [file DataSheet1.zip › Supplementary File 2/Preprocessed_Data/Class_Info.csv]

SampleID	ClassNote
QC1	QC
C2100	C
H2028	H
D2045	D
D2087	D
H2047	H
C2027	C
D2099	D
H2090	H
D2034	D
QC2	QC
C2039	C
H2088	H
D2046	D
D2030	D
H2033	H
H2036	H
D2037	D
H2038	H
C2041	C
QC3	QC
C2093	C
H2050	H
H2094	H
C2096	C
H2098	H
D2049	D
C2095	C
C2089	C
D2048	D
QC4	QC
