# Supplementary material for: Yiai Fuzheng decoction inhibits triple-negative breast cancer by remodeling the immune microenvironment
Source: Front Immunol. 2025 Sep 30;16:1615631. doi: 10.3389/fimmu.2025.1615631 (PMC12518410; doi:10.3389/fimmu.2025.1615631)
Supplement: Supplementary file 2 [file DataSheet1.zip › Supplementary File 2/Preprocessed_Data/00_AllMet_Raw.csv]

sample	QC1	C2100	H2028	D2045	D2087	H2047	C2027	D2099	H2090	D2034	QC2	C2039	H2088	D2046	D2030	H2033	H2036	D2037	H2038	C2041	QC3	C2093	H2050	H2094	C2096	H2098	D2049	C2095	C2089	D2048	QC4
epsilon_caprolactam	2148	1903	2537	1774	2422	1340	1779	1205	2047	2182	1417	1877	1767	2596	2311	2648	700	2405	2226	2843	1744	1943	1914	1812	1645	2691	1587	1499	1627	1306	1250
2_Hydroxypyridine	10756	3201	10754	16022	7880	11530	10494	6862	7320	8052	9204	8684	6464	7903	7829	8790	12916	8538	7332	7172	8444	10668	10355	10039	9840	8601	12079	8724	8532	12186	7895
pyruvic acid	287	143	452	131	246	166	456	162	427	255	257	78	133	339	446	538	482	264	481	470	267	389	130	265	289	151	114	244	339	181	229
lactic acid	128657	104736	141726	128818	114148	117666	126066	135623	144542	135445	123374	111070	116320	114460	138215	132517	128791	115874	122786	136410	117734	129428	121872	115338	129983	113138	109924	134728	131137	125897	118310
alpha_Hydroxyisobutyric acid	701	508	750	668	605	682	663	689	908	649	810	532	608	548	744	747	811	706	702	668	571	657	630	665	724	597	789	795	934	794	662
glycolic acid	1616	1250	2400	1837	1737	1491	1718	1582	2103	1598	1422	1219	1284	1210	1829	1684	2115	1255	1276	1598	1336	1624	1228	1262	1440	1243	1231	1707	1492	1390	1344
Maleimide	2157	760	1972	3299	1287	2531	3021	2369	1747	2378	1854	2288	1418	2062	1706	1776	2958	1608	1230	1484	1682	1389	1705	1866	1917	1096	2992	2394	2405	3186	1758
alanine	118708	61044	127053	137668	86077	120685	124110	127016	126870	118978	105222	106514	105179	107864	105234	122195	146251	105959	95885	105399	104049	104361	113428	100044	116164	112960	130539	121866	106430	129886	102860
2_Hydroxybutyric acid	147	125	149	158	142	122	130	172	220	164	142	116	100	155	160	196	225	138	144	205	132	215	143	94	183	107	240	157	167	142	136
oxalic acid	474	376	569	584	389	462	587	563	560	513	440	404	454	368	478	477	491	412	391	424	371	481	395	381	429	393	461	467	455	507	417
4_HYDROXYPYRIDINE	297	107	294	469	220	355	373	249	257	274	297	258	187	224	227	271	427	269	205	209	272	323	305	313	310	255	384	307	306	442	281
3_hydroxybutyric acid	11650	5893	5543	19062	18036	2308	9115	15669	5018	12781	10465	14373	3049	16584	16612	4591	4911	14082	3030	17267	10175	29753	3313	2889	10085	2320	34506	11522	13138	9995	9832
2_Hydroxy_3_methylbutyric acid	174	146	191	198	170	97	173	148	154	197	154	122	106	167	205	209	196	154	181	203	163	219	113	142	230	115	156	194	168	143	150
L_Alpha_aminobutyric acid	570	230	592	759	386	440	549	580	595	549	506	490	437	627	376	633	1015	679	524	548	515	466	692	441	566	454	865	487	523	437	475
methanolphosphate	25239	13852	30354	29688	18937	17823	29043	15530	24275	27465	22430	23595	24707	26696	28719	23061	26617	26600	20387	29317	21993	22257	27386	25522	25322	19968	27135	19377	22328	29545	20458
succinate semialdehyde	617	263	557	878	428	451	931	891	576	480	574	544	561	604	702	608	868	558	583	617	582	570	671	503	647	622	778	773	599	805	526
Glyceraldehyde	74	34	66	98	57	58	143	54	70	76	71	57	64	68	67	76	114	71	69	81	66	91	76	69	90	56	91	83	76	86	68
2_Hydroxyvaleric acid	106	62	117	106	108	79	105	93	127	108	108	80	104	73	153	112	137	111	107	107	101	126	105	91	108	88	97	104	97	99	102
2_ketoisocaproic acid	45	16	78	80	33	63	61	82	47	38	33	31	22	16	20	21	28	26	58	54	29	38	23	23	25	67	41	97	27	39	33
valine	49232	22083	56182	61254	35950	40155	55628	38645	60876	48890	44934	45061	41718	46051	50710	47560	62395	39978	41538	46893	45057	44380	41704	41622	42673	47473	58177	52118	47577	55135	42096
urea	65238	18457	84486	67427	50808	71308	50955	53569	101931	48213	59622	49540	67019	37004	71447	75936	132724	46622	67074	47301	57766	52138	78783	53993	46745	60961	61553	54119	9254	65426	55160
pyrophosphate	3867	786	2623	5483	2746	4095	3191	4359	2427	3521	3587	4288	3246	3714	1972	3048	4973	2333	2444	2858	3495	3071	5879	4269	4197	3779	5423	3380	3860	6372	3271
Dihydroxyacetone	29	26	33	32	57	24	32	15	27	27	29	33	30	29	41	34	32	55	31	56	29	34	21	25	33	20	24	39	30	30	24
ethanolamine	41908	21717	49733	46379	32863	30702	44290	23083	42140	44927	39833	35030	42726	41651	52541	37530	47758	44710	34266	42781	39599	41214	44576	42197	40258	34041	44741	37092	37613	51323	37583
leucine	43704	9799	50864	57143	32400	39249	48208	40420	57428	43160	40157	41142	37156	40442	46011	39705	64667	36254	35519	38769	41031	36456	32759	34474	33500	40382	53034	47869	42625	49924	38954
glycerol	25371	21249	21370	29360	21780	23227	26186	27274	20714	29025	27134	28425	28901	23302	23499	20915	23317	23385	24360	26166	27052	27176	25638	25146	24000	31522	31452	25691	26681	25305	26521
phosphate	8666	5482	8687	9767	7524	9201	8822	10061	8297	8456	8318	8127	8363	8244	7979	8304	9867	7514	7327	8285	8338	8435	8829	7806	9408	7904	9365	8442	8258	9795	8056
Thymidine	206	135	356	279	127	202	291	206	230	200	193	163	163	179	182	203	318	152	131	188	209	205	161	172	202	190	195	242	201	192	194
isoleucine	35560	17584	39584	50643	24096	32019	43094	36370	42388	36460	32588	33702	29908	33457	36858	30752	45155	27903	26786	32597	33965	32491	26219	28224	30525	30518	45394	40375	34934	43736	31375
L_Proline	91854	49203	103521	106887	70534	90065	101711	96173	108445	97042	86989	84381	87838	82829	91879	87337	110303	75785	78494	89311	88001	83365	79942	79825	83156	87758	101050	93004	89805	100900	84308
succinic acid	774	453	725	980	598	920	958	1726	527	763	715	774	758	714	598	656	908	579	595	690	759	625	1028	781	970	860	916	916	779	1166	830
2,3_Dihydroxypyridine	168	206	281	293	195	392	257	368	202	233	316	219	292	264	286	341	374	275	272	325	446	338	337	302	331	305	326	258	309	359	384
Methylsuccinic acid	79	37	76	103	45	154	134	94	80	84	78	92	78	58	55	43	123	32	44	44	79	57	82	73	76	88	116	89	71	89	70
uracil	29181	13134	33073	41791	16786	31965	36735	26687	27903	29232	27340	27369	26687	29322	21000	26528	37819	22696	20613	28092	27558	26690	28179	24991	33099	25661	37365	28701	26206	46071	26177
Itaconic acid	1715	880	1790	2367	1038	2752	2426	2280	2180	2301	1577	1559	1565	1531	1513	815	2908	644	769	1174	1673	1454	1660	1337	1380	1610	2920	1947	1989	1965	1511
fumaric acid	2739	1456	3099	4349	2126	3519	2812	4764	2362	2933	2583	3346	2228	2631	2641	2180	3526	2296	1865	2613	2742	2496	2596	2526	2774	2761	4079	3050	2595	3840	2494
L_Serine	45328	27681	47796	21406	34821	45429	20298	28334	44867	20867	42446	44433	41234	43128	41107	40745	20865	39078	34868	39853	42465	40385	40866	39872	42771	41415	20878	46534	45908	31129	41765
2,5_dihydroxypyrazine	1935	340	1733	2978	1055	2817	1774	2365	1141	1803	1465	2365	1590	1349	849	882	2177	1063	861	911	1724	986	1783	1701	1690	1683	2323	1548	1307	3212	1565
Pelargonic acid	502	505	679	544	555	534	618	487	589	542	585	600	515	454	422	514	665	492	506	608	532	643	502	505	505	433	437	441	412	463	563
pipecolic acid	643	273	503	2659	392	547	684	772	675	1174	608	576	448	940	401	512	615	395	600	494	640	520	399	407	537	439	948	756	632	683	586
3_Cyanoalanine	406	220	435	648	235	522	464	571	397	471	487	355	365	408	359	365	548	317	332	349	460	367	428	435	464	442	722	498	521	729	486
erythronic acid lactone	296	198	376	392	242	430	302	494	343	299	283	267	269	240	255	275	369	229	266	246	304	304	277	284	298	423	309	299	255	351	291
L_Threonine	32892	15926	36649	40714	21539	34495	36284	33732	35887	33876	29706	28318	27724	29101	30960	31979	24192	26900	26436	27477	30000	28432	29600	26463	29715	28107	37824	33427	31818	37476	28856
thymine	319	340	523	335	265	330	435	274	420	360	387	307	329	333	550	425	460	405	326	451	400	432	334	399	426	311	405	451	429	332	379
DL_Anabasine	165	59	173	294	111	308	220	162	136	172	176	155	127	111	123	141	258	139	98	85	164	194	176	187	161	120	234	163	178	257	168
Methylcysteine	155	112	162	209	135	176	188	165	149	148	144	148	163	161	189	154	186	153	122	189	149	208	106	133	217	98	150	186	157	144	134
beta_Alanine	1055	392	1010	1589	699	1550	1278	1295	887	1057	1011	799	919	579	846	1035	1523	856	618	680	953	1554	937	1019	1128	597	1157	924	947	1538	979
2_deoxytetronic acid	64	122	134	75	80	39	106	66	63	81	64	73	67	43	52	71	64	43	36	67	27	60	52	44	64	23	67	46	67	67	60
Erythrose	182	127	224	364	140	325	241	335	207	239	164	166	209	85	86	103	131	84	79	117	141	89	147	156	111	138	247	118	158	221	172
L_Homoserine	62	40	77	73	47	89	59	87	68	65	58	55	54	53	54	79	85	66	52	57	62	61	63	53	79	51	75	63	59	68	54
3_Amino_2_piperidone	1092	850	1199	1470	759	964	1604	1095	1254	1060	1050	1034	971	1054	1019	1164	1552	1107	918	1139	1103	1049	1170	1077	1033	1043	1204	1088	1184	1110	1012
Capric acid	142	111	151	188	142	178	159	140	136	144	140	135	138	126	131	140	164	138	140	119	137	153	145	145	152	121	158	144	138	163	136
aminomalonate	3391	2980	4708	6892	2835	4325	4466	5703	4319	4801	4072	3850	4135	6263	5863	5311	5658	4952	3694	5660	5463	5989	3783	3632	4465	4130	6293	5675	4562	6224	3962
Parabanic acid	141	134	195	200	156	229	228	268	205	204	297	195	253	200	217	234	269	274	215	208	264	236	211	238	262	224	277	258	305	326	338
Niacinamide	3852	1255	3848	7096	2421	6185	4676	6952	3288	4112	3570	3744	3708	3261	2770	2987	6010	2745	2431	3052	3808	3652	3894	3314	4777	3222	5627	3703	3337	6341	3484
malic acid	17221	6652	18613	27112	12211	19027	17996	26068	14743	17940	15570	19758	12587	16213	16215	12450	21957	12656	10150	15105	16354	15016	16199	14765	16735	15325	24473	18510	15478	23641	15005
L_Aspartic acid	34009	15595	40042	49391	23648	44342	38497	38240	33083	33326	30624	36359	27788	28630	27829	24717	40149	23692	19942	27902	31981	28964	30433	28537	30347	35071	39767	31182	29274	46608	30171
3_Hexenedioic acid	17225	6711	21411	14266	10863	23748	21200	19481	16587	16825	15310	18630	13136	13801	13718	11713	22605	11048	9171	12782	15674	14087	15159	13722	14891	17261	21558	15658	13910	25556	14610
L_Methionine	17141	6443	19362	26667	8865	19081	22159	20836	18067	18969	14953	16933	13823	16101	14832	13430	23746	13094	10239	12843	16359	12305	12748	13374	13452	14567	25564	19712	17929	24886	14565
oxoproline	178904	92903	186959	237823	145671	73179	196715	204161	170235	176008	169618	182348	166048	158722	152369	159173	205769	150121	126947	160211	174058	165537	162774	160580	178828	169796	206923	174758	160495	229954	167652
Maleamate	9836	15656	11592	22456	24723	11888	10365	11299	10528	10845	29196	9492	28861	27937	26728	27973	10940	26278	21829	27835	29832	28686	28213	27504	30888	28821	11305	30750	28347	4865	28715
trans_4_Hydroxy_L_proline	6242	1893	6347	5122	5136	7570	6019	8093	5813	5821	6022	5948	6240	5638	5218	7118	7432	5912	4670	5660	6367	5686	6027	5786	7452	6056	6998	6129	5321	7597	5887
4_aminobutyric acid	2256	1825	2575	3118	2041	4257	1975	3445	2230	2116	2271	2353	2473	1839	1944	1988	2820	2026	1701	1897	2281	2153	2270	2158	2213	2204	2668	1993	1893	3022	2278
threonic acid	564	348	674	697	421	739	602	633	616	608	512	484	522	437	476	498	742	422	455	509	529	543	479	458	609	452	665	562	513	698	505
L_cysteine	6219	2479	6503	8422	4386	5856	6379	6639	5496	6846	4834	5952	4671	5911	5303	6231	7829	4383	3474	5736	5572	6033	4260	4304	7113	3223	4359	7088	4925	5462	4880
Creatine	22847	6338	18661	30000	12513	17493	18519	78682	16505	13224	20363	13047	7819	18211	15750	28191	32635	14264	11910	18890	24728	20600	38825	16107	42573	12325	17353	19221	16804	21012	20480
2_Hydroxyglutaric acid	387	237	412	609	357	380	518	491	399	387	358	442	354	364	456	304	419	453	298	388	379	477	231	304	353	270	431	427	324	494	354
Phosphoglycolic acid	7180	4282	11675	12112	6394	9465	8356	14847	9604	10748	5519	7434	6490	12881	8019	7058	11103	6931	4581	10948	9865	8349	8517	5911	8569	11795	14655	7724	8548	12767	5700
Guanidineacetic acid	161	52	243	289	107	262	152	219	232	164	161	147	129	118	88	107	368	58	80	103	180	125	248	145	125	309	209	158	200	335	151
N(epsilon)_Trimethyllysine	36	42	53	46	31	34	44	46	45	42	33	32	32	36	43	33	53	39	28	36	32	36	27	40	35	35	44	49	43	43	32
3_phenyllactic acid	103	64	175	222	71	116	108	120	111	107	96	94	100	165	125	111	262	99	93	143	156	121	90	52	105	111	226	251	111	120	100
hypotaurine	4021	769	2555	7288	1722	4792	2901	4435	2432	4091	3835	3678	3107	2472	2396	2796	3829	2801	1510	1698	3548	3248	4164	3447	3396	3411	7346	5210	5731	13690	3667
arginine	1808	1225	2183	2188	1336	1296	2545	1583	2311	1919	1666	2011	1579	1960	1991	2170	2550	2170	1599	2122	1849	1802	1743	1725	1676	1737	1979	1788	2008	1647	1636
L_Glutamic acid	34634	13586	36014	48461	26132	44251	36165	42909	31792	34189	30655	36667	32202	30381	28644	28566	41768	27814	21692	28895	32530	29682	31110	29257	35100	31134	41404	31592	28639	46384	29810
L_Phenylalanine	25443	12638	28046	39136	15101	25995	33132	30839	26739	27669	23183	25340	21907	24170	24785	21849	33315	20637	17550	22088	24841	21687	18976	19525	22124	20288	32832	28921	25422	33292	22640
Tartaric acid	800	560	865	997	646	800	912	996	795	701	631	638	750	663	1049	789	1005	695	493	826	774	731	597	528	927	579	719	990	717	706	648
D_xylose	101	56	73	110	172	104	108	83	89	68	107	104	85	123	259	91	112	110	113	100	108	112	72	122	123	66	101	84	101	96	90
N_acetylaspartic acid	174	173	185	216	178	170	201	218	185	211	180	212	206	192	204	193	184	169	202	200	177	192	178	176	162	103	191	177	173	166	161
L_Arabinose	183	116	212	275	164	238	213	243	167	179	162	180	174	166	185	159	245	142	128	142	178	132	186	163	201	151	212	169	166	237	163
asparagine	52497	60675	51454	102664	47320	49525	51413	49126	52299	55342	46801	51609	51759	47904	45775	51126	53193	43611	40523	45094	51122	51064	51556	44626	54733	45149	55161	51739	72196	54448	46373
2_hydroxycinnamic acid	50034	60675	21040	102664	26698	49564	51459	49183	52269	28225	46776	26394	53003	49198	26425	28361	22991	43595	27658	27569	51122	49757	28509	16410	46807	28545	55211	51798	48475	54499	27510
taurine	46058	27001	46180	34213	36119	47538	43771	47985	40441	41802	35709	38312	38610	35604	34154	38586	45471	32672	29970	33673	37272	38879	38828	36605	41439	33848	44037	39261	34838	44263	34463
ribose	7283	4635	6722	6963	5408	8150	8372	7992	5719	8069	9151	6927	6962	13505	10005	9720	13133	10175	11261	9303	10513	5780	10850	10146	9722	7354	12118	8065	8724	14011	8979
xylitol	803	377	944	984	522	1025	763	1181	916	757	731	1016	694	796	636	837	1235	405	639	877	782	415	1130	735	700	776	905	568	764	908	718
Aminoadipic acid	83	32	92	157	69	142	73	97	85	82	78	93	70	68	57	84	123	78	75	69	87	63	81	101	79	102	78	63	72	152	74
D_Arabitol	173	111	176	272	153	209	194	235	238	155	232	175	174	211	191	157	332	128	191	239	214	183	267	183	174	205	256	220	238	859	205
beta_Glycerophosphoric acid	459	194	398	711	373	619	352	589	347	487	427	452	402	347	292	422	620	352	353	334	404	300	412	489	620	455	595	490	470	835	365
ribitol	159	81	192	236	119	210	160	213	193	182	152	121	148	135	158	156	217	117	143	124	158	112	164	135	177	130	217	155	139	234	145
Rhamnose	578	366	664	809	509	653	656	718	650	569	552	462	519	499	712	536	761	495	534	575	576	583	493	500	573	494	689	641	531	713	547
Quinolinic acid	111	121	115	239	59	198	108	163	63	96	82	137	89	379	54	331	104	47	313	312	76	335	117	105	91	102	178	101	120	198	92
D_Fucose	145	88	167	194	128	157	169	168	162	142	139	115	125	137	189	138	203	130	149	147	148	158	127	127	137	126	168	163	140	174	140
putrescine	3217	1807	3558	5484	2361	2544	3712	5418	2542	3063	3036	3185	1597	2989	2502	3120	5200	2332	1895	2277	3210	4439	1346	2854	4105	3002	4374	3768	3727	4089	2970
Orotic acid	200	80	256	253	119	287	216	280	258	262	183	183	195	203	148	202	389	155	158	193	192	131	122	159	145	145	218	199	229	248	175
glycerol_3_phosphate	10742	2720	7984	17991	8553	15950	6463	15404	6815	12518	9776	11395	9415	6965	4811	10012	16036	7688	7779	6082	10385	5002	9336	12190	15227	10166	14430	12162	11504	21180	9290
glucose_1_phosphate	1162	352	1171	2495	797	1741	1200	1767	995	1235	1228	1377	1123	950	619	1163	1642	857	726	847	1277	1049	1551	1290	1264	1369	1913	1171	1294	2508	1199
L_Glutamine	10952	5353	12040	24412	8611	7210	17264	24407	12034	12369	10044	17176	7057	10133	9511	6437	9251	5890	7431	9120	10795	7079	7056	6474	7574	14062	13275	12803	10602	14332	9759
shikimic acid	90	43	79	153	46	155	154	128	92	98	85	94	63	76	72	76	172	72	53	67	90	88	96	101	108	49	129	233	72	131	84
phosphoethanolamine	21393	4603	20267	26692	15353	26268	22930	22127	16873	20393	21103	21106	20367	15194	13916	15395	25788	16939	13872	11980	19494	19629	22411	19710	24053	15794	26247	18863	19070	28769	20270
methionine sulfoxide	1377	934	1550	1992	1052	1517	1883	1743	1649	1563	1405	1433	1435	1256	1309	1437	1775	1128	1092	1203	1342	1518	1433	1219	1486	1075	1015	1338	1279	1399	1353
Hypoxanthine	11335	2609	9688	22139	6166	17672	12996	24207	8307	11943	10841	12088	9995	10073	5259	8949	14328	7613	6243	8927	11562	8566	12210	10633	15479	12932	15101	9204	10588	26761	10640
citric acid	16446	10090	17937	14776	14426	14802	13594	18428	17360	16960	14501	18122	4233	13741	18010	13554	11450	17588	12103	17966	15510	18196	12022	12622	14094	6318	10975	16509	14983	11653	14031
ornithine	49262	28508	52932	64761	31947	47276	62641	53551	51073	50330	44252	50388	42864	45314	41368	40687	57926	36093	38094	39865	46440	38372	40611	42799	39573	48116	57524	52696	47391	62671	43258
citrulline	1238	628	1332	2207	653	1252	1812	1366	1258	1470	1170	1291	1028	1160	921	987	1738	1006	832	873	1231	979	1130	1162	1219	1104	1655	1314	1378	2021	1140
O_phosphoserine	42	23	71	62	34	64	28	64	70	31	51	51	57	41	41	64	88	57	46	38	55	41	32	33	57	63	68	39	41	65	41
UDP GlcNAc	957	402	902	1467	679	1280	991	1273	724	919	894	1034	834	918	589	789	1290	622	708	832	933	788	1009	895	1087	991	1472	969	907	1541	876
ascorbic acid	3252	22	2594	8177	2042	7138	3043	3665	1935	3189	3022	2859	1917	3271	2189	2366	6222	2286	1753	2059	3987	3335	3250	3185	2737	3604	7022	3716	3166	8475	2968
1,5_anhydroglucitol	2700	1782	3352	3306	2257	2611	2853	3339	3261	2951	2508	2025	2422	1966	3447	2574	2948	2320	2452	3258	2674	3644	1881	1861	2889	1876	2865	2612	2940	3136	2438
alanine_alanine	627	489	676	966	393	1014	745	1199	646	635	569	579	648	503	456	466	896	453	365	465	549	528	543	562	537	575	826	597	544	903	537
fructose	3623	1955	3486	6244	2232	4432	4919	3779	3498	4061	3415	3045	3837	3884	2621	3058	4455	3682	3034	3391	3568	2585	4267	3258	3268	2305	5108	2799	3062	6382	3333
adenine	368	187	388	480	325	434	367	508	297	512	371	303	361	357	364	342	510	337	303	288	374	347	319	410	574	242	487	394	481	560	363
Dehydroascorbic Acid	409	61	344	991	268	868	406	569	280	426	384	317	264	326	237	294	778	290	231	220	440	399	462	459	306	461	755	373	335	871	373
Melamine	20	11	25	35	22	41	32	33	21	20	20	23	24	226	10	18	43	18	27	19	32	20	34	28	26	22	18	14	15	25	22
D_mannose	3820	2157	3826	6546	2267	4404	5373	4142	3764	3916	3569	3535	3809	3687	3414	2876	4262	4077	3085	3284	3722	3064	3561	3049	2856	3021	4709	3184	3328	6231	3495
galactose	617	227	556	1192	351	932	853	659	544	763	649	1158	699	539	688	618	946	568	543	552	644	674	537	582	487	407	757	636	597	1181	624
glucose	28024	21966	25862	35519	25672	30856	33102	35254	30929	25890	25785	29115	30115	25655	14965	22663	27702	18272	27480	30125	27657	33334	30772	22483	23296	28893	17010	24845	23425	27147	25252
histidine	10268	4686	11020	17959	6215	12536	15946	16775	14724	15093	10072	13787	8762	10524	11484	11259	16926	11368	7610	12534	13084	12400	7505	8147	9935	8486	17461	15223	13887	17721	9670
L_Lysine	37596	25893	39821	23279	26766	33127	22423	40525	37583	37583	33405	38639	33752	35724	34762	30532	41875	31369	29816	33703	35227	33381	30247	32016	31372	36056	40528	38553	34430	41116	32457
Mannitol	8753	20908	24046	10233	19776	6223	16406	4824	12110	11527	7868	11584	10120	6111	3727	8293	10730	3318	3141	8955	8565	4929	10051	3175	230	3254	10192	2578	8405	4561	7658
tyrosine	40419	23337	44829	55269	26704	39051	50922	45450	43444	42708	37220	39243	37345	38772	38008	36889	51696	35145	30234	35910	39552	36079	33675	31945	36387	33450	47483	43869	40563	49504	36406
Pentadecanoic acid	268	382	237	255	176	247	214	245	185	239	217	205	213	202	268	208	210	216	239	197	274	213	187	273	182	237	249	219	228	244	207
Ritalinic acid	522	234	594	780	375	865	571	439	457	479	436	544	388	440	423	372	626	355	350	357	428	591	359	410	519	355	620	520	492	874	404
1_Hexadecanol	73	210	118	87	73	123	69	166	84	71	85	57	80	85	115	130	108	93	91	78	83	91	67	79	103	68	88	104	114	87	77
pantothenic acid	218	67	211	406	132	285	245	356	156	203	210	414	215	145	137	126	246	131	161	194	213	119	244	187	167	371	302	306	220	322	200
gluconic acid	164	90	238	243	80	158	194	173	194	178	146	153	182	149	159	168	213	122	144	145	153	137	136	114	179	126	182	125	151	209	143
Urocanic acid	52	66	85	15	51	20	580	15	56	32	77	29	24	36	61	35	49	38	47	140	85	34	36	39	27	25	38	88	128	18	80
xanthine	13024	4119	12808	22570	6881	16276	17986	18282	11527	13839	11555	11457	10819	11895	8586	10022	18722	9969	8682	10358	12657	13403	10250	10214	16037	9526	18558	15273	11700	20291	11252
palmitoleic acid	1288	1062	1068	2926	871	1253	1401	1912	708	1730	1193	2187	1597	661	869	695	824	729	531	791	1242	795	1414	983	747	2656	2146	1657	1635	1717	1170
7_Methylxanthine	74	45	76	90	48	67	73	62	55	53	50	55	56	59	58	59	80	46	45	59	59	78	47	43	100	40	73	84	57	79	48
palmitic acid	32811	36864	52577	45020	22840	26259	27644	28603	24468	29331	30591	38277	35609	29352	42105	38527	19428	41441	23358	24244	31050	28800	22898	32687	25391	37594	33855	31490	34868	26557	29594
allantoic acid	133	76	137	220	101	195	177	225	155	143	132	98	145	102	155	136	262	136	89	121	137	126	126	132	149	118	151	163	125	157	122
N_Acetyl_D_glucosamine	627	344	686	1100	416	1094	703	1023	637	648	552	538	580	549	581	583	1157	514	433	570	610	608	489	758	594	480	749	714	568	963	514
Inositol	28909	24873	24371	20593	20069	22950	43664	40544	31193	19572	11423	37265	40627	50370	18460	18857	48543	20023	51012	40247	28404	36626	19119	35026	38338	23141	38442	18541	31702	47542	17443
uric acid	2399	1853	3269	2679	1764	1840	3198	1941	2388	2377	2068	1486	1910	2052	3928	2443	3100	2683	2350	2075	2311	3525	1294	1451	3059	1109	2533	3008	1927	1549	2008
heptadecanoic acid	270	815	482	283	241	205	282	208	262	226	248	240	245	255	419	357	229	370	254	254	270	246	170	271	240	190	265	223	268	182	256
octadecanol	62	131	83	55	50	60	47	92	73	48	61	33	55	92	109	102	90	70	58	58	65	80	35	49	88	29	32	59	82	47	60
indole_3_lactate	98	78	130	58	67	81	100	65	167	139	92	67	85	92	140	112	180	102	118	189	99	163	72	73	132	44	77	101	103	50	92
L_kynurenine	81	28	97	136	63	117	89	108	66	112	81	93	136	73	72	58	124	113	38	47	85	59	129	67	90	84	181	73	86	112	75
linoleic acid	2178	4659	2764	2974	1673	1753	2577	2159	2015	2334	2043	3047	1851	1683	2484	1948	1750	2176	1765	1932	2141	2096	1787	1996	1492	2622	2958	1983	2609	1711	1972
Tryptophan	7930	4888	9512	12345	5208	7165	10341	9559	9320	8779	7305	8357	6207	7407	8410	7076	10632	6972	6679	7733	7950	7732	5213	6091	7548	6843	10950	10154	8334	10817	7133
oleic acid	10637	23859	16662	15869	6391	8517	13483	11106	6781	12102	10016	16349	9884	7147	10178	9983	7644	12110	5705	8498	10441	8371	8866	10621	9578	10862	15854	10554	14563	8726	9640
cis_Vaccenic acid	1874	6935	3567	2096	1317	1485	1966	1599	1477	1918	1753	1715	1531	1222	2128	2282	1483	2333	1135	1417	1801	1805	1143	1833	1880	1347	2020	1795	2065	1491	1694
Stearic acid	32726	61593	62445	30166	24564	21508	23684	17862	30416	24901	30948	19576	33144	34746	59618	55214	23111	55964	29594	26505	31441	32549	18104	36024	35136	15736	22109	26262	34637	18033	29853
spermidine	1934	882	2987	2420	1337	1746	2088	2342	1856	1769	1889	2052	1377	1838	1631	1917	2432	1662	1538	1382	1813	2035	1569	1803	2404	2006	2356	1688	1806	3407	1834
fructose_1_phosphate	715	215	989	1737	363	1148	943	1600	1510	695	1237	506	643	1683	1928	1941	2100	1181	1224	2407	1469	2409	1478	955	1722	754	1466	1993	1481	1598	1180
cystine	784	1001	441	655	823	341	899	296	935	703	724	550	948	943	1903	1414	898	964	816	2069	788	2144	371	398	971	283	421	1474	889	319	706
Fructose 6_phosphate	5729	1053	5417	10849	3300	8708	3582	8398	5164	2922	5273	3004	5804	5060	3157	2380	7067	5637	3764	4104	3177	5693	5554	4424	6615	5499	6351	5310	4989	10882	5060
pseudo uridine	432	331	442	608	387	369	490	594	438	427	393	471	393	367	556	390	435	477	266	460	419	502	307	350	589	261	440	515	396	519	390
glucose_6_phosphate	2105	1404	2112	3044	1645	2688	2478	2519	1994	2151	1973	2078	2184	1940	1617	1975	2359	2073	1750	1765	2078	2114	2077	1799	2225	1956	2092	1888	1909	2996	1921
Arachidonic acid	3426	12936	5981	2414	2723	2097	3155	1690	4897	2788	3222	1951	2613	3434	5382	4588	3660	5284	3462	4495	3408	4420	1659	3159	3973	1241	2286	2157	3427	183	3152
cis_8,11,14,17_eicosatetraenoic acid	230	605	392	166	175	177	220	151	271	206	214	134	189	260	317	378	278	330	235	301	222	291	111	202	375	145	141	220	198	183	206
inositol_4_monophosphate	1327	912	1590	1547	1090	1398	1311	1388	1207	1095	1264	1065	1258	937	1294	1330	1310	1064	863	1150	1158	1388	1003	1004	1557	916	1290	1291	1186	1336	1179
6_Phosphogluconic acid	223	295	279	232	167	227	206	230	205	195	189	183	183	172	215	219	208	201	157	181	180	218	167	171	223	148	218	200	209	204	178
cis_gondoic acid	476	1153	881	543	316	362	535	432	360	475	447	378	419	404	579	625	475	761	342	386	463	506	333	453	569	253	489	474	508	396	436
Arachidic acid	606	1051	905	820	436	622	584	851	519	540	597	498	574	697	908	870	734	856	565	501	621	580	486	582	787	388	645	539	617	641	572
uridine	1000	290	846	2594	533	2016	1053	3010	550	1034	1071	1401	864	979	452	912	1782	705	680	570	1125	656	1206	1173	1600	1204	1939	993	1027	2128	1057
D_erythro_sphingosine	602	2531	1191	580	415	428	811	412	450	538	579	431	627	566	794	1172	668	749	373	587	630	597	470	573	704	220	418	442	616	470	568
hexadecylglycerol	1523	4898	2312	849	1270	559	927	453	2391	975	1432	674	1409	1244	5049	4603	865	1977	1721	1952	1521	4001	364	850	2028	216	505	1053	1081	378	1392
Oleamide	51	43	86	30	87	47	57	23	46	25	49	44	34	25	31	27	82	52	68	34	47	32	22	40	41	26	32	51	94	42	45
Deoxyinosine	310	94	475	461	152	366	575	339	311	362	286	299	274	322	189	269	494	213	163	302	307	255	288	263	337	321	326	414	336	418	279
2_monopalmitin	917	1044	1360	508	1090	816	852	401	1300	1314	896	308	629	1341	1613	1597	1062	1617	1381	1191	933	1557	463	1005	1913	211	540	465	866	633	846
Docosahexaenoic acid	1201	4765	1828	882	993	700	897	651	1494	1012	1145	735	925	1149	2152	1842	1068	2288	1480	1296	1217	1660	556	956	1186	546	906	853	1135	788	1131
Etiocholanolone	1205	4787	1529	921	998	741	934	651	1546	1045	1187	774	964	1185	2165	1848	1118	1304	1483	1328	1263	1669	584	959	1200	570	913	851	1178	830	1136
inosine	8039	1350	5198	16492	3916	15030	8268	22201	3096	7593	7260	11450	6006	6735	2257	5078	10749	4011	3102	3923	7887	2738	9974	8479	11508	6944	12025	5195	7163	15069	7089
1_monopalmitin	240	229	282	311	210	305	249	297	244	282	235	181	238	225	234	224	247	229	182	232	219	244	203	209	247	141	257	180	238	280	205
Erucic acid	176	282	308	174	119	232	197	219	194	190	167	106	145	163	244	214	219	205	140	159	170	147	134	159	177	89	185	156	186	134	158
N_acetylneuraminic acid	307	215	331	353	172	593	382	571	343	365	248	143	212	237	271	215	406	182	187	227	268	205	259	223	183	152	338	309	274	238	251
sucrose	99	438	222	83	71	113	91	96	104	82	95	60	83	77	98	129	96	150	99	90	98	28	86	129	64	84	69	88	82	102	90
adenosine	50	31	57	90	42	80	60	87	41	41	42	75	46	49	36	42	55	46	37	38	45	33	39	44	57	44	61	63	50	66	45
Behenic acid	312	850	551	178	244	153	300	153	270	199	304	133	283	333	653	517	248	529	311	325	329	321	140	199	363	72	134	193	263	116	289
Xanthosine	316	134	329	549	228	481	407	401	229	343	300	403	302	325	306	232	561	266	265	210	316	167	308	262	303	164	565	468	323	348	289
1_monoheptadecanoyl glyceride	341	563	388	651	261	598	867	575	358	359	321	329	414	254	569	384	635	200	199	274	326	290	314	321	844	249	437	673	289	518	382
octadecylglycerol	724	2074	1258	382	710	329	484	290	1136	522	699	326	802	669	2088	1758	471	1016	849	1034	721	1583	255	413	1005	93	241	552	522	203	666
cytidine	227	185	399	469	141	248	260	353	195	200	243	446	186	198	184	137	217	255	117	110	254	236	139	231	344	337	448	259	287	438	233
fructose 1,6_bisphosphate	114	2	53	160	37	172	142	439	89	112	114	91	83	136	27	82	238	42	54	60	123	106	266	102	189	148	165	136	93	233	107
MG(0:0/18:1(9Z)/0:0)	972	1138	1409	909	743	926	1342	637	968	1256	893	494	843	1021	1424	1881	854	1559	807	1194	998	1465	669	792	2112	360	745	463	654	606	870
Cellobiose	280	90	143	359	275	582	419	877	158	232	267	231	213	208	36	84	358	156	336	93	284	106	646	555	231	745	129	120	156	316	256
spermine	97	47	232	72	58	93	106	55	115	83	97	105	93	83	90	84	104	86	68	64	88	81	114	91	91	91	96	70	96	174	89
MG(18:1(9Z)/0:0/0:0)	246	436	414	265	208	232	353	179	269	322	203	172	240	190	330	298	199	284	111	281	213	300	157	191	318	95	203	169	211	170	199
maltose	116	55	99	156	109	203	147	298	91	109	113	113	101	109	62	82	139	89	133	84	119	80	206	179	103	226	122	87	91	150	112
Prostaglandin E2	165	64	141	232	111	184	143	305	129	112	139	134	138	136	97	102	194	99	148	104	151	96	154	184	146	223	158	109	130	148	136
1_MONOSTEARIN	279	303	299	277	221	241	292	219	326	338	260	204	294	372	294	298	305	287	277	366	259	413	207	213	326	162	257	293	272	327	241
5'_methylthioadenosine	42	27	45	50	39	46	41	52	40	56	35	37	41	35	41	37	46	35	32	34	37	34	31	37	55	24	44	42	46	48	36
Nervonic acid	366	1136	771	260	193	175	191	553	280	283	326	180	322	542	937	736	289	487	295	372	594	567	146	268	481	398	219	229	284	233	333
maltitol	280	577	823	222	958	79	560	115	537	294	252	400	310	266	60	259	68	141	72	274	270	124	389	75	134	68	321	67	262	60	251
Tetracosanoic acid	297	839	508	163	316	142	695	138	324	224	287	131	291	349	726	568	246	524	337	474	316	413	152	176	348	56	139	191	262	109	296
UMP	75	1	47	160	23	156	72	200	39	73	108	106	69	80	32	77	169	40	30	53	99	55	161	128	90	106	250	88	136	253	99
Isomaltose	114	147	161	97	38	79	88	94	144	113	104	83	92	130	143	194	116	163	129	127	109	131	67	71	217	70	90	86	94	86	98
palatinitol	59	138	198	57	200	20	128	31	110	66	56	89	67	65	23	60	23	34	25	67	57	33	80	16	36	15	74	5	62	22	56
Cerotinic acid	118	88	134	89	99	74	396	80	114	100	99	72	83	97	88	2	102	125	108	151	129	13	69	74	112	57	79	89	76	80	125
AMP	299	79	238	468	181	431	344	841	210	306	272	352	262	278	175	205	402	204	161	205	276	224	353	273	355	208	410	248	267	375	257
alpha_Tocopherol	126	248	214	69	169	88	94	63	235	70	108	41	102	153	258	225	151	140	234	191	121	275	70	55	189	24	55	54	66	96	113
Cholesterol	8098	14231	11212	5518	8605	7028	7542	5875	11334	6125	7153	3594	7558	9148	13186	12074	8465	10004	9856	11223	7680	12791	4561	4549	10212	1678	4183	5069	5241	5530	7029
Desmosterol	125	164	462	71	113	168	474	119	271	153	142	6	120	163	147	244	250	117	149	161	152	67	95	136	190	10	85	110	109	267	157
4_hydroxybutyric acid	49	34	59	53	42	27	48	42	45	46	46	50	35	45	77	52	46	57	44	63	49	76	47	39	59	1	73	54	47	45	43
D_Ribulose 5_phosphate	148	39	95	134	76	153	137	234	83	112	188	109	106	278	135	251	387	240	212	186	247	220	325	231	357	250	232	241	189	354	186
Dodecanoic acid	58	55	56	77	59	53	66	74	57	68	58	68	69	60	63	60	58	51	66	62	54	62	60	57	53	65	63	55	52	51	52
Methyl_alpha_D_Mannopyranoside	2281	1175	1892	3496	2311	4272	3267	3676	2056	2056	2107	2289	2221	1870	756	1856	3399	1617	2465	1694	2239	2207	3069	2766	2848	2232	1460	1351	1586	1991	2059
