# Supplementary material for: Yiai Fuzheng decoction inhibits triple-negative breast cancer by remodeling the immune microenvironment
Source: Front Immunol. 2025 Sep 30;16:1615631. doi: 10.3389/fimmu.2025.1615631 (PMC12518410; doi:10.3389/fimmu.2025.1615631)
Supplement: Supplementary file 2 [file DataSheet1.zip › Supplementary File 2/Preprocessed_Data/05_Ratio_Raw.csv]

Class	HMDB	KEGG	Metabolite	QC1	C2100	H2028	D2045	D2087	H2047	C2027	D2099	H2090	D2034	QC2	C2039	H2088	D2046	D2030	H2033	H2036	D2037	H2038	C2041	QC3	C2093	H2050	H2094	C2096	H2098	D2049	C2095	C2089	D2048	QC4
Reaction Ratio	HMDB0000300/HMDB0000296	C00106/C00299	Uracil/Uridine	29.181	45.2896551724137	39.0933806146571	16.1106399383191	31.4934333958724	15.8556547619048	34.8860398860398	8.86611295681062	50.7327272727272	28.2707930367504	25.5275443510738	19.5353319057815	30.8877314814814	29.9509703779367	46.4601769911505	29.0877192982456	21.22278338945	32.1929078014185	30.3132352941176	49.2842105263159	24.4959999999999	40.6859756097561	23.3656716417911	21.305200341006	20.686875	21.3131229235881	19.2702423929861	28.9033232628398	25.5170399221032	21.6499060150377	24.7653736991486
Reaction Ratio	HMDB0000725/HMDB0000162	C01157/C00148	trans-4-Hydroxyproline/Proline	0.067955668778714	0.0384732638253764	0.0613112315375623	0.0479197657339059	0.0728159469192162	0.0840504080386388	0.0591774734296191	0.0841504372329031	0.0536032089999538	0.0599843366789637	0.0692271436618423	0.070489802206658	0.071039868849473	0.0680679472165546	0.0567920852425473	0.081500395021583	0.0673780404884726	0.0780101603219635	0.0594949932478916	0.0633740524683409	0.0723514505516983	0.0682060816889581	0.0753921593155038	0.0724835577826497	0.0896147000817741	0.0690079536908316	0.0692528451261752	0.0659003913810159	0.0592505985190135	0.0752923686818632	0.0698272999003653
Reaction Ratio	HMDB0001256/HMDB0001257	C00750/C00315	Spermine/Spermidine	0.0501551189245087	0.0532879818594105	0.0776699029126213	0.0297520661157024	0.043380703066567	0.0532646048109967	0.0507662835249042	0.0234842015371477	0.0619612068965517	0.0469191633691352	0.0513499205929064	0.0511695906432749	0.0675381263616557	0.0451577801958649	0.0551808706315144	0.0438184663536775	0.0427631578947369	0.0517448856799038	0.0442132639791937	0.0463096960926194	0.0485383342526202	0.0398034398034397	0.0726577437858509	0.0504714364947311	0.0378535773710483	0.0453639082751746	0.0407470288624787	0.0414691943127962	0.0531561461794018	0.0510713237452303	0.0485278080697927
Reaction Ratio	HMDB0000134/HMDB0000156	C00122/C00149	Fumaric acid/Malic acid	0.159049997096569	0.218881539386651	0.166496534680063	0.160408675125405	0.174105314880027	0.184947705891627	0.156256945987997	0.182752800368267	0.160211625856338	0.163489409141583	0.165895953757225	0.169349124405304	0.177008024151903	0.16227718497502	0.162873882207833	0.175100401606426	0.160586601083936	0.181415929203541	0.183743842364533	0.172989076464747	0.167665402959521	0.166222695791156	0.160256805975678	0.171080257365392	0.165760382432028	0.180163132137031	0.166673476892903	0.164775796866559	0.167657320067192	0.162429677255616	0.166211262912363
Reaction Ratio	HMDB0000695/HMDB0000687	C00233/C00123	Ketoleucine/Leucine	0.00102965403624382	0.00163281967547709	0.00153350110097515	0.00139999650000875	0.00101851851851852	0.00160513643659711	0.0012653501493528	0.00202869866402771	0.000818416103642822	0.000880444856348473	0.000821774534950322	0.00075348791988722	0.000592098180643773	0.000395628307205381	0.000434678663797786	0.000528900642236493	0.000432987458827532	0.000717162244166158	0.00163292885497903	0.00139286543372282	0.000706782676512882	0.00104235242484091	0.000702097133612135	0.000667169461043103	0.000746268656716417	0.00165915506909019	0.000773088961798093	0.00202636361737241	0.000633431085043986	0.00078118740485538	0.000847153052318122
Reaction Ratio	HMDB0000190/HMDB0000243	C00186/C00022	Lactic acid/Pyruvic acid	448.282229965158	732.419580419583	313.553097345133	983.343511450381	464.016260162602	708.831325301205	276.460526315789	837.179012345679	338.505854800937	531.156862745099	480.054474708173	1423.97435897436	874.586466165413	337.6401179941	309.899103139013	246.314126394052	267.201244813278	438.916666666665	255.272349272349	290.234042553192	440.951310861423	332.719794344473	937.476923076923	435.237735849056	449.768166089967	749.258278145695	964.245614035089	552.163934426231	386.834808259587	695.563535911601	516.637554585152
Reaction Ratio	HMDB0000045/HMDB0000034	C00020/C00147	AMP/Adenine	0.812500000000002	0.422459893048128	0.613402061855671	0.975000000000001	0.556923076923079	0.993087557603687	0.937329700272482	1.65551181102362	0.707070707070709	0.597656249999998	0.733153638814017	1.16171617161716	0.725761772853183	0.778711484593841	0.48076923076923	0.599415204678364	0.788235294117643	0.605341246290801	0.531353135313531	0.711805555555558	0.737967914438503	0.645533141210377	1.10658307210031	0.665853658536584	0.618466898954703	0.859504132231406	0.841889117043123	0.62944162436548	0.555093555093558	0.669642857142857	0.707988980716252
Reaction Ratio	HMDB0000122/HMDB0001401	C00031/C00092	Glucose/Glucose 6-phosphate	13.3130641330166	15.6452991452992	12.2452651515151	11.6685282522996	15.6060790273556	11.4791666666666	13.3583535108959	13.9952362048432	15.5110330992978	12.0362622036262	13.068930562595	14.0110683349374	13.7889194139194	13.2242268041238	9.2547928262214	11.4749367088608	11.7431114879186	8.81427882296193	15.7028571428572	17.0679886685552	13.3094321462946	15.7682119205299	14.8155994222437	12.4974986103391	10.4701123595506	14.771472392638	8.13097514340344	13.1594279661017	12.2708224201152	9.06108144192251	13.1452368558042
Reaction Ratio	HMDB0001259/HMDB0000254	C00232/C00042	Succinic acid Semialdehyde/Succinic acid	0.797157622739019	0.580573951434878	0.768275862068965	0.895918367346938	0.715719063545151	0.490217391304349	0.971816283924845	0.5162224797219	1.09297912713472	0.629095674967235	0.802797202797202	0.702842377260983	0.740105540897098	0.84593837535014	1.17391304347826	0.926829268292681	0.955947136563878	0.963730569948188	0.979831932773109	0.894202898550726	0.766798418972332	0.912	0.652723735408561	0.644046094750321	0.66701030927835	0.723255813953489	0.849344978165939	0.843886462882097	0.768934531450578	0.690394511149229	0.633734939759036
Reaction Ratio	HMDB0000299/HMDB0000292	C01762/C00385	Xanthosine/Xanthine	0.0242628992628993	0.0325321680019422	0.025687070580887	0.0243243243243243	0.0331347187908735	0.0295527156549521	0.0226287112198377	0.021934142872771	0.0198664006246204	0.0247850278199292	0.0259627866724362	0.0351750021820721	0.0279138552546447	0.0273224043715847	0.0356394129979035	0.0231490720415087	0.0299647473560517	0.0266827164209048	0.0305229209859479	0.020274184205445	0.0249664217429091	0.0124598970379766	0.0300487804878048	0.0256510671627178	0.0188938080688408	0.0172160403107285	0.0304450910658477	0.0306423099587507	0.0276068376068376	0.0171504607954266	0.02568432278706
Reaction Ratio	HMDB0000812/HMDB0000191	C01042/C00049	N-Acetyaspartic acid/Aspartic acid	0.00511629274603782	0.011093299134338	0.00462014884371409	0.00437326638456399	0.0075270635994587	0.00383383699427182	0.00522118606644672	0.00570083682008367	0.00559199588912735	0.0063313929064394	0.00587774294670846	0.005830743419786	0.00741327191593493	0.0067062521830248	0.00733048259010388	0.00780839098596109	0.00458292859099854	0.00713320952220159	0.0101293751880454	0.0071679449501828	0.00553453613082767	0.00662891865764396	0.00584891400782047	0.00616743175526513	0.00533825419316573	0.00293689943257962	0.0048029773430231	0.00567635174138925	0.00590968094554896	0.00356162032269139	0.0053362500414305
Reaction Ratio	HMDB0000243/HMDB0000574	C00022/C00097	Pyruvic acid/Cysteine	0.0461488985367421	0.0576845502218633	0.0695063816699986	0.0155545001187366	0.0560875512995896	0.0283469945355192	0.0714845587082615	0.0244012652507908	0.0776928675400289	0.037248028045574	0.0531650806785269	0.0131048387096774	0.0284735602654678	0.0573507020808662	0.0841033377333585	0.0863424811426737	0.0615659726657299	0.0602327173169065	0.1384571099597	0.0819386331938632	0.0479181622397702	0.0644787004806894	0.0305164319248826	0.0615706319702604	0.0406298327006887	0.0468507601613404	0.0261527873365451	0.0344243792325056	0.0688324873096447	0.0331380446722813	0.0469262295081968
Reaction Ratio	HMDB0000254/HMDB0000134	C00042/C00122	Succinic acid/Fumaric acid	0.282584884994523	0.311126373626372	0.233946434333655	0.225339158427225	0.281279397930385	0.261437908496732	0.34068278805121	0.362300587741394	0.223116003386961	0.260143198090692	0.276809910956253	0.231320980274955	0.340215439856372	0.271379703534777	0.226429382809542	0.30091743119266	0.257515598411798	0.252177700348431	0.319034852546916	0.264064293915039	0.276805251641138	0.250400641025642	0.395993836671801	0.309184481393506	0.349675558759915	0.311481347337922	0.224564844324589	0.300327868852459	0.300192678227361	0.303645833333333	0.332798716920609
Reaction Ratio	HMDB0000191/HMDB0000056	C00049/C00099	Aspartic acid/beta-Alanine	32.2360189573459	39.783163265306	39.6455445544555	31.0830711139081	33.8311874105865	28.6077419354838	30.1228482003131	29.5289575289575	37.2976324689966	31.5288552507096	30.2908011869436	45.5056320400501	30.2372143634385	49.4473229706391	32.8947990543735	23.8811594202898	26.3617859487852	27.6775700934579	32.2686084142394	41.0323529411764	33.5582371458552	18.6383526383527	32.4791889007471	28.0049067713444	26.9033687943262	58.7453936348408	34.370786516854	33.7467532467533	30.9123548046462	30.3042912873862	30.8181818181818
Reaction Ratio	HMDB0000124/HMDB0001401	C00085/C00092	Fructose 6-phosphate/Glucose 6-phosphate	2.72161520190024	0.750000000000002	2.56486742424241	3.56406044678055	2.00607902735562	3.23958333333332	1.4455205811138	3.33386264390632	2.58976930792377	1.35843793584379	2.67257982767358	1.4456207892204	2.65750915750916	2.60824742268041	1.95238095238095	1.20506329113924	2.99576091564222	2.71924746743851	2.15085714285714	2.32521246458923	1.52887391722811	2.69299905392621	2.67404910929226	2.45914396887159	2.97303370786516	2.81134969325153	3.03585086042065	2.81249999999999	2.61341016238867	3.63217623497996	2.63404476834982
Reaction Ratio	HMDB0000128/HMDB0000064	C00581/C00300	Guanidoacetic acid/Creatine	0.00704687705169166	0.00820448090880403	0.0130218101923798	0.00963333333333336	0.00855110684887717	0.0149774195392442	0.00820778659754846	0.00278335578658397	0.014056346561648	0.0124016938898972	0.00790649707803367	0.0112669579213612	0.0164982734365008	0.00647960024161221	0.00558730158730158	0.00379553758291654	0.0112762371686839	0.00406618059450364	0.00671704450041981	0.0054526204340921	0.00727919767065677	0.00606796116504856	0.00638763683193819	0.00900229713789037	0.00293613322998144	0.0250709939148073	0.0120440269694001	0.00822017584933147	0.0119019281123542	0.0159432705120883	0.00737304687500002
Reaction Ratio	HMDB0000214/HMDB0001414	C00077/C00134	Ornithine/Putrescine	15.3130245570407	15.7764250138351	14.8768971332209	11.8090809628009	13.5311308767472	18.5833333333333	16.8752693965517	9.88390550018456	20.0916601101495	16.4316030035912	14.5757575757576	15.8204081632653	26.8403256105197	15.1602542656407	16.5339728217426	13.0407051282051	11.1396153846154	15.4772727272728	20.1023746701847	17.5076855511638	14.4672897196262	8.64428925433656	30.1716196136702	14.9961457603364	9.64019488428742	16.0279813457695	13.151348879744	13.9851380042463	12.7155889455326	15.3267302518954	14.5649831649832
Reaction Ratio	HMDB0000816/HMDB0000115	C00988/C00160	Phosphoglycolic acid/Glycolic acid	4.4430693069307	3.4256	4.86458333333333	6.59335873707131	3.68105929763962	6.34808853118712	4.86379511059372	9.38495575221239	4.56680932001903	6.72590738423029	3.88115330520394	6.09844134536506	5.05451713395639	10.6454545454545	4.38436303991254	4.19121140142518	5.24964539007095	5.52270916334661	3.59012539184953	6.85106382978723	7.38398203592814	5.14100985221675	6.935667752443	4.68383518225039	5.95069444444444	9.48913917940467	11.9049553208773	4.52489748096075	5.72922252010723	9.18489208633093	4.24107142857143
Reaction Ratio	HMDB0001586/HMDB0001401	C00103/C00092	Glucose-1-phosphate/Glucose 6-phosphate	0.552019002375297	0.250712250712252	0.554450757575756	0.819645203679372	0.484498480243162	0.647693452380953	0.484261501210654	0.701468836840016	0.498996990972917	0.574151557415154	0.622402432843384	0.662656400384985	0.51419413919414	0.489690721649485	0.382807668521954	0.58886075949367	0.696057651547266	0.413410516160156	0.414857142857143	0.479886685552407	0.614533205004815	0.496215704824977	0.746750120365914	0.717065036131184	0.568089887640448	0.699897750511245	0.914435946462714	0.620233050847454	0.677841801990569	0.837116154873161	0.624154086413326
Reaction Ratio	HMDB0000574/HMDB0000187	C00097/C00065	Cysteine/Serine	0.137199964701729	0.089556013149814	0.13605741066198	0.393441091282818	0.125958473335056	0.128904444297695	0.314267415508917	0.234312133832145	0.122495375220095	0.328077826232808	0.113885878528012	0.13395449328202	0.113280302662851	0.137057132257466	0.129004792371129	0.152926739477237	0.37522166307213	0.112160294795025	0.0996329012274867	0.143928938850275	0.1312139408925	0.149387148693822	0.104243136103362	0.107945425361156	0.166304271585888	0.0778220451527223	0.208784366318613	0.152318734688615	0.107279776945195	0.175463394262584	0.116844247575721
Reaction Ratio	HMDB0000243/HMDB0000187	C00022/C00065	Pyruvic acid/Serine	0.00633162725026471	0.00516599833821029	0.00945685831450332	0.00611977950107447	0.00706470233479795	0.0036540535781109	0.0224652675140408	0.00571751252911696	0.00951701696124097	0.0122202520726506	0.00605475192008669	0.00175545202889744	0.00322549352476112	0.00786032276015583	0.0108497336220109	0.0132040741195239	0.0231008866522885	0.00675571933056964	0.0137948835608581	0.0117933405264347	0.00628753090780643	0.00963228921629317	0.00318112856653453	0.00664626805778493	0.00675691473194451	0.0036460219727152	0.00546029313152602	0.00524347788713627	0.00738433388516163	0.00581451379742361	0.00548305997845086
Reaction Ratio	HMDB0000296/HMDB0000089	C00299/C00475	Uridine/Cytidine	4.40528634361233	1.56756756756757	2.1203007518797	5.5309168443497	3.78014184397161	8.12903225806448	4.04999999999999	8.52691218130315	2.82051282051283	5.17000000000001	4.40740740740741	3.14125560538117	4.64516129032257	4.94444444444443	2.45652173913044	6.65693430656934	8.21198156682029	2.76470588235294	5.81196581196581	5.18181818181818	4.42913385826772	2.77966101694915	8.67625899280575	5.07792207792209	4.65116279069768	3.5727002967359	4.32812500000001	3.83397683397682	3.57839721254356	4.85844748858445	4.53648068669528
Reaction Ratio	HMDB0000195/HMDB0000050	C00294/C00212	Inosine/Adenosine	160.78	43.548387096774	91.1929824561405	183.244444444444	93.238095238095	187.875	137.8	255.183908045978	75.5121951219513	185.19512195122	172.857142857143	152.666666666667	130.565217391304	137.448979591837	62.6944444444445	120.904761904762	195.436363636364	87.1956521739128	83.8378378378379	103.236842105263	175.266666666667	82.9696969696968	255.74358974359	192.704545454545	201.894736842105	157.818181818182	197.131147540984	82.4603174603175	143.26	228.318181818182	157.533333333333
Reaction Ratio	HMDB0001313/HMDB0000211	C03546/C00137	Inositol-4-phosphate/Inositol	0.045902660071258	0.0366662646242913	0.0652414755241886	0.0751226144806488	0.0543126214559768	0.0609150326797386	0.0300247343349213	0.0342344119968429	0.0386945789119355	0.0559472716125075	0.110653943797601	0.0285790956661747	0.0309646294336279	0.0186023426642843	0.0700975081256772	0.0705308373548284	0.0269863832066416	0.0531388902761824	0.0169175880185055	0.0285735582776356	0.0407689057879172	0.0378965762026976	0.0524609027668811	0.0286644207160395	0.0406124471803433	0.0395834233611338	0.0335570469798657	0.0696294698236339	0.0374108889029084	0.028101468175508	0.0675915840165107
Reaction Ratio	HMDB0000148/HMDB0000641	C00025/C00064	Glutamic acid/Glutamine	3.16234477720965	2.53801606575752	2.99119601328904	1.98513026380469	3.03472302868425	6.1374479889043	2.09482159406858	1.75806121194739	2.64184809705833	2.76408763845097	3.05207088809239	2.13478108989288	4.56312880827546	2.99822362577717	3.01167069708758	4.43778157526797	4.51497135444817	4.72224108658743	2.91912259453641	3.16831140350878	3.01343214451134	4.19296510806612	4.40901360544217	4.51915353722584	4.63427515183523	2.21405205518418	3.11894538606403	2.46754666874951	2.70128277683456	3.23639408317053	3.05461625166514
Reaction Ratio	HMDB0000168/HMDB0000191	C00152/C00049	Asparagine/Aspartic acid	1.54362080625717	3.89067008656621	1.28500074921332	2.07859731530036	2.0010148849797	1.11688692436065	1.33550666285684	1.28467573221757	1.5808421243539	1.66062533757426	1.52824582027168	1.41942847713084	1.86263854901396	1.67320991966469	1.64486686550002	2.06845490957641	1.32488978554883	1.84074793179133	2.03204292448099	1.61615654791771	1.59851161627216	1.76301615798922	1.69408208195051	1.56379437221853	1.80357201700333	1.28735992700522	1.38710488596072	1.65925854659739	2.46621575459452	1.16821146584278	1.53700573398297
Reaction Ratio	HMDB0000517/HMDB0000128	C00062/C00581	Arginine/Guanidoacetic acid	11.2298136645963	23.5576923076924	8.98353909465025	7.57093425605534	12.4859813084112	4.94656488549617	16.7434210526316	7.22831050228311	9.9612068965517	11.7012195121951	10.3478260869566	13.6802721088436	12.2403100775194	16.6101694915253	22.6250000000001	20.2803738317757	6.92934782608699	37.4137931034484	19.9875000000001	20.6019417475728	10.2722222222222	14.416	7.02822580645157	11.8965517241379	13.408	5.62135922330098	9.4688995215311	11.3164556962025	10.04	4.91641791044776	10.8344370860927
Reaction Ratio	HMDB0000050/HMDB0000045	C00212/C00020	Adenosine/AMP	0.167224080267558	0.39240506329114	0.239495798319327	0.192307692307692	0.232044198895027	0.185614849187935	0.174418604651163	0.103448275862069	0.195238095238094	0.133986928104575	0.154411764705882	0.213068181818182	0.17557251908397	0.176258992805755	0.205714285714286	0.204878048780488	0.13681592039801	0.225490196078432	0.229813664596273	0.185365853658536	0.163043478260869	0.147321428571428	0.110481586402266	0.161172161172162	0.160563380281691	0.211538461538461	0.148780487804878	0.254032258064516	0.187265917602996	0.176	0.175097276264592
Reaction Ratio	HMDB0000187/HMDB0001721	C00065/C01005	Serine/Phosphoserine	1079.2380952381	1203.52173913044	673.183098591549	345.258064516129	1024.14705882353	709.828124999999	724.928571428571	442.71875	640.957142857145	673.129032258064	832.27450980392	871.235294117647	723.403508771929	1051.90243902439	1002.60975609756	636.640624999999	237.102272727273	685.578947368421	757.999999999999	1048.76315789474	772.09090909091	984.999999999999	1277.0625	1208.24242424242	750.368421052632	657.380952380953	307.029411764705	1193.17948717949	1119.70731707317	478.907692307694	1018.65853658537
Reaction Ratio	HMDB0000243/HMDB0000156	C00022/C00149	Pyruvic acid/Malic acid	0.0166656988560478	0.0214972940469031	0.0242841025089991	0.00483180879315431	0.0201457702071902	0.00872444421085822	0.0253389642142699	0.00621451588154057	0.0289628976463406	0.0142140468227425	0.0165061014771997	0.00394776799271182	0.0105664574561055	0.0209091469808179	0.0275053962380512	0.0432128514056225	0.0219519970852119	0.0208596713021492	0.0473891625615763	0.0311155246607084	0.0163262810321634	0.0259057005860415	0.00802518673992221	0.0179478496444294	0.0172691962951897	0.00985318107667211	0.00465819474522945	0.0131820637493247	0.021902054529009	0.00765619051647564	0.0152615794735089
Reaction Ratio	HMDB0000687/HMDB0000695	C00123/C00233	Leucine/Ketoleucine	971.199999999999	612.437499999999	652.102564102564	714.2875	981.818181818182	623.000000000001	790.295081967215	492.926829268293	1221.87234042553	1135.78947368421	1216.87878787879	1327.16129032258	1688.90909090909	2527.625	2300.55000000001	1890.71428571429	2309.53571428571	1394.38461538462	612.396551724137	717.944444444443	1414.86206896551	959.36842105263	1424.30434782609	1498.86956521739	1340	602.716417910447	1293.51219512195	493.494845360824	1578.70370370371	1280.10256410256	1180.42424242424
Reaction Ratio	HMDB0000254/HMDB0001259	C00042/C00232	Succinic acid/Succinic acid Semialdehyde	1.25445705024311	1.72243346007605	1.3016157989228	1.11617312072893	1.39719626168224	2.03991130820399	1.02900107411385	1.93714927048261	0.914930555555556	1.58958333333333	1.24564459930314	1.42279411764706	1.35115864527629	1.18211920529801	0.851851851851853	1.07894736842105	1.04608294930875	1.03763440860215	1.02058319039451	1.11831442463533	1.30412371134021	1.09649122807018	1.53204172876304	1.55268389662028	1.49922720247295	1.38263665594855	1.17737789203085	1.18499353169469	1.30050083472454	1.44844720496894	1.57794676806084
Reaction Ratio	HMDB0000157/HMDB0000071	C00262/C05512	Hypoxanthine/Deoxyinosine	36.5645161290322	27.7553191489361	20.3957894736842	48.0238611713667	40.5657894736841	48.2841530054644	22.6017391304348	71.4070796460177	26.710610932476	32.9917127071822	37.9055944055944	40.428093645485	36.4781021897811	31.2826086956521	27.8253968253968	33.2676579925651	29.0040485829959	35.7417840375588	38.3006134969326	29.5596026490067	37.6612377850164	33.5921568627452	42.3958333333333	40.4296577946768	45.9317507418398	40.2866043613707	46.3220858895706	22.231884057971	31.5119047619047	64.0215311004784	38.136200716846
Reaction Ratio	HMDB0000292/HMDB0000157	C00385/C00262	Xanthine/Hypoxanthine	1.14900749889722	1.57876581065543	1.32204789430223	1.01946790731289	1.11595848199805	0.921004979628792	1.38396429670668	0.755236088734665	1.38762489466715	1.15875408188897	1.06586108292593	0.947799470549305	1.0824412206103	1.18087957907277	1.63262977752424	1.1199016649905	1.30667225013959	1.30947064232234	1.39067755886593	1.16030021283746	1.09470679813181	1.56467429371936	0.83947583947584	0.960594375999247	1.03604884036436	0.736622332199196	1.22892523673929	1.65938722294655	1.10502455610125	0.758230260453647	1.05751879699248
Reaction Ratio	HMDB0000177/HMDB0000301	C00135/C00785	Histidine/Urocanic acid	197.461538461539	70.9999999999999	129.647058823529	1197.26666666667	121.862745098039	626.799999999999	27.4931034482758	1118.33333333333	262.928571428571	471.65625	130.805194805195	475.413793103448	365.083333333334	292.333333333333	188.262295081967	321.685714285714	345.428571428571	299.157894736842	161.914893617021	89.5285714285715	153.929411764706	364.705882352941	208.472222222222	208.897435897436	367.962962962962	339.440000000001	459.500000000001	172.988636363636	108.4921875	984.5	120.875
Reaction Ratio	HMDB0000157/HMDB0000195	C00262/C00294	Hypoxanthine/Inosine	1.41000124393581	1.9325925925926	1.8637937668334	1.34240844045598	1.57456588355465	1.17578176979374	1.57184325108853	1.09035629025719	2.68313953488372	1.57289608850257	1.49325068870523	1.05572052401747	1.66416916416917	1.49561989606533	2.3300841825432	1.76230799527373	1.33296120569355	1.89803041635503	2.01257253384913	2.27555442263573	1.46595663750476	3.12856099342586	1.22418287547624	1.25403939143767	1.3450643030935	1.86232718894009	1.25580041580042	1.77170356111646	1.47815161245288	1.7758975379919	1.500916913528
Reaction Ratio	HMDB0000156/HMDB0000243	C00149/C00022	Malic acid/Pyruvic acid	60.0034843205576	46.5174825174827	41.179203539823	206.961832061069	49.6382113821139	114.620481927711	39.4649122807017	160.913580246914	34.5269320843092	70.3529411764705	60.5836575875488	253.307692307692	94.6390977443609	47.8259587020649	36.3565022421524	23.1412639405204	45.5539419087138	47.9393939393938	21.1018711018711	32.1382978723404	61.250936329588	38.6015424164525	124.607692307692	55.7169811320754	57.9065743944638	101.490066225166	214.675438596491	75.8606557377049	45.6578171091445	130.613259668508	65.5240174672488
Reaction Ratio	HMDB0000574/HMDB0000243	C00097/C00022	Cysteine/Pyruvic acid	21.6689895470384	17.3356643356644	14.3871681415929	64.2900763358778	17.8292682926829	35.2771084337349	13.9890350877193	40.9814814814815	12.8711943793911	26.8470588235294	18.8093385214009	76.3076923076924	35.1203007518797	17.4365781710914	11.890134529148	11.5817843866171	16.2427385892116	16.6022727272726	7.22245322245324	12.204255319149	20.8689138576779	15.5089974293059	32.7692307692308	16.2415094339622	24.6124567474049	21.3443708609271	38.2368421052632	29.0491803278689	14.52802359882	30.1767955801104	21.3100436681222
Reaction Ratio	HMDB0000267/HMDB0000148	C01879/C00025	Pyroglutamic acid/Glutamic acid	5.16555985447825	6.83814220521124	5.19128672183039	4.9075132580838	5.57442981784786	1.65372533954035	5.43937508640949	4.75799948728704	5.35464896829392	5.14808856649802	5.53312673299626	4.97308206289035	5.15644990994349	5.22438366084066	5.319403714565	5.57211370160332	4.92647481325417	5.39731789746171	5.85224967730037	5.54459249005017	5.35069166922844	5.57701637355972	5.23220829315333	5.48860101855965	5.09481481481483	5.45371619451404	4.99765723118541	5.53171689035199	5.6040713712071	4.95761469472232	5.6240187856424
Reaction Ratio	HMDB0000034/HMDB0000050	C00147/C00212	Adenine/Adenosine	7.35999999999998	6.03225806451613	6.80701754385965	5.33333333333334	7.73809523809522	5.425	6.11666666666665	5.83908045977011	7.2439024390244	12.4878048780488	8.83333333333333	4.04000000000001	7.84782608695653	7.28571428571428	10.1111111111111	8.14285714285712	9.2727272727273	7.32608695652172	8.1891891891892	7.57894736842106	8.31111111111111	10.5151515151515	8.17948717948718	9.31818181818181	10.0701754385965	5.50000000000001	7.98360655737704	6.25396825396827	9.61999999999999	8.48484848484849	8.06666666666665
Reaction Ratio	HMDB0001058/HMDB0000124	C00354/C00085	Fructose 1,6-bisphosphate/Fructose 6-phosphate	0.0198987606912201	0.00189933523266857	0.00978401329148978	0.0147479030325376	0.0112121212121212	0.0197519522278364	0.0396426577331101	0.0522743510359609	0.0172347017815647	0.0383299110198495	0.0216195714014792	0.0302929427430093	0.0143004824259132	0.0268774703557313	0.00855242318656953	0.0344537815126051	0.033677656714306	0.00745077168706757	0.014346439957492	0.0146198830409357	0.0387157695939565	0.0186193571052169	0.0478934101548433	0.0230560578661845	0.0285714285714284	0.0269139843607929	0.0259801606046292	0.0256120527306968	0.0186410102224895	0.0214115052380077	0.0211462450592885
Reaction Ratio	HMDB0000288/HMDB0000300	C00105/C00106	UMP/Uracil	0.00257016551865941	7.61382670930412e-05	0.00142109878148339	0.00382857553061665	0.00137018944358394	0.00488033786954481	0.00195998366680278	0.00749428560722449	0.00139769917213203	0.00249726327312535	0.00395025603511338	0.00387299499433667	0.00258552853449246	0.00272832685355706	0.00152380952380952	0.00290259348612786	0.00446865332240409	0.00176242509693338	0.0014553922282055	0.00188665812330912	0.00359242325277597	0.00206069689022106	0.00571347457326378	0.00512184386379096	0.00271911538112934	0.00413078212072794	0.00669075337883044	0.00306609525800496	0.00518965122491032	0.0054915239521608	0.00378194598311495
Reaction Ratio	HMDB0000243/HMDB0000161	C00022/C00041	Pyruvic acid/Alanine	0.00241769720659096	0.0023425725706048	0.00355757046272029	0.000951564633756574	0.00285790629320259	0.00137548162571985	0.00367416001933769	0.00127542986710336	0.00336564987782769	0.00214325337457345	0.00244245499990496	0.000732298101657998	0.00126451097652573	0.00314284654750427	0.00423817397419086	0.00440279880518843	0.00329570396099856	0.00249152974263631	0.00501642592689159	0.00445924534388372	0.00256609866505204	0.0037274460765995	0.00114610149169517	0.00264883451281437	0.00248786198822354	0.00133675637393768	0.000873302231517017	0.00200219913675676	0.00318519214507188	0.00139352971066936	0.00222632704647093
Reaction Ratio	HMDB0000149/HMDB0000224	C00189/C00346	Ethanolamine/O-Phosphoethanolamine	1.95895853783949	4.7180099934825	2.45389056101052	1.73756181627454	2.14049371458346	1.16879853814527	1.93153074574793	1.04320513399919	2.49748118295501	2.203059873486	1.8875515329574	1.65971761584384	2.09780527323612	2.74127945241543	3.77558206381144	2.43780448197467	1.85194664184892	2.63947104315484	2.47015570934256	3.57103505843071	2.03134297732636	2.09964847929084	1.98902324751238	2.14089294774227	1.67372053382115	2.1553121438521	1.70461386063169	1.9663892275884	1.9723649711589	1.78396885536516	1.85411938825851
Reaction Ratio	HMDB0001414/HMDB0000214	C00134/C00077	Putrescine/Ornithine	0.0653038853477324	0.0633857162901642	0.0672183178417591	0.0846805948024271	0.0739036529251572	0.0538116591928251	0.0592583132453186	0.101174581240313	0.0497718951304994	0.0608583349890723	0.0686070686070686	0.0632094943240455	0.0372573721537887	0.0659619543628899	0.0604815316186426	0.0766829699904145	0.0897697061768464	0.0646108663729808	0.0497453667244186	0.0571177724821273	0.0691214470284237	0.11568331074742	0.0331437295314077	0.0666838010233883	0.103732342758952	0.0623908886856763	0.0760378276893122	0.0715044785182936	0.0786436243168535	0.065245488343891	0.0686578205187478
Reaction Ratio	HMDB0000034/HMDB0000045	C00147/C00020	Adenine/AMP	1.23076923076923	2.36708860759494	1.63025210084033	1.02564102564103	1.79558011049723	1.00696055684455	1.06686046511628	0.604042806183115	1.41428571428571	1.67320261437909	1.36397058823529	0.860795454545458	1.37786259541985	1.2841726618705	2.08	1.66829268292683	1.26865671641792	1.65196078431373	1.88198757763975	1.40487804878048	1.35507246376812	1.54910714285714	0.903682719546744	1.5018315018315	1.61690140845071	1.16346153846154	1.18780487804878	1.58870967741936	1.80149812734082	1.49333333333333	1.41245136186771
Reaction Ratio	HMDB0000296/HMDB0000300	C00299/C00106	Uridine/Uracil	0.0342688735821254	0.0220800974569819	0.025579778066701	0.0620707807901225	0.0317526510187061	0.0630689816987327	0.0286647611269906	0.112788998388729	0.0197111421710928	0.0353721948549535	0.0391733723482077	0.0511893017647705	0.0323753138232099	0.0333878998704045	0.0215238095238095	0.03437876960193	0.0471191729025094	0.0310627423334508	0.0329888905059914	0.0202904741563434	0.0408229915088179	0.0245784938179093	0.0427978281699138	0.0469368972830219	0.048339828997855	0.0469194497486457	0.051893483206209	0.0345980976272605	0.0391894985881096	0.0461895769573048	0.040378958627803
Reaction Ratio	HMDB0000131/HMDB0000126	C00116/C00093	Glycerol/Glycero-3-phosphate	2.3618506795755	7.81213235294116	2.67660320641283	1.63192707464844	2.54647492108033	1.45623824451411	4.05167878694105	1.77057907037133	3.03947175348496	2.31866112797572	2.77557283142389	2.49451513821852	3.0696760488582	3.34558506819814	4.88443151112037	2.08899320815021	1.4540409079571	3.04175338189386	3.1315079059005	4.30220322262414	2.60491092922484	5.43302678928429	2.74614395886889	2.06283839212469	1.57614763249491	3.10072791658469	2.17962577962578	2.11239927643479	2.31928025034771	1.19475920679887	2.85479009687837
Reaction Ratio	HMDB0001316/HMDB0000618	C00345/C00199	6-Phosphogluconic acid/Ribulose-5-phosphate	1.50675675675675	7.56410256410255	2.93684210526316	1.73134328358208	2.19736842105263	1.48366013071896	1.5036496350365	0.982905982905987	2.46987951807228	1.74107142857142	1.00531914893617	1.6788990825688	1.72641509433963	0.61870503597122	1.59259259259259	0.872509960159364	0.537467700258397	0.837499999999999	0.74056603773585	0.973118279569891	0.728744939271255	0.990909090909091	0.513846153846151	0.740259740259742	0.624649859943977	0.592000000000001	0.939655172413799	0.829875518672198	1.1058201058201	0.576271186440679	0.956989247311834
Reaction Ratio	HMDB0000050/HMDB0000195	C00212/C00294	Adenosine/Inosine	0.00621967906456027	0.0229629629629631	0.0109657560600231	0.00545719136551055	0.0107252298263534	0.0053226879574185	0.00725689404934688	0.00391874239899102	0.0132428940568475	0.00539971025944948	0.00578512396694216	0.00655021834061135	0.00765900765900766	0.00727542687453599	0.0159503766061143	0.00827097282394646	0.00511675504698111	0.0114684617302419	0.0119277885235332	0.0096864644404792	0.00570559147965005	0.0120525931336742	0.00391016643272509	0.00518929118999883	0.00495307612095934	0.00633640552995393	0.00507276507276507	0.0121270452358037	0.00698031551026107	0.00437985267768266	0.00634786288616167
Reaction Ratio	HMDB0001257/HMDB0001256	C00315/C00750	Spermidine/Spermine	19.938144329897	18.7659574468085	12.875	33.6111111111111	23.051724137931	18.774193548387	19.6981132075472	42.5818181818183	16.1391304347826	21.3132530120481	19.4742268041237	19.5428571428571	14.8064516129032	22.1445783132531	18.1222222222222	22.8214285714286	23.3846153846154	19.3255813953488	22.6176470588236	21.59375	20.6022727272726	25.1234567901235	13.7631578947368	19.8131868131868	26.4175824175824	22.043956043956	24.5416666666667	24.1142857142857	18.8125000000001	19.580459770115	20.6067415730337
Reaction Ratio	HMDB0000289/HMDB0000292	C00366/C00385	Uric acid/Xanthine	0.184198402948403	0.449866472444768	0.255231105559025	0.1186973859105	0.256358087487284	0.113049889407717	0.177804959412877	0.106170003281917	0.207165784679448	0.171760965387673	0.178970142795326	0.129702365366152	0.176541269987984	0.17250945775536	0.457488935476356	0.243763719816404	0.165580600363209	0.26913431638078	0.270674959686708	0.20032824869666	0.182586710910958	0.263000820711781	0.126243902439025	0.142059917759938	0.190746398952423	0.116418223808524	0.136491001185473	0.196948864008381	0.164700854700855	0.0763392637129761	0.178457163170992
Reaction Ratio	HMDB0001401/HMDB0001586	C00092/C00103	Glucose 6-phosphate/Glucose-1-phosphate	1.81153184165232	3.98863636363635	1.80358667805295	1.22004008016032	2.06398996235884	1.54394026421597	2.065	1.42558007923033	2.00402010050252	1.7417004048583	1.60667752442997	1.50907770515614	1.94479073909172	2.04210526315789	2.61227786752827	1.6981943250215	1.43666260657734	2.41890315052508	2.41046831955923	2.08382526564345	1.62725137039937	2.01525262154432	1.3391360412637	1.39457364341085	1.76028481012659	1.42878013148284	1.0935703084161	1.61229718189582	1.47527047913447	1.19457735247209	1.60216847372811
Reaction Ratio	HMDB0000050/HMDB0000034	C00212/C00147	Adenosine/Adenine	0.135869565217392	0.165775401069519	0.146907216494845	0.1875	0.12923076923077	0.184331797235023	0.163487738419619	0.171259842519685	0.138047138047138	0.0800781249999998	0.113207547169811	0.247524752475247	0.127423822714681	0.137254901960784	0.098901098901099	0.12280701754386	0.107843137254902	0.136498516320475	0.122112211221122	0.131944444444444	0.120320855614973	0.0951008645533143	0.122257053291536	0.107317073170732	0.0993031358885019	0.181818181818182	0.125256673511294	0.15989847715736	0.103950103950104	0.117857142857143	0.123966942148761
Reaction Ratio	HMDB0000300/HMDB0000288	C00106/C00105	Uracil/UMP	389.079999999999	13134	703.680851063828	261.19375	729.82608695652	204.903846153846	510.208333333332	133.435	715.461538461537	400.438356164383	253.148148148149	258.198113207546	386.768115942028	366.525	656.250000000002	344.519480519481	223.781065088757	567.400000000001	687.099999999998	530.037735849058	278.363636363636	485.272727272727	175.024844720497	195.2421875	367.766666666666	242.084905660378	149.46	326.147727272726	192.691176470588	182.098814229249	264.414141414141
Reaction Ratio	HMDB0000211/HMDB0001313	C00137/C03546	Inositol/Inositol-4-phosphate	21.7852298417483	27.2730263157895	15.3276729559748	13.311570782159	18.4119266055046	16.4163090128755	33.3058733790999	29.2103746397695	25.8434134217066	17.8739726027398	9.0371835443038	34.9906103286385	32.2949125596185	53.7566702241195	14.2658423493045	14.1781954887218	37.0557251908397	18.8186090225564	59.1100811123985	34.9973913043479	24.5284974093264	26.3876080691642	19.061814556331	34.8864541832669	24.6229929351317	25.2631004366813	29.8000000000001	14.3617350890783	26.7301854974705	35.5853293413174	14.7947413061917
Reaction Ratio	HMDB0000163/HMDB0000122	C00208/C00031	Maltose/Glucose	0.00413930916357408	0.00250386961668032	0.00382801020802723	0.00439201554097806	0.00424587098784668	0.00657894736842107	0.00444081928584376	0.00845294151018324	0.00294222250961881	0.00421011973735033	0.00438239286406825	0.00388116091361841	0.00335381039349162	0.00424868446696549	0.00414300033411293	0.00361823236111723	0.00501768825355572	0.00487084063047285	0.00483988355167395	0.0027883817427386	0.00430270817514553	0.00239995200095998	0.00669439750422459	0.0079615709647289	0.00442135989010988	0.00782196379745961	0.00717225161669606	0.00350171060575568	0.00388473852721453	0.00552547242789261	0.0044352922540789
Reaction Ratio	HMDB0000618/HMDB0001316	C00199/C00345	Ribulose-5-phosphate/6-Phosphogluconic acid	0.663677130044845	0.132203389830509	0.340501792114695	0.577586206896554	0.455089820359282	0.674008810572686	0.665048543689318	1.01739130434782	0.404878048780489	0.574358974358976	0.994708994708997	0.595628415300549	0.579234972677594	1.61627906976745	0.627906976744187	1.14611872146119	1.86057692307693	1.19402985074627	1.35031847133758	1.02762430939227	1.37222222222222	1.00917431192661	1.94610778443115	1.35087719298245	1.60089686098655	1.68918918918919	1.06422018348623	1.205	0.904306220095701	1.73529411764706	1.04494382022471
Reaction Ratio	HMDB0000187/HMDB0000574	C00065/C00097	Serine/Cysteine	7.28863161279949	11.1661960467931	7.34983853606028	2.54167656138684	7.93912448700413	7.75768442622951	3.18200344881643	4.26781141738214	8.16357350800583	3.0480572597137	8.78071990070333	7.46522177419354	8.82766002997216	7.29622737269496	7.75165000942862	6.53907879955062	2.66509132711713	8.91581108829571	10.0368451352907	6.9478730822873	7.62114142139266	6.69401624399138	9.59295774647885	9.2639405204461	6.01307465204555	12.8498293515359	4.78963064923147	6.56518058690746	9.32142131979696	5.69919443427319	8.55840163934428
Reaction Ratio	HMDB0000625/HMDB0001316	C00257/C00345	Gluconic acid/6-Phosphogluconic acid	0.735426008968612	0.305084745762712	0.853046594982079	1.04741379310345	0.479041916167665	0.696035242290748	0.941747572815529	0.752173913043475	0.946341463414641	0.912820512820513	0.772486772486774	0.836065573770496	0.994535519125677	0.866279069767444	0.739534883720932	0.767123287671233	1.02403846153847	0.606965174129355	0.917197452229301	0.801104972375693	0.849999999999998	0.628440366972475	0.814371257485033	0.666666666666666	0.802690582959641	0.851351351351351	0.834862385321097	0.624999999999999	0.722488038277515	1.02450980392157	0.803370786516851
Reaction Ratio	HMDB0000112/HMDB0001259	C00334/C00232	GABA/Succinic acid Semialdehyde	3.65640194489464	6.93916349809886	4.62298025134651	3.55125284738041	4.76869158878506	9.43902439024389	2.12137486573577	3.86644219977554	3.87152777777776	4.40833333333335	3.95644599303137	4.32536764705883	4.40819964349376	3.04470198675497	2.76923076923077	3.26973684210526	3.24884792626728	3.63082437275986	2.91766723842195	3.07455429497568	3.91924398625428	3.77719298245615	3.38301043219076	4.29025844930417	3.42040185471407	3.54340836012863	3.42930591259641	2.57826649417852	3.16026711185308	3.75403726708074	4.33079847908745
Reaction Ratio	HMDB0000134/HMDB0000254	C00122/C00042	Fumaric acid/Succinic acid	3.53875968992249	3.2141280353201	4.2744827586207	4.43775510204081	3.5551839464883	3.825	2.93528183716075	2.76013904982619	4.48197343453508	3.8440366972477	3.6125874125874	4.32299741602067	2.93931398416887	3.68487394957984	4.41638795986623	3.32317073170732	3.88325991189428	3.96545768566495	3.13445378151262	3.78695652173914	3.61264822134387	3.99359999999999	2.52529182879378	3.23431498079387	2.85979381443298	3.21046511627906	4.45305676855896	3.3296943231441	3.33119383825417	3.29331046312179	3.00481927710844
Reaction Ratio	HMDB0000089/HMDB0000296	C00475/C00299	Cytidine/Uridine	0.227	0.637931034482759	0.471631205673758	0.180801850424055	0.264540337711071	0.123015873015874	0.246913580246914	0.117275747508305	0.354545454545453	0.193423597678917	0.226890756302521	0.318344039971448	0.215277777777778	0.202247191011236	0.407079646017697	0.150219298245614	0.121773288439955	0.361702127659574	0.172058823529412	0.192982456140351	0.225777777777777	0.359756097560976	0.115257048092869	0.196930946291559	0.215	0.279900332225914	0.231046931407942	0.260825780463244	0.279454722492696	0.205827067669174	0.220435193945128
Reaction Ratio	HMDB0000067/HMDB0002719	C00187/C01802	Cholesterol/Desmosterol	64.784	86.7743902439025	24.2683982683983	77.718309859155	76.1504424778762	41.8333333333334	15.9113924050633	49.3697478991597	41.8228782287822	40.0326797385621	50.3732394366197	599.000000000001	62.9833333333333	56.1226993865031	89.7006802721089	49.483606557377	33.86	85.5042735042735	66.1476510067113	69.7080745341616	50.5263157894737	190.910447761194	48.0105263157896	33.4485294117647	53.7473684210526	167.8	49.2117647058825	46.0818181818181	48.0825688073395	20.7116104868914	44.7707006369427
Reaction Ratio	HMDB0000056/HMDB0000191	C00099/C00049	beta-Alanine/Aspartic acid	0.0310212002705167	0.0251362616223149	0.0252235153089256	0.0321718531716305	0.0295585250338295	0.0349555725948311	0.0331973920045717	0.0338650627615063	0.0268113532630052	0.0317169777351017	0.0330133228840126	0.021975301850986	0.0330718295667195	0.0202235417394341	0.0303999425060189	0.0418740138366308	0.0379336969787542	0.0361303393550566	0.030989870624812	0.0243710128306215	0.029798943122479	0.0536528103853058	0.0307889462097066	0.0357080281739497	0.0371700662338947	0.0170226112742722	0.0290944753187315	0.0296324802770828	0.0323495251759241	0.0329986268451768	0.032448377581121
Reaction Ratio	HMDB0000292/HMDB0000299	C00385/C01762	Xanthine/Xanthosine	41.2151898734176	30.7388059701493	38.9300911854103	41.1111111111112	30.1798245614035	33.8378378378378	44.1916461916462	45.5910224438904	50.3362445414848	40.3469387755102	38.5166666666666	28.4292803970223	35.8245033112582	36.6	28.0588235294118	43.1982758620689	33.3725490196078	37.4774436090226	32.7622641509435	49.3238095238097	40.0537974683543	80.2574850299401	33.2792207792208	38.9847328244275	52.927392739274	58.0853658536585	32.846017699115	32.6346153846154	36.2229102167183	58.3074712643677	38.9342560553634
Reaction Ratio	HMDB0000158/HMDB0000159	C00082/C00079	Tyrosine/Phenylalanine	1.58860983374602	1.84657382497231	1.59840975540184	1.41222914963205	1.76835971127739	1.50225043277553	1.53694313654473	1.47378319660171	1.62474288492465	1.54353247316491	1.60548677910538	1.54865824782952	1.70470625827361	1.60413736036409	1.53350817026427	1.6883610233878	1.55173345339937	1.70300915830789	1.72273504273504	1.62576964867801	1.59220643291333	1.66362336883847	1.7746100337268	1.63610755441742	1.64468450551437	1.64875788643532	1.44624147173489	1.51685626361467	1.59558649988199	1.48696383515559	1.60803886925795
Reaction Ratio	HMDB0000148/HMDB0000267	C00025/C01879	Glutamic acid/Pyroglutamic acid	0.193589858247999	0.146238549885364	0.192630469782145	0.203769189691494	0.179390544446046	0.604695336093688	0.183844648349135	0.210172363967653	0.186753605310306	0.194246852415799	0.180729639542973	0.201082545462522	0.193931875120447	0.191410138481118	0.187990995543713	0.179465110288805	0.202984900543814	0.185277209717495	0.170874459420073	0.180355905649425	0.186891725746589	0.179307345185669	0.191123889564672	0.182195790260307	0.196277987787147	0.183361209922495	0.200093754681692	0.18077570125545	0.178441696002991	0.201709907198831	0.177808794407463
Reaction Ratio	HMDB0000296/HMDB0000288	C00299/C00105	Uridine/UMP	13.3333333333333	289.999999999999	18	16.2125	23.1739130434782	12.9230769230769	14.625	15.05	14.1025641025641	14.1643835616438	9.91666666666667	13.2169811320755	12.5217391304348	12.2375	14.125	11.8441558441559	10.5443786982249	17.625	22.6666666666667	10.7547169811321	11.3636363636364	11.9272727272727	7.49068322981366	9.16406250000001	17.7777777777778	11.3584905660377	7.75600000000001	11.2840909090909	7.55147058823529	8.41106719367585	10.6767676767677
Reaction Ratio	HMDB0000243/HMDB0000190	C00022/C00186	Pyruvic acid/Lactic acid	0.00223073754245785	0.00136533761075465	0.00318925250130534	0.00101693862658945	0.00215509689175456	0.00141077286556864	0.00361715291989911	0.00119448766064753	0.0029541586528483	0.00188268300786297	0.00208309692479776	0.000702259836139371	0.00114339752407153	0.00296173335663114	0.00322685670875086	0.0040598564712452	0.00374249753476563	0.0022783368141257	0.00391738471812747	0.00344549519829924	0.00226782407800635	0.00300553203325401	0.00106669292372325	0.00229759489500425	0.00222336767115699	0.00133465325531652	0.00103708016447727	0.001811056350573	0.00258508277602813	0.00143768318546113	0.00193559293381794
Reaction Ratio	HMDB0000288/HMDB0000296	C00105/C00299	UMP/Uridine	0.075	0.00344827586206897	0.0555555555555555	0.0616808018504239	0.0431519699812384	0.0773809523809527	0.0683760683760685	0.0664451827242524	0.0709090909090909	0.0705996131528046	0.100840336134454	0.0756602426837973	0.0798611111111111	0.0817160367722166	0.070796460176991	0.0844298245614034	0.0948372615039282	0.0567375886524822	0.0441176470588236	0.0929824561403508	0.088	0.0838414634146342	0.133499170812604	0.109121909633418	0.05625	0.0880398671096345	0.128932439401753	0.0886203423967775	0.132424537487829	0.11889097744361	0.0936613055818355
Reaction Ratio	HMDB0001721/HMDB0000187	C01005/C00065	Phosphoserine/Serine	0.000926579597599716	0.000830894837614246	0.00148547995648172	0.00289638419134822	0.000976422273915166	0.00140879174095842	0.00137944625086215	0.00225877038187337	0.00156016671495754	0.00148559927157713	0.00120152664562032	0.00114779555735602	0.00138235436775477	0.0009506585049156	0.000997397037000996	0.00157074487667199	0.00421758926431823	0.00145862121910026	0.00131926121372032	0.000953504127669185	0.00129518426939833	0.00101522842639594	0.000783047031762346	0.000827648475120387	0.00133267868415515	0.00152118797537124	0.0032570169556471	0.000838096875402932	0.000893090528883855	0.00208808506537312	0.000981683227582903
Reaction Ratio	HMDB0001259/HMDB0000112	C00232/C00334	Succinic acid Semialdehyde/GABA	0.273492907801419	0.144109589041096	0.21631067961165	0.281590763309814	0.209701126898579	0.105943152454781	0.47139240506329	0.258635703918722	0.258295964125562	0.226843100189035	0.252752091589607	0.231194220144496	0.226849979781642	0.328439369222403	0.361111111111111	0.305835010060363	0.307801418439717	0.275419545903257	0.342739564961788	0.325250395361097	0.255151249451996	0.264746864839758	0.295594713656388	0.233086190917516	0.292363307727067	0.282214156079854	0.291604197901049	0.387857501254391	0.316428948758585	0.266379880873594	0.230904302019315
Reaction Ratio	HMDB0000045/HMDB0000050	C00020/C00212	AMP/Adenosine	5.98	2.54838709677419	4.17543859649123	5.20000000000001	4.30952380952382	5.3875	5.73333333333333	9.66666666666667	5.12195121951221	7.46341463414633	6.47619047619048	4.69333333333332	5.69565217391303	5.67346938775512	4.86111111111109	4.88095238095237	7.3090909090909	4.43478260869564	4.35135135135135	5.39473684210528	6.13333333333334	6.7878787878788	9.05128205128204	6.20454545454544	6.22807017543857	4.72727272727274	6.72131147540985	3.93650793650793	5.34000000000002	5.68181818181818	5.71111111111109
Reaction Ratio	HMDB0001401/HMDB0000122	C00092/C00031	Glucose 6-phosphate/Glucose	0.0751141878389951	0.0639169625785302	0.0816642177712478	0.0857006109406232	0.0640775942661265	0.0871143375680583	0.0748595251042233	0.0714528847790322	0.0644702382876915	0.0830822711471614	0.0765173550513865	0.0713721449424696	0.0725219990038185	0.0756187877606702	0.108052121617107	0.0871464501610553	0.08515630640387	0.11345227670753	0.0636826783114992	0.0585892116182574	0.0751346856130451	0.0634187316253672	0.0674964253217207	0.0800160120980298	0.0955099587912087	0.0676980583532345	0.122986478542034	0.0759911450996177	0.0814941302027754	0.110362102626442	0.0760731823221926
Reaction Ratio	HMDB0000115/HMDB0000816	C00160/C00988	Glycolic acid/Phosphoglycolic acid	0.225069637883008	0.291919663708548	0.205567451820129	0.151667767503303	0.271660932123866	0.157527733755943	0.205600765916706	0.106553512494107	0.218971261974177	0.14867882396725	0.257655372350064	0.163976324993274	0.197842835130971	0.093936806148591	0.228083302157375	0.238594502691981	0.190489057011618	0.181070552589814	0.27854180309976	0.145962732919255	0.135428281804359	0.194514313091388	0.144182223787719	0.213500253764169	0.168047613490489	0.105383637134379	0.0839986352780621	0.220999482133609	0.174543752924661	0.108874441920577	0.235789473684211
Reaction Ratio	HMDB0000195/HMDB0000157	C00294/C00262	Inosine/Hypoxanthine	0.709219232465815	0.517439632042927	0.53654004954583	0.744929761958535	0.63509568602011	0.850497962879132	0.636195752539243	0.917131408270339	0.372697724810401	0.635769907058529	0.669679918826676	0.947220383851754	0.600900450225112	0.668619080710812	0.4291690435444	0.567437702536595	0.750209380234505	0.526861946670169	0.496876501681885	0.439453343788508	0.682148417228852	0.319635769320569	0.816871416871417	0.797423116712122	0.743458879772595	0.536962573461181	0.796304880471491	0.564428509343764	0.676520589346429	0.563095549493667	0.66625939849624
Reaction Ratio	HMDB0000128/HMDB0000517	C00581/C00062	Guanidoacetic acid/Arginine	0.0890486725663717	0.0424489795918366	0.111314704535043	0.132084095063986	0.0800898203592814	0.202160493827161	0.0597249508840864	0.138344914718888	0.100389441800087	0.0854611776967171	0.0966386554621844	0.0730979612133264	0.0816972767574414	0.0602040816326534	0.0441988950276242	0.0493087557603686	0.144313725490195	0.0267281105990782	0.0500312695434645	0.0485391140433553	0.0973499188750682	0.0693673695893453	0.142283419391854	0.0840579710144931	0.0745823389021479	0.177892918825561	0.105608893380495	0.0883668903803132	0.099601593625498	0.203400121432908	0.0922982885085574
Reaction Ratio	HMDB0000126/HMDB0000131	C00093/C00116	Glycero-3-phosphate/Glycerol	0.42339679161247	0.128006023812886	0.373607861488067	0.612772479564031	0.392699724517906	0.686700822318852	0.246811273199419	0.564786976607759	0.329004537993627	0.431283376399655	0.360285988059262	0.400879507475813	0.325767274488773	0.298901381855634	0.204732116260265	0.478699497967967	0.687738559849036	0.32875775069489	0.319334975369458	0.232439043032943	0.383890285376313	0.184059464233147	0.364146969342382	0.484768949335878	0.634458333333335	0.322504917200686	0.458794353300268	0.473395352458061	0.431168247067201	0.836988737403672	0.350288450661739
Reaction Ratio	HMDB0001401/HMDB0000124	C00092/C00085	Glucose 6-phosphate/Fructose 6-phosphate	0.367428870658056	1.33333333333333	0.38988369946465	0.280578855194027	0.498484848484849	0.308681672025724	0.691792294807371	0.299952369611812	0.386134779240899	0.736139630390147	0.374170301536129	0.691744340878829	0.376292212267401	0.383399209486166	0.512195121951219	0.829831932773111	0.333805009197679	0.367748802554549	0.464930924548353	0.430068226120858	0.654076172489766	0.371333216230458	0.373964710118832	0.406645569620254	0.336356764928194	0.355701036552101	0.329396945362935	0.355555555555557	0.382641811986372	0.275317037309319	0.379644268774704
Reaction Ratio	HMDB0000161/HMDB0000243	C00041/C00022	Alanine/Pyruvic acid	413.616724738677	426.881118881121	281.090707964601	1050.90076335878	349.906504065041	727.018072289157	272.171052631579	784.049382716049	297.119437939111	466.580392156863	409.42412451362	1365.5641025641	790.81954887218	318.182890855457	235.95067264574	227.128252788104	303.425311203319	401.359848484847	199.345114345114	224.253191489362	389.696629213483	268.280205655527	872.523076923077	377.524528301886	401.951557093427	748.079470198676	1145.07894736842	499.450819672132	313.952802359882	717.602209944752	449.170305676855
Reaction Ratio	HMDB0000191/HMDB0000812	C00049/C01042	Aspartic acid/N-Acetyaspartic acid	195.454022988505	90.1445086705199	216.443243243244	228.662037037037	132.85393258427	260.835294117646	191.52736318408	175.412844036698	178.827027027027	157.943127962086	170.133333333333	171.504716981133	134.893203883495	149.114583333333	136.416666666666	128.067357512953	218.201086956521	140.189349112426	98.7227722772273	139.51	180.683615819209	150.854166666667	170.971910112359	162.142045454544	187.327160493827	340.495145631068	208.204188481676	176.169491525424	169.21387283237	280.771084337349	187.397515527951
Reaction Ratio	HMDB0000064/HMDB0000128	C00300/C00581	Creatine/Guanidoacetic acid	141.906832298137	121.884615384616	76.7942386831278	103.806228373702	116.943925233645	66.7671755725192	121.83552631579	359.278538812786	71.1422413793104	80.6341463414634	126.478260869565	88.7551020408164	60.6124031007752	154.330508474576	178.977272727273	263.467289719626	88.6820652173916	245.931034482759	148.875	183.398058252427	137.377777777777	164.8	156.552419354839	111.08275862069	340.584	39.8867313915858	83.0287081339712	121.651898734177	84.0199999999999	62.7223880597017	135.629139072847
Reaction Ratio	HMDB0000517/HMDB0000904	C00062/C00327	Arginine/Citrulline	1.46042003231018	1.95063694267516	1.63888888888889	0.991391028545537	2.04594180704441	1.03514376996805	1.40452538631347	1.1588579795022	1.83704292527821	1.30544217687075	1.42393162393163	1.55770720371805	1.53599221789883	1.68965517241379	2.16178067318133	2.19858156028369	1.46720368239356	2.15705765407556	1.921875	2.43069873997709	1.50203086921202	1.84065372829417	1.54247787610619	1.48450946643717	1.37489745693191	1.57336956521739	1.19577039274924	1.36073059360731	1.45718432510886	0.814943097476497	1.43508771929825
Reaction Ratio	HMDB0000124/HMDB0001058	C00085/C00354	Fructose 6-phosphate/Fructose 1,6-bisphosphate	50.2543859649122	526.499999999999	102.207547169811	67.80625	89.1891891891892	50.6279069767443	25.225352112676	19.1298405466971	58.0224719101124	26.0892857142857	46.2543859649122	33.010989010989	69.9277108433734	37.2058823529411	116.925925925926	29.0243902439024	29.6932773109243	134.214285714286	69.7037037037036	68.3999999999999	25.829268292683	53.7075471698113	20.8796992481203	43.3725490196078	35.0000000000002	37.1554054054054	38.4909090909091	39.0441176470588	53.6451612903226	46.7038626609443	47.2897196261682
Reaction Ratio	HMDB0001257/HMDB0001414	C00315/C00134	Spermidine/Putrescine	0.601181224743551	0.488101826231323	0.839516582349634	0.441283734500366	0.566285472257519	0.686320754716979	0.5625	0.432262827611664	0.730133752950435	0.577538361083901	0.62220026350461	0.644270015698587	0.862241703193488	0.614921378387424	0.651878497202237	0.614423076923079	0.467692307692307	0.712692967409949	0.811609498680741	0.606938954765041	0.56479750778816	0.4584365848164	1.16567607726597	0.631744919411353	0.585627283800242	0.668221185876081	0.538637402834936	0.447983014861995	0.484572041856722	0.833211054047446	0.617508417508419
Reaction Ratio	HMDB0000641/HMDB0000148	C00064/C00025	Glutamine/Glutamic acid	0.316221054455159	0.394008538201089	0.334314433275947	0.503745279709456	0.329519363232817	0.162934170979187	0.477367620627679	0.568808408492391	0.378522898842477	0.361783029629413	0.327646387212526	0.468432105162679	0.219147879013726	0.333530825186794	0.332041614299679	0.225337814184696	0.221485347634553	0.211763859926656	0.342568688917573	0.315625540750994	0.331847525361206	0.238494710599016	0.226808100289296	0.221280377345592	0.215783475783476	0.451660564013619	0.320621196019709	0.405260825525449	0.370194490031077	0.308985857192135	0.327373364642737
Reaction Ratio	HMDB0000224/HMDB0000149	C00346/C00189	O-Phosphoethanolamine/Ethanolamine	0.510475326906555	0.211953768936778	0.407516136167131	0.575519092692815	0.467181937132948	0.855579441078756	0.517724091216978	0.958584239483598	0.400403417180827	0.453914127362166	0.529786860141088	0.602512132457893	0.476688667322006	0.364793162228998	0.264859823756685	0.410205169197975	0.53997236065162	0.378863788861553	0.404832778847837	0.280030854818728	0.492285158716129	0.47627019944679	0.502759332376166	0.467094817167096	0.597471310050175	0.463969918627537	0.586643123756732	0.508546317265178	0.507005556589475	0.560547902499852	0.539339595029667
Reaction Ratio	HMDB0000187/HMDB0000243	C00065/C00022	Serine/Pyruvic acid	157.937282229966	193.573426573428	105.743362831858	163.404580152672	141.548780487805	273.668674698795	44.5131578947369	174.901234567901	105.074941451991	81.8313725490196	165.15953307393	569.653846153846	310.03007518797	127.221238938053	92.1681614349775	75.7342007434943	43.2883817427387	148.022727272727	72.4906444906445	84.7936170212766	159.044943820225	103.817480719794	314.353846153846	150.46037735849	147.996539792388	274.271523178808	183.140350877193	190.713114754099	135.421828908555	171.983425414365	182.379912663755
Reaction Ratio	HMDB0000159/HMDB0000158	C00079/C00082	Phenylalanine/Tyrosine	0.629481184591405	0.541543471740153	0.62562180731223	0.708100381769165	0.565495805871782	0.665667972651151	0.650642158595498	0.678525852585258	0.615481999815852	0.647864568699073	0.622864051585169	0.645720255841807	0.586611326817513	0.623388011967398	0.652099557987792	0.592290384667515	0.644440575673168	0.587195902688862	0.580472315935702	0.6150932887775	0.628059263754046	0.601097591396658	0.563504083147738	0.611206761621534	0.608019347569187	0.606517189835578	0.691447465408673	0.659258246141922	0.626728792249095	0.672511312217195	0.621875515024996
Reaction Ratio	HMDB0000191/HMDB0000168	C00049/C00152	Aspartic acid/Asparagine	0.647827494904469	0.257025133910177	0.778209662999963	0.481093664770513	0.499746407438715	0.895345784957093	0.748779491568281	0.778406546431625	0.632574236601083	0.602182790647249	0.654344992628363	0.704508903485826	0.536872814389767	0.597653640614563	0.607951938831238	0.483452646403003	0.754779764254693	0.543257435050789	0.492115588678035	0.618751940391183	0.625581941238606	0.567209775967415	0.59029016991233	0.639470263971673	0.554455264648382	0.776783538948813	0.72092601656968	0.602678830282767	0.405479527951687	0.856009403467526	0.650615659974554
Reaction Ratio	HMDB0000122/HMDB0000163	C00031/C00208	Glucose/Maltose	241.586206896552	399.381818181818	261.232323232323	227.685897435898	235.522935779816	152	225.183673469388	118.302013422819	339.87912087912	237.522935779816	228.185840707965	257.654867256637	298.168316831683	235.366972477065	241.370967741935	276.378048780488	199.294964028776	205.303370786517	206.616541353383	358.630952380951	232.411764705883	416.675000000001	149.3786407767	125.603351955307	226.174757281554	127.845132743363	139.426229508197	285.574712643679	257.417582417582	180.979999999999	225.464285714285
Reaction Ratio	HMDB0000156/HMDB0000134	C00149/C00122	Malic acid/Fumaric acid	6.28733114275281	4.5686813186813	6.00613101000321	6.23407679926423	5.74365004703668	5.40693378800799	6.39971550497868	5.4718723761545	6.24174428450467	6.11660415956358	6.02787456445995	5.90496114763897	5.64946140035905	6.1622957050551	6.13971980310487	5.71100917431192	6.22716959727738	5.5121951219512	5.44235924932974	5.78071182548793	5.96425966447848	6.01602564102566	6.23998459167949	5.84520981789389	6.03280461427543	5.55052517203912	5.99975484187298	6.0688524590164	5.96454720616572	6.15651041666664	6.01643945469125
Reaction Ratio	HMDB0000112/HMDB0000148	C00334/C00025	GABA/Glutamic acid	0.0651383034012818	0.134329456793758	0.0714999722330204	0.0643403974329872	0.078103474667075	0.0962012157917335	0.0546108115581365	0.0802861870470065	0.0701434323100149	0.0618912515721433	0.0740825313978146	0.064172143889601	0.0767964722688032	0.0605312530858103	0.067867616254713	0.0695932227123153	0.0675158015705804	0.0728410153160281	0.0784160059007926	0.065651496798754	0.0701198893329234	0.0725355434269928	0.0729668916747027	0.073760125781864	0.0630484330484331	0.0707907753581298	0.0644382185296108	0.0630855912889338	0.0660986766297704	0.0651517764746465	0.0764173096276416
Reaction Ratio	HMDB0002719/HMDB0000067	C01802/C00187	Desmosterol/Cholesterol	0.0154359101012596	0.0115241374464198	0.0412058508740634	0.0128669807901414	0.0131319000581057	0.0239043824701195	0.0628480509148767	0.0202553191489361	0.0239103582142227	0.0249795918367347	0.0198518104291906	0.001669449081803	0.0158772161947605	0.0178181023174464	0.0111481874715607	0.0202087129368892	0.0295333727111636	0.0116953218712515	0.0151176948051948	0.0143455404080905	0.0197916666666667	0.00523805800953795	0.0208287656215742	0.0298966805891405	0.018605562083823	0.00595947556615018	0.0203203442505379	0.0217005326494378	0.0207975577179927	0.0482820976491863	0.0223360364205435
Reaction Ratio	HMDB0000098/HMDB0002917	C00181/C00379	Xylose/Xylitol	0.125778331257783	0.148541114058355	0.0773305084745762	0.111788617886179	0.329501915708811	0.101463414634146	0.141546526867628	0.0702794242167655	0.0971615720524017	0.0898282694848084	0.146374829001368	0.102362204724409	0.122478386167147	0.154522613065326	0.407232704402514	0.108721624850657	0.0906882591093117	0.271604938271604	0.176838810641627	0.114025085518814	0.138107416879795	0.269879518072289	0.063716814159292	0.165986394557823	0.175714285714286	0.0850515463917526	0.111602209944751	0.147887323943662	0.132198952879581	0.105726872246696	0.125348189415042
Reaction Ratio	HMDB0002917/HMDB0000098	C00379/C00181	Xylitol/Xylose	7.95049504950495	6.73214285714286	12.9315068493151	8.94545454545455	3.03488372093024	9.85576923076923	7.06481481481482	14.2289156626506	10.2921348314607	11.1323529411765	6.83177570093457	9.76923076923078	8.16470588235294	6.47154471544716	2.45559845559846	9.1978021978022	11.0267857142857	3.68181818181819	5.65486725663718	8.77	7.24074074074074	3.70535714285715	15.6944444444445	6.02459016393443	5.69105691056911	11.7575757575758	8.96039603960396	6.76190476190477	7.56435643564357	9.45833333333335	7.97777777777779
Reaction Ratio	HMDB0000214/HMDB0000517	C00077/C00062	Ornithine/Arginine	27.2466814159292	23.2718367346938	24.2473660100778	29.5982632541134	23.9124251497006	36.4783950617284	24.6133595284872	33.8288060644346	22.0999567286889	26.2272016675352	26.5618247298918	25.0561909497761	27.1462951234959	23.1193877551022	20.7774987443495	18.7497695852534	22.7160784313725	16.6327188940092	23.8236397748592	18.7865221489161	25.1162790697676	21.2941176470589	23.2994836488814	24.8110144927537	23.6115751789976	27.7006332757627	29.0672056594239	29.4720357941835	23.6010956175298	38.0516089860353	26.4413202933986
Reaction Ratio	HMDB0000162/HMDB0000725	C00148/C01157	Proline/trans-4-Hydroxyproline	14.7154758090356	25.9920760697306	16.3102253032929	20.8682155408044	13.7332554517134	11.8976221928666	16.8983219803954	11.8834795502286	18.655599518321	16.6710187253049	14.4452009299236	14.1864492266308	14.0766025641025	14.6912025540972	17.6080873898045	12.2698791795448	14.8416307857912	12.8188430311231	16.8081370449679	15.7793286219081	13.8214229621486	14.6614491734084	13.2639787622366	13.7962322848254	11.1588835212024	14.4910832232497	14.4398399542726	15.1744167074564	16.8774666416087	13.2815585099381	14.321046373365
Reaction Ratio	HMDB0000904/HMDB0000517	C00327/C00062	Citrulline/Arginine	0.684734513274336	0.512653061224489	0.610169491525422	1.00868372943327	0.48877245508982	0.966049382716049	0.711984282907661	0.862918509159822	0.544353093898747	0.766023970818135	0.702280912364943	0.641969169567377	0.651044965167827	0.59183673469388	0.462581617277748	0.454838709677418	0.681568627450979	0.463594470046081	0.520325203252032	0.411404335532516	0.665765278528937	0.543285238623753	0.648307515777399	0.673623188405799	0.727326968973747	0.635578583765112	0.836280949974735	0.73489932885906	0.68625498007968	1.22707953855495	0.696821515892421
Reaction Ratio	HMDB0000262/HMDB0000273	C00178/C00214	Thymine/Thymidine	1.54854368932038	2.51851851851853	1.46910112359551	1.20071684587814	2.08661417322835	1.63366336633664	1.49484536082474	1.33009708737864	1.82608695652174	1.8	2.00518134715026	1.88343558282208	2.01840490797546	1.86033519553073	3.02197802197801	2.0935960591133	1.44654088050314	2.66447368421053	2.48854961832061	2.39893617021277	1.91387559808613	2.10731707317074	2.07453416149069	2.31976744186047	2.10891089108911	1.63684210526315	2.07692307692308	1.86363636363636	2.13432835820896	1.72916666666666	1.95360824742268
Reaction Ratio	HMDB0000157/HMDB0000292	C00262/C00385	Hypoxanthine/Xanthine	0.870316339066339	0.633406166545277	0.756402248594628	0.980903854674346	0.896090684493533	1.08577045957238	0.722561992660958	1.32408926813259	0.720655851479136	0.862995881205289	0.938208567719603	1.05507549969451	0.923837692947593	0.84682639764607	0.612508735150245	0.892935541808023	0.765302852259374	0.763667368843415	0.719073946095369	0.861845916200038	0.913486608200996	0.639110646870104	1.19121951219512	1.04102212649305	0.965205462368274	1.35754776401428	0.813719150770558	0.602632095855431	0.904957264957265	1.31886057858163	0.945609669392109
Reaction Ratio	HMDB0000273/HMDB0000262	C00214/C00178	Thymidine/Thymine	0.645768025078372	0.39705882352941	0.680688336520074	0.83283582089552	0.479245283018867	0.612121212121209	0.66896551724138	0.75182481751825	0.547619047619049	0.555555555555555	0.498708010335918	0.530944625407167	0.495440729483284	0.537537537537537	0.330909090909092	0.47764705882353	0.691304347826087	0.375308641975308	0.401840490797546	0.416851441241685	0.522499999999999	0.474537037037036	0.482035928143712	0.431077694235589	0.474178403755869	0.610932475884248	0.481481481481481	0.536585365853658	0.468531468531468	0.578313253012049	0.511873350923482
Reaction Ratio	HMDB0000071/HMDB0000157	C05512/C00262	Deoxyinosine/Hypoxanthine	0.027348919276577	0.036029129934841	0.0490297274979355	0.020822982067844	0.0246513136555304	0.0207107288365777	0.0442443828870421	0.0140042136572066	0.0374383050439387	0.0303106422171984	0.0263813301355964	0.024735274652548	0.0274137068534266	0.0319666435024323	0.03593839132915	0.0300592244943568	0.0344779452819654	0.0279784579009588	0.0261092423514336	0.0338299540719166	0.0265524995675488	0.0297688536072846	0.0235872235872236	0.0247343176902097	0.0217714322630661	0.0248221466130529	0.0215879743063373	0.0449804432855281	0.0317340385341897	0.0156197451515265	0.0262218045112781
Reaction Ratio	HMDB0000301/HMDB0000177	C00785/C00135	Urocanic acid/Histidine	0.00506427736657577	0.0140845070422535	0.00771324863883848	0.000835235814911743	0.0082059533386967	0.00159540523292917	0.0363727580584473	0.00089418777943368	0.00380331431676175	0.0021201881666998	0.00764495631453534	0.00210343076811489	0.00273910066194932	0.00342075256556443	0.00531173807035876	0.00310862421174172	0.00289495450785773	0.00334271639690359	0.00617608409986859	0.0111696186373065	0.00649648425557933	0.00274193548387097	0.00479680213191206	0.00478703817356081	0.00271766482133871	0.00294602875324063	0.00217627856365614	0.00578072653222098	0.00921725354648232	0.00101574403250381	0.00827300930713547
Reaction Ratio	HMDB0000292/HMDB0000289	C00385/C00366	Xanthine/Uric acid	5.42892872030012	2.22288181327577	3.91801774242888	8.42478536767453	3.90079365079365	8.84565217391306	5.62414008755471	9.41885625965997	4.82705192629817	5.82204459402608	5.58752417794972	7.70995962314939	5.66439790575917	5.79678362573099	2.18584521384929	4.10233319688907	6.03935483870969	3.71561684681327	3.69446808510639	4.99180722891566	5.47684984855041	3.8022695035461	7.92117465224111	7.03928325292901	5.24256292906177	8.58972046889089	7.32649032767469	5.07746010638296	6.07161390762843	13.0994189799871	5.60358565737052
Reaction Ratio	HMDB0000148/HMDB0000112	C00025/C00334	Glutamic acid/GABA	15.35195035461	7.44438356164385	13.9860194174758	15.5423348300193	12.8035276825086	10.394879022786	18.3113924050632	12.455442670537	14.2565022421525	16.1573724007561	13.4984588287098	15.5830854228644	13.0214314597655	16.5203915171288	14.7345679012346	14.3692152917505	14.8113475177305	13.7285291214215	12.7524985302764	15.2319451765947	14.2612889083735	13.7863446353925	13.704845814978	13.5574606116775	15.860822413014	14.1261343012703	15.5187406296851	15.8514801806322	15.1288959323825	15.348775645268	13.0860403863038
Reaction Ratio	HMDB0001316/HMDB0000625	C00345/C00257	6-Phosphogluconic acid/Gluconic acid	1.35975609756097	3.27777777777777	1.17226890756303	0.95473251028806	2.0875	1.4367088607595	1.0618556701031	1.32947976878613	1.05670103092783	1.09550561797753	1.2945205479452	1.19607843137254	1.00549450549451	1.15436241610738	1.35220125786163	1.30357142857143	0.97652582159624	1.64754098360655	1.09027777777778	1.24827586206896	1.1764705882353	1.59124087591241	1.22794117647058	1.5	1.24581005586592	1.17460317460318	1.1978021978022	1.6	1.3841059602649	0.97607655502392	1.24475524475525
