# Supplementary material for: Yiai Fuzheng decoction inhibits triple-negative breast cancer by remodeling the immune microenvironment
Source: Front Immunol. 2025 Sep 30;16:1615631. doi: 10.3389/fimmu.2025.1615631 (PMC12518410; doi:10.3389/fimmu.2025.1615631)
Supplement: Supplementary file 2 [file DataSheet1.zip › Supplementary File 2/Quality_Control/Class_Count.csv]

Class	Count	Percentage(%)
Amino Acids	39	19.8
Carbohydrates	36	18.27
Fatty Acids	25	12.69
Organic Acids	25	12.69
Nucleotides	19	9.64
Others	16	8.12
Lipids	14	7.11
Amines	10	5.08
Alcohols	5	2.54
Pyridines	4	2.03
Vitamins	4	2.03
