# Supplementary material for: Yiai Fuzheng decoction inhibits triple-negative breast cancer by remodeling the immune microenvironment
Source: Front Immunol. 2025 Sep 30;16:1615631. doi: 10.3389/fimmu.2025.1615631 (PMC12518410; doi:10.3389/fimmu.2025.1615631)
Supplement: Supplementary file 2 [file DataSheet1.zip › Supplementary File 2/Quality_Control/01_PC1_with_All_Samples/PCA_with_All_Samples_Score.csv]

SampleID	PC1	PC2	PC3
QC1	-0.372455513574358	-0.147824762407187	-0.625683694233002
C2100	25.8527144912447	16.4146315273023	0.362471220317716
H2028	4.12758028421818	1.02164885722154	3.43722887317665
D2045	-9.69129989595005	2.87283638051903	3.83814317998601
D2087	6.39140051924839	0.435912443998164	-3.41137798582183
H2047	-13.2982063007141	10.0228348502795	4.57935334994717
C2027	-2.72666551097086	-0.90265610226947	7.35097416988877
D2099	-10.3069089883853	8.15757576455902	0.211829550730014
H2090	3.40397457880157	-4.07809983543788	1.98553828174887
D2034	-1.76140398228472	-0.0721116615719417	2.62961494047507
QC2	-0.169112407236995	-0.703695479083731	-1.78199189007166
C2039	-4.40138381053698	1.33871599343379	-4.32561939971709
H2088	0.997298151514598	1.16455839719143	-3.79490876718506
D2046	1.5761347157443	-3.8023911273304	-2.19566386837628
D2030	10.6188735029404	-5.11377140848868	4.86844330921118
H2033	7.26295444603371	-2.68674900865482	0.447634939132954
H2036	-7.29139765117944	-2.82847628357804	5.72256482066235
D2037	7.03138087610732	-2.50086749347944	-0.447163391249381
H2038	5.91880086501253	-4.35775082238048	-3.57054679963577
C2041	7.03607271376159	-6.15756377922921	0.604552948538069
QC3	-0.587454954345167	-1.01009496368898	-1.3671618504205
C2093	6.55083729551935	-3.67622367531186	2.89856025506556
H2050	-4.65898111926464	-0.194829544866932	-8.46335843367289
H2094	-1.92756705133396	0.67103541071638	-4.87417360117818
C2096	0.518783745478649	0.357790266643699	2.43208905880726
H2098	-5.74152173955656	-0.134940853961163	-10.9480543835779
D2049	-8.86478393557177	-0.585970825732966	1.22885908518433
C2095	-2.02428633954913	-3.14223792754852	4.25895944923105
C2089	0.12002546066287	-0.881771964470184	0.285274433910721
D2048	-13.010444871231	1.01771551095415	0.250071697293954
QC4	-0.572957574603182	-0.497227883327128	-1.58645949816817
