# Supplementary material for: Yiai Fuzheng decoction inhibits triple-negative breast cancer by remodeling the immune microenvironment
Source: Front Immunol. 2025 Sep 30;16:1615631. doi: 10.3389/fimmu.2025.1615631 (PMC12518410; doi:10.3389/fimmu.2025.1615631)
Supplement: Supplementary file 2 [file DataSheet1.zip › Supplementary File 2/Quality_Control/01_PC1_with_All_Samples/PCA_with_All_Samples_R2.csv]

	PC1	PC2	PC3
R2	0.314	0.104	0.083
Cumulative R2	0.314	0.418	0.501
