# Supplementary material for: Yiai Fuzheng decoction inhibits triple-negative breast cancer by remodeling the immune microenvironment
Source: Front Immunol. 2025 Sep 30;16:1615631. doi: 10.3389/fimmu.2025.1615631 (PMC12518410; doi:10.3389/fimmu.2025.1615631)
Supplement: Supplementary file 2 [file DataSheet1.zip › Supplementary File 2/Quality_Control/02_QC_Correlation_Pearson/QC_Pearson_P_values.csv]

	QC1	QC2	QC3	QC4
QC1	NA	0	0	0
QC2	0	NA	0	0
QC3	0	0	NA	0
QC4	0	0	0	NA
