# Supplementary material for: Yiai Fuzheng decoction inhibits triple-negative breast cancer by remodeling the immune microenvironment
Source: Front Immunol. 2025 Sep 30;16:1615631. doi: 10.3389/fimmu.2025.1615631 (PMC12518410; doi:10.3389/fimmu.2025.1615631)
Supplement: Supplementary file 2 [file DataSheet1.zip › Supplementary File 2/Treatment/Sig_Met_Summary/Sig_Met_Venn_Data_By_TwoGroup_Compares.csv]

C_vs_D & C_vs_H & D_vs_H	C_vs_D & C_vs_H	C_vs_D & D_vs_H	C_vs_H & D_vs_H	C_vs_D only	C_vs_H only	D_vs_H only
	Methylcysteine		Alanine	Thymidine	Dihydroxyacetone	Proline
	Ribitol		3-Hydroxybutyric acid	Phosphoglycolic acid	Aminoadipic acid	Pelargonic acid
			Urea	Dehydroascorbic acid	Citric acid	3-Amino-2-piperidone
			Erythrono-1,4-lactone	Mannose	Phosphoserine	Aminomalonic acid
			2-Hydroxyglutaric acid	Kynurenine	Melamine	Malic acid
			Xylitol	Oleamide	7-Methylxanthine	Sucrose
			Pseudouridine		Cystine	Spermine
					Prostaglandin E2
					4-Hydroxybutyric acid
