# Supplementary material for: Yiai Fuzheng decoction inhibits triple-negative breast cancer by remodeling the immune microenvironment
Source: Front Immunol. 2025 Sep 30;16:1615631. doi: 10.3389/fimmu.2025.1615631 (PMC12518410; doi:10.3389/fimmu.2025.1615631)
Supplement: Supplementary file 2 [file DataSheet1.zip › Supplementary File 2/Treatment/Sig_Met_Summary/Sig_Met_Venn_Data.csv]

C_vs_D & C_vs_D_vs_H & C_vs_H & D_vs_H	C_vs_D & C_vs_D_vs_H & C_vs_H	C_vs_D & C_vs_D_vs_H & D_vs_H	C_vs_D & C_vs_H & D_vs_H	C_vs_D_vs_H & C_vs_H & D_vs_H	C_vs_D & C_vs_D_vs_H	C_vs_D & C_vs_H	C_vs_D & D_vs_H	C_vs_D_vs_H & C_vs_H	C_vs_D_vs_H & D_vs_H	C_vs_H & D_vs_H	C_vs_D only	C_vs_D_vs_H only	C_vs_H only	D_vs_H only
	Methylcysteine			Alanine	Methylcysteine	Methylcysteine		Alanine	Alanine	Alanine	Thymidine		Dihydroxyacetone	Proline
	Ribitol			3-Hydroxybutyric acid	Ribitol	Ribitol		3-Hydroxybutyric acid	3-Hydroxybutyric acid	3-Hydroxybutyric acid	Phosphoglycolic acid		Citric acid	Pelargonic acid
				Urea				Urea	Urea	Urea	Dehydroascorbic acid		Melamine	3-Amino-2-piperidone
				Erythrono-1,4-lactone				Erythrono-1,4-lactone	Erythrono-1,4-lactone	Erythrono-1,4-lactone	Mannose		Prostaglandin E2	Aminomalonic acid
				2-Hydroxyglutaric acid				Methylcysteine	2-Hydroxyglutaric acid	2-Hydroxyglutaric acid	Kynurenine		4-Hydroxybutyric acid	Malic acid
				Xylitol				2-Hydroxyglutaric acid	Xylitol	Xylitol	Oleamide			Spermine
				Pseudouridine				Xylitol	Pseudouridine	Pseudouridine
								Aminoadipic acid	Sucrose
								Ribitol
								Phosphoserine
								7-Methylxanthine
								Cystine
								Pseudouridine
