# Supplementary material for: Yiai Fuzheng decoction inhibits triple-negative breast cancer by remodeling the immune microenvironment
Source: Front Immunol. 2025 Sep 30;16:1615631. doi: 10.3389/fimmu.2025.1615631 (PMC12518410; doi:10.3389/fimmu.2025.1615631)
Supplement: Supplementary file 2 [file DataSheet1.zip › Supplementary File 2/Treatment/D_vs_H/03_PLS_DA/PLSDA_VIP.csv]

Class	Metabolite	HMDB	VIP
Organic Acids	3-Hydroxybutyric acid	HMDB0000357	3.16282210032815
Amines	Urea	HMDB0000294	2.72931106736337
Organic Acids	2-Hydroxyglutaric acid	HMDB0000606	2.68552001119097
Nucleotides	Pseudouridine	HMDB0000767	2.53555718036993
Amino Acids	Alanine	HMDB0000161	2.19556975549589
Amino Acids	Aminomalonic acid	HMDB0001147	2.07965595021584
Carbohydrates	Xylitol	HMDB0002917	1.8350533365221
Amino Acids	Proline	HMDB0000162	1.81267422278845
Amines	3-Amino-2-piperidone	HMDB0000323	1.73923368770466
Organic Acids	Malic acid	HMDB0000156	1.72157191879099
Fatty Acids	Pelargonic acid	HMDB0000847	1.71825318087529
Amino Acids	Serine	HMDB0000187	1.68821876665418
Amino Acids	Glutamine	HMDB0000641	1.68543098240181
Amino Acids	Histidine	HMDB0000177	1.68414600824539
Amino Acids	Tryptophan	HMDB0000929	1.6212047619727
Nucleotides	Thymidine	HMDB0000273	1.61545775229996
Amino Acids	Pipecolic acid	HMDB0000716	1.61061666887402
Amino Acids	Phosphoserine	HMDB0001721	1.58266604354994
Amino Acids	Phenylalanine	HMDB0000159	1.56069824459495
Carbohydrates	Glucose	HMDB0000122	1.51924714337302
Organic Acids	Phosphoglycolic acid	HMDB0000816	1.51605558001585
Nucleotides	Adenine	HMDB0000034	1.5135801236102
Pyridines	2,3-Dihydroxypyridine	NA	1.4977352682952
Carbohydrates	Methyl alpha-D-Mannopyranoside	NA	1.49629771117002
Organic Acids	Fumaric acid	HMDB0000134	1.49343603550047
Organic Acids	4-Hydroxybutyric acid	HMDB0000710	1.47248933599393
Amines	Maleimide	NA	1.46039704931059
Phenylpropanoic Acids	2-Hydroxycinnamic acid	HMDB0002641	1.42292332058917
Amines	Putrescine	HMDB0001414	1.40580436643707
Carbohydrates	Sucrose	HMDB0000258	1.40364723143156
Organic Acids	Citric acid	HMDB0000094	1.3930740264118
Carbohydrates	Gluconic acid	HMDB0000625	1.37605158022663
Carbohydrates	Mannose	HMDB0000169	1.3725357217006
Amines	Spermine	HMDB0001256	1.35610572027874
Nucleotides	5'-Methylthioadenosine	HMDB0001173	1.33210833714557
Organic Acids	Guanidoacetic acid	HMDB0000128	1.32641817255129
Lactones	Erythrono-1,4-lactone	HMDB0000349	1.30184825638496
Organic Acids	alpha-Hydroxyisobutyric acid	HMDB0000729	1.24563586518244
Amino Acids	Methionine sulfoxide	HMDB0002005	1.22986172778217
Organic Acids	Hypotaurine	HMDB0000965	1.22590966919118
Carbohydrates	Dihydroxyacetone	HMDB0001882	1.21404994724264
Nucleotides	Cytidine	HMDB0000089	1.20447707079171
Carbohydrates	Xylose	HMDB0000098	1.20424988177935
Lipids	Desmosterol	HMDB0002719	1.20298616442803
Amino Acids	Pyroglutamic acid	HMDB0000267	1.18599758482868
Amino Acids	Methionine	HMDB0000696	1.18580623384923
Fatty Acids	Methylsuccinic acid	HMDB0001844	1.18150037389391
Carbohydrates	Cellobiose	HMDB0000055	1.15546718545716
Amino Acids	trans-4-Hydroxyproline	HMDB0000725	1.1552734071972
Amino Acids	Taurine	HMDB0000251	1.15319116877268
Amino Acids	Isoleucine	HMDB0000172	1.14299169397986
Organic Acids	Lactic acid	HMDB0000190	1.12786577370044
Nucleotides	Xanthine	HMDB0000292	1.12644468396564
Organic Acids	Pyruvic acid	HMDB0000243	1.12000749644984
Amino Acids	Tyrosine	HMDB0000158	1.11168301847448
Nucleotides	Deoxyinosine	HMDB0000071	1.06482567373661
Carbohydrates	Threonic acid	HMDB0000943	1.06348375729355
Inorganic Oxide	Phosphate	HMDB0001429	1.02439734008065
Lipids	1-Monopalmitin	HMDB0011564	1.01945530167603
Amino Acids	Homoserine	HMDB0000719	1.01836046858881
Amino Acids	Valine	HMDB0000883	1.00612101345325
Nucleotides	Thymine	HMDB0000262	0.999528934375905
Indoles	Indolelactic acid	HMDB0000671	0.992330822009402
Carbohydrates	Maltose	HMDB0000163	0.971698619749706
Amino Acids	Aminoadipic acid	HMDB0000510	0.961861809622368
Amino Acids	Citrulline	HMDB0000904	0.950657317484294
Fatty Acids	2-Hydroxy-3-methylbutyric acid	HMDB0000407	0.894622924595347
Carbohydrates	Fructose	HMDB0000660	0.888024756339346
Amino Acids	Lysine	HMDB0000182	0.884263691549993
Nucleotides	AMP	HMDB0000045	0.878217998352212
Nucleotides	Hypoxanthine	HMDB0000157	0.866235584398602
Carbohydrates	1,5-anhydroglucitol	HMDB0002712	0.862507739666251
Imidazoles	Urocanic acid	HMDB0000301	0.861985668587278
Nucleotides	7-Methylxanthine	HMDB0001991	0.84997898764379
Nucleotides	Xanthosine	HMDB0000299	0.834966475182635
Amino Acids	Methylcysteine	HMDB0002108	0.833805934314488
Vitamins	Ascorbic acid	HMDB0000044	0.829517481710138
Eicosanoids	Prostaglandin E2	HMDB0001220	0.820859938313455
Organic Acids	Glycolic acid	HMDB0000115	0.818500487912687
Nucleotides	Adenosine	HMDB0000050	0.807087906016825
Nucleotides	Uridine	HMDB0000296	0.804977819877618
Nucleotides	Orotic acid	HMDB0000226	0.798361542515578
Nucleotides	Inosine	HMDB0000195	0.796229537008546
Fatty Acids	Capric acid	HMDB0000511	0.790019744944443
Carbohydrates	Galactose	HMDB0000143	0.78117926843589
Fatty Acids	Hexacosanoic acid	HMDB0002356	0.778535155112812
Amines	Sphingosine	HMDB0000252	0.772764838667713
Amino Acids	3-Cyanoalanine	HMDB0060245	0.770104401697706
Fatty Acids	Arachidic acid	HMDB0002212	0.768391132257318
Vitamins	Niacinamide	HMDB0001406	0.765944069735279
Amides	Epsilon-caprolactam	HMDB0062769	0.75955381999378
Amino Acids	Arginine	HMDB0000517	0.757865512943033
Organic Acids	Uric acid	HMDB0000289	0.74629059147769
Amides	Oleamide	HMDB0002117	0.742299303105943
Fatty Acids	3-Hexenedioic acid	HMDB0000393	0.726090565324565
Amino Acids	Asparagine	HMDB0000168	0.722764436908057
Organic Acids	Maleamic acid	NA	0.722435959471909
Fatty Acids	ETA	HMDB0002177	0.708985313811804
Carbohydrates	Tartaric acid	HMDB0000956	0.70438580801107
Amines	Melamine	HMDB0041922	0.696688561618772
Amino Acids	GABA	HMDB0000112	0.686179218540218
Amino Acids	Glutamic acid	HMDB0000148	0.680469204061096
Organic Acids	Succinic acid Semialdehyde	HMDB0001259	0.674080733398956
Phenylpropanoic Acids	3-Phenyllactic acid	HMDB0000748	0.673126430964114
Fatty Acids	Arachidonic acid	HMDB0001043	0.670020179403814
Fatty Acids	Oleic acid	HMDB0000207	0.654048815661379
Organic Acids	2-Hydroxyvaleric acid	HMDB0001863	0.646688083968075
Lipids	1-Monostearin	HMDB0011131	0.646239678773064
Carbohydrates	Ribulose-5-phosphate	HMDB0000618	0.644067931747289
Amino Acids	Kynurenine	HMDB0000684	0.634716035477936
Amino Acids	Cystine	HMDB0000192	0.633230105101908
Vitamins	alpha-Tocopherol	HMDB0001893	0.627078844295239
Carbohydrates	Isomaltose	HMDB0002923	0.62057260340231
Carbohydrates	Rhamnose	HMDB0000849	0.619988591780943
Nucleotides	Uracil	HMDB0000300	0.61150259983008
Carbohydrates	Arabitol	HMDB0000568	0.610296084339456
Lactones	Dehydroascorbic acid	HMDB0001264	0.608935963650896
Lipids	MG170	HMDB0072856	0.605209336311051
Organic Acids	Succinic acid	HMDB0000254	0.601105373764117
Alkaloids	Anabasine	HMDB0004350	0.597369434626752
Carbohydrates	N-Acetyl-D-glucosamine	HMDB0000215	0.596327531497155
Amino Acids	Cysteine	HMDB0000574	0.595444898015265
Pyrazines	2,5-Dihydroxypyrazine	NA	0.595060757944251
Fatty Acids	Palmitoleic acid	HMDB0003229	0.592583869361731
Carbohydrates	Arabinose	HMDB0000646	0.587951593854892
Fatty Acids	Tetracosanoic acid	HMDB0002003	0.583720478797909
Carbohydrates	Glucose-1-phosphate	HMDB0001586	0.58171477065977
Nucleotides	UMP	HMDB0000288	0.579675138752794
Amino Acids	Leucine	HMDB0000687	0.570388463885152
Carbohydrates	Fructose 6-phosphate	HMDB0000124	0.569298601602193
Lipids	2-Monopalmitin	HMDB0011533	0.563929541011386
Nucleotides	UDP-N-acetylglucosamine	HMDB0000290	0.563426084823621
Carbohydrates	Ribitol	HMDB0000508	0.563037571611875
Amino Acids	Ornithine	HMDB0000214	0.559060579750241
Phenylpropanoids	Nepsilon-trimethyllysine	HMDB0304563	0.547832121084187
Lipids	beta-Glycerophosphoric acid	HMDB0002520	0.546450231168483
Lipids	Glycero-3-phosphate	HMDB0000126	0.546342737816207
Organic Acids	Ketoleucine	HMDB0000695	0.543866274894188
Lipids	Etiocholanolone	HMDB0000490	0.541268566104966
Fatty Acids	DHA	HMDB0002183	0.535980714025501
Organic Acids	Shikimic acid	HMDB0003070	0.534998831698746
Lipids	Octadecylglycerol	HMDB0011143	0.533862934743081
Peptides	Alanylalanine	HMDB0028680	0.533459294914168
Lipids	O-Phosphoethanolamine	HMDB0000224	0.530632443002096
Amino Acids	beta-Alanine	HMDB0000056	0.528604572996621
Carbohydrates	Erythrose	HMDB0002649	0.525489101866313
Fatty Acids	Stearic acid	HMDB0000827	0.520916022018569
Fatty Acids	Behenic acid	HMDB0000944	0.520151905181928
Lipids	Hexadecylglycerol	NA	0.517730926191634
Carbohydrates	Maltitol	HMDB0002928	0.517115544846102
Lipids	1-Monoolein	HMDB0011567	0.510621571304978
Amino Acids	Aspartic acid	HMDB0000191	0.509475246741343
Amino Acids	N-Acetyaspartic acid	HMDB0000812	0.508679909599973
Alcohols	Palatinitol	NA	0.503986299740267
Vitamins	Pantothenic acid	HMDB0000210	0.503866151589496
Fatty Acids	Heptadecanoic acid	HMDB0002259	0.501765838614497
Organic Acids	2-Hydroxybutyric acid	HMDB0000008	0.497670152625154
Fatty Acids	Nervonic acid	HMDB0002368	0.49758404086096
Alcohols	Inositol	HMDB0000211	0.49732349508621
Pyridines	2-Hydroxypyridine	HMDB0013751	0.495733009580605
Lipids	Cholesterol	HMDB0000067	0.490899909335999
Fatty Acids	11Z-Eicosenoic acid	HMDB0002231	0.487993191776104
Organic Acids	Allantoic acid	HMDB0001209	0.480728041312006
Carbohydrates	Fructose 1,6-bisphosphate	HMDB0001058	0.474053438593547
Fatty Acids	Itaconic acid	HMDB0002092	0.461551201989582
Fatty Acids	Dodecanoic acid	HMDB0000638	0.456225650254633
Fatty Acids	Linoleic acid	HMDB0000673	0.450591227895661
Amines	Ritalinic acid	HMDB0042008	0.450318295037571
Inorganic Oxide	Pyrophosphate	HMDB0000250	0.43989926841618
Alcohols	Inositol-4-phosphate	HMDB0001313	0.436435370849875
Carbohydrates	Glycerol	HMDB0000131	0.435719451612233
Fatty Acids	Erucic acid	HMDB0002068	0.425792224433681
Lipids	2-Monoolein	HMDB0011537	0.425537480658475
Amino Acids	Creatine	HMDB0000064	0.420942096748877
Carbohydrates	Glucose 6-phosphate	HMDB0001401	0.414502299558761
Organic Acids	Oxalic acid	HMDB0002329	0.414088520785632
Fatty Acids	Palmitic acid	HMDB0000220	0.396889111363398
Imidazolines	Parabanic acid	HMDB0062802	0.393523150502237
Fatty Acids	Pentadecanoic acid	HMDB0000826	0.390808360225003
Fatty Acids	cis-Vaccenic acid	HMDB0240219	0.38095555230057
Amino Acids	alpha-Aminobutyric acid	HMDB0000452	0.379770639262757
Organic Acids	Methylphosphate	HMDB0061711	0.375799855600546
Pyridines	4-Hydroxypyridine	NA	0.373704986614043
Alcohols	Octadecanol	HMDB0002350	0.373576671613884
Amines	Ethanolamine	HMDB0000149	0.34792530665966
Carbohydrates	Ribose	HMDB0000283	0.337775560701411
Carbohydrates	Glyceraldehyde	HMDB0001051	0.337229108542622
Organic Acids	3,4-Dihydroxybutyric acid	HMDB0000337	0.333947512496076
Carbohydrates	N-Acetylneuraminic acid	HMDB0000230	0.324681218428113
Carbohydrates	Fucose	HMDB0029196	0.316368311793357
Carbohydrates	Fructose-1-phosphate	HMDB0001076	0.313570782882189
Pyridines	Quinolinic acid	HMDB0000232	0.310037993566673
Alcohols	1-Hexadecanol	HMDB0003424	0.305950340249526
Carbohydrates	6-Phosphogluconic acid	HMDB0001316	0.289955475953078
Carbohydrates	Mannitol	HMDB0000765	0.288832960942162
Amines	Spermidine	HMDB0001257	0.248698281024962
Amino Acids	Threonine	HMDB0000167	0.0960932356662611
