# Supplementary material for: Yiai Fuzheng decoction inhibits triple-negative breast cancer by remodeling the immune microenvironment
Source: Front Immunol. 2025 Sep 30;16:1615631. doi: 10.3389/fimmu.2025.1615631 (PMC12518410; doi:10.3389/fimmu.2025.1615631)
Supplement: Supplementary file 2 [file DataSheet1.zip › Supplementary File 2/Treatment/D_vs_H/03_PLS_DA/PLSDA_Score.csv]

	C1	C2	C3
D2030	-2.56909356786739	-13.1898580529175	3.50108815115414
D2034	-2.5328993565363	-1.5605284805047	-0.50649190626111
D2037	-1.22191927025047	-9.94999506519006	-0.319198843916825
D2045	-7.80660618086181	4.37011848339851	4.04366305936424
D2046	-2.44968879105198	-5.41350112883737	-1.62115500418284
D2048	-4.96237410683504	7.20751223370964	-0.90925374090887
D2049	-6.07548862281754	2.64868309955761	0.400226900265859
D2087	0.279512495674989	-9.56421551217007	-7.96262271645662
D2099	-4.555293199993	4.31117975796694	-4.8900016032493
H2028	2.96116040331174	-1.65167688071644	5.89668012045803
H2033	3.8303958077806	-4.65523890290187	4.12205742504572
H2036	1.99786007825126	8.12198368861268	5.06846985795857
H2038	4.52289023185768	-4.70068505014047	-0.831641763559032
H2047	1.98379601203978	13.546768193266	-0.0200827559014055
H2050	4.35981510121263	4.77922480054642	-4.23865200151627
H2088	1.63693622664548	-0.401957922311346	0.4459730269568
H2090	3.54020486668459	-1.15813431194082	3.72068200413744
H2094	2.62361351239077	1.31421508512417	-2.18818161248837
H2098	4.437178360364	5.94610596544865	-3.71155859690013
