# Supplementary material for: Yiai Fuzheng decoction inhibits triple-negative breast cancer by remodeling the immune microenvironment
Source: Front Immunol. 2025 Sep 30;16:1615631. doi: 10.3389/fimmu.2025.1615631 (PMC12518410; doi:10.3389/fimmu.2025.1615631)
Supplement: Supplementary file 2 [file DataSheet1.zip › Supplementary File 2/Treatment/D_vs_H/06_Potential_Biomarkers/AllMet_Tests_Joined.csv]

Class	HMDB	KEGG	Metabolite	Uni_P	IS_Uni_P_Sig	Uni_FDR	IS_Uni_FDR_Sig	FC	log2FC	IS_log2FC_Sig	IS_Uni_Test_Pooled_Sig	OPLSDA_VIP	IS_OPLSDA_Sig	IS_All_Test_Pooled_Sig	D2045	D2087	D2099	D2034	D2046	D2030	D2037	D2049	D2048	H2028	H2047	H2090	H2088	H2033	H2036	H2038	H2050	H2094	H2098
Amides	HMDB0062769	C06593	Epsilon-caprolactam	0.865517020475744	0	0.995813896050851	1	1.02902381829851	0.0412763759572955	1	0	0.494699498501586	0	0	7.76999756037844	17.5620254192553	6.13018165686855	12.5181217309889	15.4819994918851	13.5800423325941	15.3234392551471	7.95367522943872	6.25285472023502	12.8738203226726	7.95538808342234	11.0004025061787	10.6883748952031	15.6504326919099	3.38374959092884	15.5562186787837	11.6958564037258	11.6586861715886	16.8141576331964
Pyridines	HMDB0013751	C02502	2-Hydroxypyridine	0.658864670406932	0	0.995813896050851	1	1.03999453437471	0.0565759463940397	1	0	0.429924930852643	0	0	70.1752541783447	57.1382164755292	34.9089680742174	46.1942787249874	47.131834354533	46.0052580795669	54.3998022288755	60.5371412075553	58.3440180863583	54.5703838194803	68.4519586581041	39.3370524402676	39.0999747156723	51.9513985505619	62.4350138806242	51.2390814702793	63.2761719229784	64.5924671504292	53.7415718331931
Organic Acids	HMDB0000243	C00022	Pyruvic acid	0.230962951459438	0	0.937900501732226	1	1.3559229229083	0.439275171174529	1	0	0.912751509769859	0	0	0.573770958517236	1.7837565041853	0.824140604491872	1.46293356617881	2.02172489512675	2.6208130161562	1.6820739972386	0.571341509865163	0.866590125851868	2.29364083005441	0.985518225259782	2.29466139234894	0.804501336198084	3.17973292607535	2.32995328975386	3.36142910354669	0.794389410911366	1.70505068182725	0.943492308663196
Organic Acids	HMDB0000190	C00186	Lactic acid	0.29973761641281	0	0.992989757031135	1	1.05995453552425	0.0840023848069807	1	0	1.27391147161123	1	0	564.21394911659	827.69202211278	689.953217302476	777.047203416036	682.615432142205	812.187603201858	738.29031195464	550.913545003669	602.768492123605	719.178186460821	698.566189719383	776.756316095787	703.605980650835	783.213137852652	622.566419379024	858.079904174811	744.721740666077	742.102398266382	706.919422632693
Organic Acids	HMDB0000729	NA	alpha-Hydroxyisobutyric acid	0.17168333505501	0	0.839365116694492	1	1.08495255895904	0.117631960226542	1	0	1.33029854307781	1	0	2.9257938953398	4.38688083346385	3.50514121293148	3.72330935078451	3.26815705760902	4.37193920183904	4.49827364413049	3.95428466038258	3.80150585594687	3.80581996137346	4.04893632305525	4.87951415515888	3.67772039404838	4.41498233416038	3.92031559749042	4.90586950247355	3.84973329903201	4.27871208835894	3.7302311806088
Organic Acids	HMDB0000115	C00160	Glycolic acid	0.388259368085168	0	0.995813896050851	1	1.08720135138288	0.120619154477845	1	0	0.801731219697545	0	0	8.04593321218444	12.5950611697962	8.04808911300087	9.16771701472055	7.21618620384474	10.7476838711876	7.99622297929711	6.16948595301769	6.6550291432823	12.1786238763951	8.85185345700202	11.3013417051752	7.76676477953639	9.95291867567079	10.2237576925921	8.91722148882657	7.50392458922429	8.1199017376075	7.76662873952552
Amines	NA	NA	Maleimide	0.104086564267012	0	0.719993992929351	1	0.846862874681151	-0.239799709784538	1	0	1.5198197875346	1	0	14.449392306476	9.3320919548231	12.0517845187731	13.6425726289146	12.2973354977916	10.0249035999159	10.2453598013624	14.9952087501453	15.2539013312931	10.0067692851046	15.0261845068223	9.38822822583982	8.57731499796153	10.4966648265982	14.2987589856679	8.59575425647075	10.4187226584914	12.0061304614704	6.84812960460174
Amino Acids	HMDB0000161	C00041	Alanine	0.00768367300470245	1	0.302736716385277	1	1.06418179039106	0.0897446223552855	1	1	2.60179418290781	1	1	602.976338298861	624.148002482757	646.166932223084	682.576117007148	643.278271645875	618.382594040765	675.116964671986	654.231134704286	621.866989427601	644.72112473651	716.489560334198	681.788503155294	636.215383759235	722.207183832299	706.966802032763	670.08446900951	693.123093083496	643.698454387642	705.807226401289
Organic Acids	HMDB0000008	C05984	2-Hydroxybutyric acid	0.662546209452297	0	0.995813896050851	1	0.955452226387087	-0.0657443561456573	1	0	0.32072673020449	0	0	0.692029095005521	1.02964806339152	0.875013481312357	0.940867077856177	0.92438748892226	0.940201978890115	0.879265953101993	1.20282423129508	0.679866286579918	0.756089565659528	0.724296526998153	1.18226113891515	0.604888222705326	1.15841571284529	1.08763379708427	1.0063322056356	0.873828352002503	0.604810430534948	0.66856739752955
Organic Acids	HMDB0002329	C00209	Oxalic acid	0.683908181851494	0	0.995813896050851	1	1.01767458825627	0.0252763188204851	1	0	0.286549114240858	0	0	2.5578796929318	2.82065561027676	2.86414296499336	2.94307811548914	2.19467481240898	2.80885341193422	2.62505487447841	2.31042487761263	2.42740991053534	2.88734874402867	2.7428278317471	3.00939198996583	2.74619253108218	2.81920558687349	2.37345864163723	2.73247147502444	2.41372167161531	2.45141248972144	2.45557931989825
Pyridines	NA	NA	4-Hydroxypyridine	0.941207123178736	0	1	1	1.00673379586853	0.00968225121761213	1	0	0.178964341469543	0	0	2.05418763011132	1.59522939398686	1.2667346328301	1.57193645934508	1.33588901624894	1.33391155755035	1.71393145930751	1.92451877007213	2.11620351174876	1.4918814248584	2.10758415642905	1.3810959668236	1.13114097645896	1.60168703153609	2.06408725046659	1.43262570941179	1.86375977175359	2.01389005061105	1.59331482588818
Organic Acids	HMDB0000357	C01089	3-Hydroxybutyric acid	2.16501764489381e-05	1	0.0042650847604408	1	0.230818469110294	-2.11516942797597	1	1	3.06699680389045	1	1	83.4902443607294	130.779806136122	79.7127106900193	73.3245251346329	98.9034975244307	97.6164704582662	89.723356170886	172.93605385445	47.8539685518752	28.1275467278575	13.7022654451782	26.9663017958009	18.4430419102854	27.1341149881262	23.7394203443594	21.1749068269158	20.2447086026874	18.5882695086752	14.496040768865
Fatty Acids	HMDB0000407	NA	2-Hydroxy-3-methylbutyric acid	0.437063579252784	0	0.995813896050851	1	0.915940292567512	-0.126674538513054	1	0	0.709192637292596	0	0	0.867226334247425	1.23267725898984	0.752918576943191	1.13018789230285	0.995952971935596	1.20463378545296	0.981209831722514	0.781835750341803	0.684654077330481	0.969215483496442	0.575875107531318	0.827582797240602	0.641181516067646	1.23524940808503	0.947449885460076	1.26490367513919	0.690507718715265	0.913649799318752	0.718553745008395
Amino Acids	HMDB0000452	C02356	alpha-Aminobutyric acid	0.676464641689685	0	0.995813896050851	1	1.04758928701234	0.0670732114093989	1	0	0.369127014100472	0	0	3.32436761461513	2.79890248217694	2.95062685558818	3.14960991306732	3.73929648744682	2.20947465039177	4.32624334895836	4.33517900029269	2.09226455799595	3.00406055617745	2.61221698261629	3.19747898933869	2.64336153322228	3.74120992975036	4.90643690684682	3.66193108161843	4.22859594115897	2.83746170070119	2.83672521942444
Organic Acids	HMDB0061711	NA	Methylphosphate	0.874177936461822	0	0.995813896050851	1	0.987750913976825	-0.0177808187421504	1	0	0.267510947026646	0	0	130.031390965341	137.312995608769	79.0055777022146	157.566550569024	159.209344543669	168.760378948408	169.481698206616	135.9943146508	141.455277725378	154.029145476707	105.812598366296	130.451768850751	149.449733183805	136.297065071048	128.664661231076	142.472879696479	167.347295440144	164.212466043755	124.765923307197
Organic Acids	HMDB0001259	C00232	Succinic acid Semialdehyde	0.456460305807555	0	0.995813896050851	1	0.948906092555175	-0.0756627753001293	1	0	0.767993501738726	0	0	3.84557940135979	3.10344627557443	4.53277332470529	2.75375730104247	3.60212931167126	4.12513618238038	3.55529276689067	3.89915521644822	3.85417155420306	2.82645562464669	2.6775224071817	3.09537461825057	3.39342292937688	3.59345282352009	4.19584949275177	4.07424774920524	4.1002714978579	3.23637921871361	3.88643851648019
Carbohydrates	HMDB0001051	C02154	Glyceraldehyde	0.968239191149408	0	1	1	1.00540295841161	0.0077738393015547	1	0	0.203538764747452	0	0	0.429233236142665	0.413309433896594	0.274713534830624	0.436011572665058	0.405537737075572	0.393709578660236	0.452375961378562	0.456070854366051	0.411750004548401	0.334912156600865	0.344337693163056	0.376173998745728	0.387128462531409	0.449181602940012	0.551067790522697	0.482200848533725	0.464412270994337	0.443956592626717	0.349904432351914
Organic Acids	HMDB0001863	NA	2-Hydroxyvaleric acid	0.496698348091537	0	0.995813896050851	1	1.30693025825333	0.386182156621788	1	0	0.455729537908077	0	0	0.464272683991046	0.783112611593547	0.473117754430519	0.619595392734556	0.435356688331129	0.899068142313672	0.707235657929864	0.486141460148429	0.473991284305718	0.59370791397426	0.469011685515197	0.682487112010107	0.629083751613539	0.661951835911596	0.662248134224645	0.747760736132008	0.641622216505334	0.585507969985961	0.549849822267293
Organic Acids	HMDB0000695	C00233	Ketoleucine	0.719695165515599	0	0.995813896050851	1	0.974680457933066	-0.0369987758355136	1	0	0.626871960366932	0	0	0.350394478483808	0.239284409098028	0.417157589927984	0.218005786332529	0.0954206440177816	0.117525247361264	0.165658802758346	0.205482472846243	0.186723839271949	0.39580527598284	0.374021977056423	0.252573970586418	0.133075408995172	0.124115969233424	0.135349983637154	0.405328249492117	0.140545818853549	0.147985530875572	0.418635660135326
Amino Acids	HMDB0000883	C00183	Valine	0.288563686238875	0	0.980121486018246	1	1.05306973198292	0.074600971648584	1	0	0.663217386371179	0	0	268.28829231309	260.674985062852	196.598232472768	280.48165509993	274.638504853929	297.985264684486	254.719523718199	291.569605433558	263.97484303228	285.091436093179	238.39448394763	327.142404966357	252.347268748208	281.09311889246	301.612936751436	290.284910817302	254.840123020366	267.802337656656	296.6252342329
Amines	HMDB0000294	C00086	Urea	0.00037197822393769	1	0.0297202159471369	1	1.48499602920784	0.570459073349396	1	1	2.54458281436572	1	1	295.325606259097	368.410977498564	272.520913839661	276.597709906584	220.684094452124	419.841317411013	297.05171931537	308.489332953775	313.245997646322	428.718007008798	423.345383173642	547.768455230726	405.390037974883	448.803344748062	641.578258152057	468.741155283349	481.418315075617	347.399250807165	380.902216082233
Inorganic Oxide	HMDB0000250	C00013	Pyrophosphate	0.934969816870576	0	1	1	1.01143442091581	0.0164027818965454	1	0	0.405334458549432	0	0	24.015161569084	19.9113632540359	22.1754870060498	20.1999572020219	22.1495169926276	11.5879893898207	14.8646918013547	27.1788158596384	30.5078026625862	13.3102210115768	24.3114285086675	13.0424899279412	19.6346717090149	18.0145463915942	24.0391238795559	17.0796938234264	35.9247334365225	27.4674013612095	23.6123008903193
Carbohydrates	HMDB0001882	C00184	Dihydroxyacetone	0.904825824330468	0	0.995813896050851	1	1.01853415049112	0.026494353321179	1	0	0.614074426681345	0	0	0.140157791393523	0.413309433896594	0.0763093152307288	0.154898848183639	0.172949917282229	0.240926757090592	0.350432082758041	0.120282423129508	0.143633722516884	0.167456078300432	0.142484562688161	0.145095685230495	0.181466466811598	0.200949664473163	0.154685695585319	0.216640960935442	0.128324443301067	0.160853837908231	0.124965868697112
Amines	HMDB0000149	C00189	Ethanolamine	0.987176819858729	0	1	1	1.00134852072679	0.00194419356685064	1	0	0.0960543098495838	0	0	203.136818970007	238.291016248136	117.429861564728	257.745946383198	248.397827749039	308.74470108041	284.869425820218	224.231495551555	245.723784691135	252.366458851982	182.27337681883	226.456747244928	258.444542033078	221.812967872877	230.858732805114	239.465134432705	272.390018313731	271.501975928545	212.69815681592
Amino Acids	HMDB0000687	C00123	Leucine	0.635053148195242	0	0.995813896050851	1	1.0270049594003	0.0384431484379365	1	0	0.115896070200765	0	0	250.282396050003	234.933783478064	205.628168108404	247.608677318735	241.187605335445	270.372707816957	230.992085969273	265.79408451043	239.025665431097	258.105635353733	233.015691706152	308.613148570996	224.752268028391	234.66783611491	312.595621137994	248.221622305353	200.180020861888	221.811008321934	252.318585486339
Carbohydrates	HMDB0000131	C00116	Glycerol	0.968239191149408	0	1	1	1.05981476303909	0.0838121291299898	1	0	0.468119544463175	0	0	128.594773603558	157.927710004699	138.750684240193	166.516261797412	138.968240431397	138.086289387118	148.997350096305	157.63011551122	121.155044942992	108.440496766068	137.895372398247	111.315260143129	174.818745244066	123.613595072241	112.71269887384	170.237864786689	156.665813207274	161.793224321615	196.958705653518
Inorganic Oxide	HMDB0001429	C00009	Phosphate	0.436264343005713	0	0.995813896050851	1	1.02550809112588	0.0363388745394987	1	0	1.44206810829203	1	0	42.7787858918919	54.5568452743505	51.1832013690909	48.5120244533648	49.165486830162	46.8866974347764	47.8753939971621	46.9352038586601	46.8964104017627	44.0815440059351	54.6250192205738	44.5873666799044	50.5868020648464	49.0790004054455	47.6963674481356	51.2041393798058	53.9512623764343	50.225002348466	49.3865113090987
Nucleotides	HMDB0000273	C00214	Thymidine	0.094719521964104	0	0.719993992929351	1	1.13857990944281	0.187235548313546	1	0	1.17012600564734	1	0	1.22200074371228	0.920882422892412	1.04798126250201	1.14739887543436	1.06751845494893	1.06947975098751	0.968466846894949	0.977294687927253	0.919255824108059	1.8064958749986	1.19924506929202	1.23600028159311	0.985967803009682	1.19978770258977	1.5371890998791	0.915482770404608	0.983820731974846	1.10667440480863	1.18717575262257
Amino Acids	HMDB0000172	C00407	Isoleucine	0.25743908206539	0	0.972889540830998	1	0.948343505641095	-0.0765183731883278	1	0	1.52107830843683	1	0	221.812844673194	174.72112489776	185.024652996107	209.170814991684	199.530530431433	216.587278362074	177.783752821775	227.504179814204	209.398816266615	200.866103134676	190.092217196343	227.789477983342	180.909969646709	181.753061231727	218.276018254846	187.191767084411	160.21612280527	181.597548844876	190.685419044923
Amino Acids	HMDB0000162	C00148	Proline	0.0326538425894384	1	0.59455617371937	1	1.05701283228416	0.079992891347222	1	1	1.82297637517374	1	1	468.157682771235	511.445045797586	489.259718245659	556.729408349507	493.974782709302	539.905110115281	482.863552578511	506.439119051533	483.088086731787	525.309717628457	534.703005771218	582.77413277115	531.321717059904	516.186495473313	533.196758754606	548.548889924728	488.50060220828	513.606304440981	548.337735256058
Organic Acids	HMDB0000254	C00042	Succinic acid	0.968239191149408	0	1	1	1.03482514610156	0.0493870168423269	1	0	0.0484434798063705	0	0	4.29233236142665	4.33612353456427	8.78065853921587	4.37732670978209	4.25814623929351	3.51400489610181	3.6890941075801	4.59077914944289	5.58256401515623	3.67895929599435	5.46190823637951	2.83205281912856	4.58505272810637	3.87714646748221	4.38920661223341	4.15810876634154	6.28178703397603	5.02507389625313	5.37353235397582
Pyridines	NA	NA	2,3-Dihydroxypyridine	0.0881907527518489	0	0.719993992929351	1	1.15053657744302	0.202306849930387	1	0	1.73169991331555	1	0	1.28331977744695	1.41395332648835	1.87212186699388	1.33671968988103	1.5744406262934	1.68061103726608	1.7521604137902	1.63383624750915	1.71881687945205	1.42591387886126	2.32724785723997	1.08553068209482	1.76627361029955	2.01540692898084	1.80788906715341	1.90084972175613	2.05930178059331	1.94311436193143	1.90572949763096
Fatty Acids	HMDB0001844	NA	Methylsuccinic acid	0.240107468493633	0	0.937900501732226	1	1.21355216386141	0.279236123261785	1	0	1.18077945463596	1	0	0.451132891047903	0.326296921497311	0.478205042112567	0.481907527682432	0.345899834564458	0.323194430243477	0.203887757241042	0.581365045125956	0.42611337680009	0.385656422752511	0.914275943915701	0.42991314142369	0.471812813710154	0.254142222716059	0.594573142406068	0.307490396166433	0.501076397651785	0.469693206692034	0.549849822267293
Nucleotides	HMDB0000300	C00106	Uracil	0.904825824330468	0	0.995813896050851	1	0.960689062491737	-0.057858532346786	1	0	0.0834282816006603	0	0	183.04169562896	121.716002761197	135.764446370831	167.703819633486	174.870257743087	123.401509729328	144.607391823209	187.264697509753	220.578307669179	167.826511443339	189.771626930295	149.948329814315	161.42651999337	156.788020563061	182.814322541911	144.052262185879	172.193070846703	160.795930526584	160.33745783183
Fatty Acids	HMDB0002092	C00490	Itaconic acid	0.952589242070962	0	1	1	1.0093482969451	0.013424092748259	1	0	0.110643495999792	0	0	10.3672966321397	7.52658232253798	11.5990159150708	13.2008240618723	9.13056287445148	8.89078496287965	4.10324111447597	14.6343614807568	9.40800882485591	9.08322364114467	16.3382298549092	11.7151331037955	9.46650068533836	4.81688166310671	14.0570625863158	5.37409351481789	10.1437417085605	8.60246325133219	10.0597524301175
Organic Acids	HMDB0000134	C00122	Fumaric acid	0.0972662679223998	0	0.719993992929351	1	0.871481217351821	-0.198458523967719	1	0	1.24747280365203	1	0	19.048319836576	15.415716780073	24.2358385172795	16.8266045082449	15.690732150674	15.519208914055	14.6289465820448	20.443000164386	18.3851164821612	15.7256480803952	20.8917990041516	12.6931855005344	13.4769096018747	12.8844196632793	17.0444300823073	13.0333997466	15.8633454671224	16.2526717822477	17.2515381736363
Amino Acids	HMDB0000187	C00065	Serine	0.156400874667129	0	0.832728981335793	1	1.65423585235916	0.726164941142391	1	0	1.90931867303182	1	0	93.7568025803049	252.48855785462	144.143209183165	119.713861668444	257.20634594993	241.555517163975	248.985180545795	104.635684587411	149.03913827427	242.537294498408	269.705466598353	241.111411453209	249.419609750314	240.814531734089	100.859907449615	243.672162125709	249.719366663876	256.542569003079	258.773072604545
Pyrazines	NA	NA	2,5-Dihydroxypyrazine	0.773081157800148	0	0.995813896050851	1	0.954866435900538	-0.0666291478540959	1	0	0.089006814915448	0	0	13.0434344615598	7.64985004843697	12.0314353680449	10.3438008620408	8.04515304874921	4.98894675048567	6.77289643585086	11.6423362054103	15.3783838908077	8.79398132408028	16.7241255455229	6.13163617955537	9.61772274101469	5.21287070780382	10.5234612277887	6.01702797952953	10.8953563050382	10.944495131276	10.515877850862
Fatty Acids	HMDB0000847	C01601	Pelargonic acid	0.0279287276191301	1	0.59455617371937	1	1.27743390059472	0.35324864243386	1	1	2.00413928092799	1	1	2.38268245368989	4.02432869846684	2.47750910115766	3.10945095242712	2.70756077400455	2.47978271932268	3.13477426758102	2.19014245448313	2.21674711751058	3.44553567169678	3.17028151981159	3.16523550373191	3.11517434693243	3.03788610409429	3.2145621113824	3.53613955591398	3.06756526367312	3.24924752574627	2.70551105729248
Amino Acids	HMDB0000716	C00408	Pipecolic acid	0.156400874667129	0	0.832728981335793	1	0.727693483421163	-0.458597203623076	1	0	1.9515471946603	1	0	11.6462364786056	2.84240873837658	3.92738609054151	6.73523139879971	5.60596283604467	2.35638120959335	2.51673950344411	4.75115571361557	3.2700610826344	2.5524365874278	3.24746065793434	3.62739213076238	2.70989923771986	3.02606553559587	2.97286571203034	4.193050856815	2.43816442272027	2.618700481146	2.74300081790161
Amino Acids	HMDB0060245	C02512	3-Cyanoalanine	0.524297742708815	0	0.995813896050851	1	0.942677636757031	-0.0851635916033222	1	0	0.595316298015227	0	0	2.83819527571885	1.70399503448596	2.90484126644974	2.70212435164792	2.43322642245343	2.1095781901347	2.01976309516907	3.61849622914603	3.49029945716028	2.20737557759661	3.09903923846751	2.13344396431506	2.20784201287444	2.1572537509619	2.64899253689858	2.32015480743763	2.61537436823127	2.79885677960322	2.76174569820618
Lactones	HMDB0000349	NA	Erythrono-1,4-lactone	0.0349866851414839	1	0.59455617371937	1	1.09209175992005	0.127094079719269	1	1	1.65428750144081	1	1	1.71693294457066	1.75475233338554	2.513120114932	1.71536131877437	1.43130966026672	1.49844690385612	1.45907176275621	1.54863619779242	1.68051455344754	1.9079844073019	2.55284841482956	1.84325259385407	1.62714931907733	1.62532816853294	1.7837194272182	1.85891921318798	1.69266051401883	1.8272995986375	2.64302812294392
Amino Acids	HMDB0000167	C00188	Threonine	0.719695165515599	0	0.995813896050851	1	1.02515963454816	0.0358485790370266	1	0	0.128925394843454	0	0	178.324509962372	156.180208714013	171.604388090863	194.346421521072	173.552260097591	181.929082915237	171.393145930751	189.565098852105	179.427246168092	185.972661019168	204.791874580338	192.853661328399	167.699210862825	189.004980005508	116.942385862501	184.745820751269	180.876358176742	170.267004502621	175.620783573487
Nucleotides	HMDB0000262	C00178	Thymine	0.182316135876507	0	0.839365116694492	1	1.12809198856718	0.173884714934101	1	0	0.6242506016103	0	0	1.46727687865095	1.92152631548417	1.39391682488131	2.06531797578185	1.98594215362008	3.23194430243477	2.58045442758194	2.02976589031045	1.58954652918685	2.6539251197311	1.95916273696222	2.25704399247437	1.99008225270052	2.51187080591454	2.22360687403895	2.27822429886948	2.04096971726459	2.56722725301537	1.94321925824009
Alkaloids	HMDB0004350	C06180	Anabasine	1	0	1	1	0.966098425617948	-0.049757917299073	1	0	0.30676849417684	0	0	1.28769970842799	0.804865739693368	0.824140604491872	0.986763032873551	0.66198071787336	0.722780271271776	0.885637445515776	1.1727536255127	1.23046222289464	0.877875804423479	1.8285518878314	0.730852340420272	0.768208042835764	0.833350079138706	1.24715342065663	0.684864973279783	1.07548104861847	1.20318670755357	0.749795212182673
Amino Acids	HMDB0002108	NA	Methylcysteine	0.389296288275189	0	0.995813896050851	1	0.940341529012252	-0.0887432607312355	1	0	1.0944765164008	1	0	0.915405575038948	0.978890764491934	0.839402467538017	0.849075167821428	0.960170230428928	1.11061358756395	0.974838339308731	0.751765144559426	0.689441868081044	0.822057111656668	1.04488679304652	0.800713225901622	0.985967803009682	0.910183774378445	0.899110605589664	0.852587007552383	0.647732904281576	0.855742417671789	0.612332756615849
Amino Acids	HMDB0000056	C00099	beta-Alanine	0.880076847937309	0	0.995813896050851	1	1.01732657059012	0.024782871075941	1	0	0.0430428213238658	0	0	6.95971032888464	5.06847884725824	6.58803754825292	6.0640030566706	3.45303455539347	4.97131796338148	5.45399750619787	5.79861514836837	7.36362217436559	5.12517088131627	9.20212800694375	4.76666195553516	5.55892276666195	6.11714419793306	7.36207232426376	4.31884238251945	5.72571444633808	6.55640243313949	3.7302311806088
Organic Acids	HMDB0000337	NA	3,4-Dihydroxybutyric acid	0.603780120807985	0	0.995813896050851	1	0.954546480677171	-0.0671126449692261	1	0	0.417623465115873	0	0	0.32849482357857	0.58008341599522	0.335760987015207	0.464696544550917	0.256442980797788	0.305565643139287	0.27397417379265	0.335788431236543	0.320781980287708	0.679973166432059	0.231537414368262	0.338556598871156	0.405275109212569	0.419630181693958	0.309371391170637	0.2515830514089	0.317755764364547	0.283102754718487	0.143710749001679
Carbohydrates	HMDB0002649	C01796	Erythrose	0.772469130861961	0	0.995813896050851	1	0.944658526458457	-0.0821351742456911	1	0	0.33631443736878	0	0	1.59429487710133	1.01514597799164	1.70424137348628	1.37114165614406	0.506922171344465	0.505358563653437	0.535205362757735	1.23790660470785	1.05810175587438	1.13667156179687	1.92947845306885	1.1124002534338	1.26421638545413	0.6087592776687	0.633244566302398	0.552085029480642	0.898271103107468	1.00372794854736	0.862264494010074
Amino Acids	HMDB0000719	C00263	Homoserine	0.261741856162654	0	0.972889540830998	1	1.08538495305283	0.118206813510537	1	0	1.19413490139171	1	0	0.319734961616475	0.340799006897192	0.442594028338227	0.372904634516168	0.316080883308902	0.317318167875414	0.420518499309649	0.375882572279713	0.325569771038271	0.390730849367676	0.528380253301931	0.365426170210136	0.326639640260876	0.466912455687644	0.410883878898502	0.363397740923967	0.384973329903201	0.34101013636545	0.318662965177636
Amines	HMDB0000323	NA	3-Amino-2-piperidone	0.0446076277210878	1	0.619691726958163	1	1.09143705982027	0.126228936464011	1	1	1.56598811659024	1	1	6.43849854213997	5.50354140925465	5.57058001184321	6.08121403980212	6.28583492467137	5.98791135305642	7.05324210205729	6.03416822699699	5.31444773312471	6.08423751158238	5.72312993464114	6.73888849181633	5.87346464246872	6.87957086608123	7.50225623588795	6.41536781092695	7.1495046982023	6.92958333708659	6.5169700525544
Fatty Acids	HMDB0000511	C01571	Capric acid	0.419600576082753	0	0.995813896050851	1	1.04641611614402	0.0654566654650783	1	0	1.0569442032637	1	0	0.823427024436949	1.02964806339152	0.712220275486803	0.826127190312741	0.75143757164003	0.769790370216282	0.879265953101993	0.791859285602595	0.780409892341737	0.766238418889858	1.05676050660386	0.730852340420272	0.83474574733335	0.827439794889495	0.792764189874758	0.978378533256833	0.886049727554985	0.93295225986774	0.756043505617528
Amino Acids	HMDB0001147	C00872	Aminomalonic acid	0.010132282578103	1	0.332676611314382	1	0.8395981631542	-0.252229084535552	1	1	2.33277722709984	1	1	30.1864843213801	20.5567060543306	29.0128016507231	27.5433100048019	37.3512183427104	34.4525262639547	31.5516304330512	31.5390536980831	29.7992096315029	23.890400504195	25.6769055677624	23.2099357226114	25.0121280088652	31.3895196475579	27.3503645506791	25.815216441791	23.1167318575208	23.3688455713078	25.8054518859536
Imidazolines	HMDB0062802	NA	Parabanic acid	0.706245060679334	0	0.995813896050851	1	1.02946355602628	0.04189275811899	1	0	0.536869636537159	0	0	0.87598619620952	1.13116266119068	1.36339309878902	1.17034685294305	1.19275805022227	1.27514893386972	1.74578892137642	1.38825963361974	1.56081978468347	0.989513189957101	1.35954020231621	1.1016524248982	1.53036720344448	1.3830065143153	1.30032662851408	1.50250989035871	1.28935512078691	1.53132853688636	1.39961772940766
Vitamins	HMDB0001406	C00153	Niacinamide	0.904825824330468	0	0.995813896050851	1	0.878632278044454	-0.186668594638014	1	0	0.522926464542694	0	0	31.0799902415138	17.5547743765553	35.3668239656018	23.5905208789305	19.4479200088741	16.2772467595351	17.4897466758331	28.2012164562393	30.3593811493187	19.5263936151535	36.7194591760949	17.6694301125136	22.4292552979135	17.6540190523923	29.0519072021176	16.9888443881954	23.7950182006835	21.3227847531151	20.1320014471048
Organic Acids	HMDB0000156	C00149	Malic acid	0.0491676694011475	1	0.619691726958163	1	0.854484140691763	-0.226874379296857	1	1	1.58333080541767	1	1	118.748688758163	88.5424824089704	132.615415295643	102.921679126462	96.6909313412684	95.2835942981451	80.637607988832	122.652989218685	113.188161134055	94.4503025880591	112.960573927819	79.2276180501182	76.1372805919194	73.583038902673	106.138556811464	70.9324436611204	98.9870312873325	95.0002766686012	95.7550968891621
Amino Acids	HMDB0000191	C00049	Aspartic acid	0.930788359390173	0	1	1	1.00671258085091	0.0096518488179517	1	0	0.280182734238381	0	0	216.329171084922	171.472657768187	194.537880961538	191.191074613628	170.743314889318	163.530505440831	150.953398267336	199.302963357965	223.149351302231	203.190190524422	263.252103279935	177.785205721499	168.086339325356	146.08449578774	194.077374751717	139.363033644341	185.966561094351	183.611438895487	219.133899053821
Fatty Acids	HMDB0000393	NA	3-Hexenedioic acid	0.54258175238809	0	0.995813896050851	1	1.06750349784089	0.0942407970677234	1	0	0.964108398847463	0	0	62.4840953756251	78.7680768494509	99.1054513339886	96.5249303959157	82.3062692555878	80.6105671650912	70.3922481874697	108.043686576081	122.356780421383	108.64854825729	140.988474779936	89.1371159599342	79.4581169345717	69.2271594110047	109.270942147066	64.0907823464173	92.6319160000416	88.2894545510698	107.851792979043
Amino Acids	HMDB0000696	C00073	Methionine	0.239064954048946	0	0.937900501732226	1	0.903105256671607	-0.147033951667857	1	0	1.29723245372726	1	0	116.799619471596	64.2804935349703	105.998726143164	108.825046340572	96.0229868331439	87.1567234431137	83.4283216660688	128.120827703448	119.148960618506	98.2510481228174	113.281164193867	97.0905090762725	83.6136990245572	79.3751174668995	114.78645398028	71.554412871548	77.8990477715238	86.0503691273872	91.0188904655416
Amino Acids	HMDB0000267	C01879	Pyroglutamic acid	0.112754118946069	0	0.719993992929351	1	0.936970652346355	-0.0939242341720012	1	0	1.23413147274344	1	0	1041.64832570568	1056.266641143	1038.62574045472	1009.75690633726	946.584716236896	895.360220759425	956.494812649451	1037.04999338447	1100.97163425492	948.709725544562	434.45324220654	914.828295378273	1004.40479603774	940.757674799612	994.672527965482	887.158711866823	994.661092089898	1033.19637165215	1060.93523206474
Organic Acids	NA	NA	Maleamic acid	0.548961874039274	0	0.995813896050851	1	1.61596360240208	0.692394703519548	1	0	0.712657193904517	0	0	98.3557301104049	179.267528670623	57.481263519467	62.2177040204283	166.610408245298	157.060740573594	167.430077649378	56.6580330616287	23.292602001488	58.8227533229883	70.5773533848692	56.5765694113576	174.576789954984	165.32838130317	52.8831721782308	152.550178589024	172.400834231095	176.964958313119	180.082065085973
Amino Acids	HMDB0000725	C01157	trans-4-Hydroxyproline	0.241384521886208	0	0.937900501732226	1	1.07851115147061	0.109041093594494	1	0	1.61298404213214	1	0	22.4340064849258	37.2413553068931	41.1714192108192	33.3950442695171	33.6238494357658	30.6623370365539	37.6682631502825	35.0723498775124	36.3728463320256	32.2073857264498	44.9420058145575	31.2385636386988	37.7450250968124	42.0694032858816	35.9257527996902	32.6359125022101	36.8291152274062	37.228012245481	37.8396650414855
Amino Acids	HMDB0000112	C00334	GABA	0.719695165515599	0	0.995813896050851	1	1.02468416821299	0.0351793056658195	1	0	0.848599559695855	0	0	13.6566247989064	14.7993781505781	17.5257060646574	12.1394801020956	10.9674102717938	11.4234540435149	12.9086436303235	13.371396037897	14.4687036482008	13.0666485340489	25.2731993068126	11.9838288171853	14.9588857475027	11.7496450874308	13.6316769234562	11.8872991790705	13.8712612520677	13.8849032882385	13.7712387304218
Carbohydrates	HMDB0000943	C01620	Threonic acid	0.496698348091537	0	0.995813896050851	1	1.03793600393416	0.0537174941263678	1	0	1.00472875243217	1	0	3.05281189379018	3.05268897667485	3.22025310273676	3.48809258132046	2.60617633973566	2.79710088719809	2.68876979861624	3.33282547421345	3.34187794389284	3.42016353862095	4.38733715943963	3.31033118896241	3.1575165225218	2.94332155610692	3.58677456638457	3.17973023308471	2.92701944481957	2.94684231047879	2.82422863255473
Amino Acids	HMDB0000574	C00097	Cysteine	0.512645465248142	0	0.995813896050851	1	0.945267933235581	-0.0812047801965458	1	0	0.710468508044784	0	0	36.8877787223829	31.8030732819379	33.7745029211206	39.2754635061182	35.2519641743192	31.1618193378393	27.9262512496089	21.8462951008969	26.150913079574	32.9989962784155	34.7662332959113	29.5350328158075	28.2543288825658	36.8269811568318	37.8448222105456	24.2777644609589	26.0315299267879	27.692596734281	20.1382497405396
Amino Acids	HMDB0000064	C00300	Creatine	1	0	1	1	1.07145520984372	0.0995715421404884	1	0	0.160494187314938	0	0	131.397929431428	90.7322973043524	400.277969398947	75.86601364372	108.606584262989	92.5511322969957	90.8829677901944	86.9692036902647	100.601059250826	94.693875065587	103.853435629334	88.696454989975	47.2962101333295	166.616823269498	157.75523985709	83.2320595077778	237.247452912568	103.634910687515	77.0102165845953
Organic Acids	HMDB0000606	C02630	2-Hydroxyglutaric acid	0.00045259212102239	1	0.0297202159471369	1	0.79296207159043	-0.334676233292305	1	1	2.79039465806295	1	1	2.66737796745799	2.58862224387867	2.49785825188586	2.22021682396549	2.17081965140453	2.67957563983683	2.8862860634435	2.16007184870075	2.36516863077803	2.09066376544782	2.25600557589589	2.14419179285065	2.14130430837686	1.79672641176005	2.02541582657027	2.08254859221812	1.41156887631174	1.95598266896409	1.68703922741101
Organic Acids	HMDB0000816	C00988	Phosphoglycolic acid	0.0978624338397621	0	0.719993992929351	1	0.830239821182845	-0.268399964625866	1	0	1.05773028328674	1	0	53.0497240424485	46.363167023418	75.5309602153754	61.6612155658426	76.8195822245653	47.121747929499	44.1608139199269	73.4474546234559	61.1257245124353	59.2439307320469	56.1923494101436	51.6110726279139	39.2572456535757	41.714786230929	53.6711024401185	32.0139432917825	52.044727790247	38.0322814350221	73.6986210641219
Organic Acids	HMDB0000128	C00581	Guanidoacetic acid	0.167023883033839	0	0.839365116694492	1	1.31303058450849	0.392900521413462	1	0	1.51287511771548	1	0	1.26580005352276	0.775861568893607	1.11411600236864	0.940867077856177	0.70372724963114	0.517111088389563	0.369546559999388	1.0474594347528	1.60390990143854	1.233085667485	1.55545647601243	1.2467481101287	0.780305807289871	0.632400414665543	1.77888549923116	0.559073447575333	1.51545056850784	0.93295225986774	1.93072267137038
Phenylpropanoids	HMDB0304563	NA	Nepsilon-trimethyllysine	0.563051402744329	0	0.995813896050851	1	0.966354959823085	-0.0493748802431405	1	0	0.616037440390406	0	0	0.20147682512819	0.224782323698148	0.234015233374235	0.240953763841216	0.214696449040009	0.252679281826718	0.24848820413752	0.220517775737431	0.205875002274201	0.268944610603725	0.201853130474895	0.241826142050825	0.193564231265704	0.195039380223952	0.256198183313184	0.195675706651367	0.164988569958515	0.25736614065317	0.218690270219946
Phenylpropanoic Acids	HMDB0000748	C05607	3-Phenyllactic acid	0.588337230178886	0	0.995813896050851	1	0.921357988410006	-0.118166278684279	1	0	0.868265695352	0	0	0.972344677792567	0.514824031695758	0.610474521845831	0.613858398357384	0.984025391433373	0.734532796007902	0.630777748964473	1.13265948446953	0.574534890067537	0.888024657653808	0.688675386326113	0.596504483725369	0.604888222705326	0.656041551662386	1.2664891326048	0.649922882806325	0.549961899861715	0.33457598284912	0.693560571268972
Organic Acids	HMDB0000965	C00519	Hypotaurine	0.356232003290827	0	0.995813896050851	1	0.82667289030494	-0.274611518683674	1	0	1.11318987760609	1	0	31.9209369898749	12.4862955292971	22.5621208698855	23.4700439970099	14.7424895007473	14.0795246338795	17.8465502510049	36.8164450128903	65.5448553752048	12.9651600017456	28.4494176834029	13.0693594992802	18.7938770794545	16.5251547607931	18.5091102623808	10.5525113229844	25.4449039002687	22.1785271707869	21.3129289062925
Amino Acids	HMDB0000517	C00062	Arginine	0.456278007102969	0	0.995813896050851	1	1.05733700878503	0.0804352853397026	1	0	0.534074454667024	0	0	9.58328898653215	9.68739304712018	8.05317640068292	11.0092922097927	11.6890288921782	11.6996383748139	13.8261385379082	9.91828814055402	7.88549136617694	11.0774733009044	7.69416638516071	12.4191158728768	9.5511850365171	12.8253168207872	12.3265163669551	11.174480533412	10.6509287939885	11.0989148156679	10.8532856963442
Amino Acids	HMDB0000148	C00025	Glutamic acid	0.592168981450253	0	0.995813896050851	1	0.967953062916924	-0.0469910035225848	1	0	0.263421689700724	0	0	212.255835272548	189.484247834839	218.290427149023	196.142100761127	181.185911619014	168.319659270803	177.216689996948	207.507226968923	222.076886174105	182.750400118539	262.711849313076	170.847482401774	194.786105475569	168.833179862952	201.903504162737	151.592765310052	190.103496718866	188.244029427245	194.534367800794
Amino Acids	HMDB0000159	C00079	Phenylalanine	0.0943631726850458	0	0.719993992929351	1	0.908230761860537	-0.138869193082108	1	0	1.87286979814503	1	0	171.412978874279	109.497995811798	156.886864826696	158.736897421967	144.144810369361	145.643162792447	131.488488943231	164.546354841167	159.395129667737	142.317368848907	154.328591961615	143.6930936066	132.512862948056	129.133800561004	161.042310888278	122.646737561839	115.956411241955	125.626847406328	126.765377206351
Carbohydrates	HMDB0000956	C00898	Tartaric acid	0.45478756880525	0	0.995813896050851	1	0.943285528330186	-0.0842335605140683	1	0	0.883179196761255	0	0	4.36679118810446	4.6841735841614	5.0669385313204	4.02163305839744	3.95399293648683	6.16419922409832	4.42818722757888	3.60346092625485	3.38018026989734	4.3893790221174	4.74948542293871	4.27226184289792	4.53666167028995	4.66321427262723	4.85809762697641	3.44529012068299	3.64808060241604	3.39723305662184	3.6177618987814
Carbohydrates	HMDB0000098	C00181	Xylose	0.719695165515599	0	0.995813896050851	1	1.03912948658204	0.0553754405848175	1	0	0.99926496072969	0	0	0.481792407915236	1.24717934438972	0.422244877610033	0.390115617647683	0.733546200886696	1.52195195332837	0.700864165516081	0.506188530670013	0.459627912054029	0.370433142907017	0.617433104982032	0.478278369833855	0.514154989299527	0.537835866678172	0.541399934548615	0.789691244700158	0.439969519889372	0.784966728992167	0.41238736670047
Amino Acids	HMDB0000812	C01042	N-Acetyaspartic acid	0.716159397187785	0	0.995813896050851	1	0.97075568744455	-0.04281984029519	1	0	0.426283806300585	0	0	0.946065091906282	1.29068560058936	1.10902871468659	1.21050581358325	1.14504772821338	1.1987575230849	1.07678221792925	0.957247617405669	0.794773264593426	0.938768923805455	1.00926565237448	0.994174139542282	1.24606973877297	1.14068486009766	0.889442749615582	1.41166045512772	1.08770242417095	1.13241101887395	0.643574223790127
Carbohydrates	HMDB0000646	C00259	Arabinose	0.595834375140506	0	0.995813896050851	1	0.968651873162207	-0.0459498307977117	1	0	0.334856047891709	0	0	1.20448101978809	1.1891710027902	1.23621090673781	1.02692199351375	0.989989181684484	1.0871085380917	0.904751922757123	1.06249473764399	1.13470640788338	1.0757784424149	1.41297191332427	0.897443682721952	1.05250550750727	0.939735195624498	1.1843123568251	0.894517516120533	1.13658792638088	1.04876702316167	0.943492308663196
Amino Acids	HMDB0000168	C00152	Asparagine	0.842105263157895	0	0.995813896050851	1	1.02624975578967	0.0373818786938709	1	0	0.95481339857707	0	0	449.661234238271	343.119340561173	249.918094668319	317.496742821442	285.689408189238	268.985909898094	277.867155657471	276.454114260283	260.685630786644	261.09954705668	294.022831963799	281.050342291469	313.08409519005	302.169192525145	257.131131414683	283.19166645119	315.042618991895	287.130534819709	282.104200290296
Phenylpropanoic Acids	HMDB0002641	C01772	2-Hydroxycinnamic acid	0.11329854711071	0	0.719993992929351	1	0.749930799870782	-0.415170618331178	1	0	1.71631767018631	1	0	449.661234238271	193.588338003005	250.208070066196	161.926666295674	293.406552774176	155.280233076071	277.765211778851	276.704702641803	260.929808114922	106.765935983064	294.254369378168	280.889124863435	320.608904680504	167.621571591864	111.136838350064	193.285667662982	174.209597812863	105.584459202963	178.357536097953
Amino Acids	HMDB0000251	C00245	Taurine	0.446967892788326	0	0.995813896050851	1	1.08696642447477	0.120307377355236	1	0	1.62186535089278	1	0	149.850578654582	261.900411279142	244.113499423102	239.817838954536	212.334788100569	200.697864918831	208.169400143104	220.703211139756	211.921981992161	234.337021088302	282.226297544575	217.326466903943	233.547342786526	228.054228040043	219.803539498751	209.442890297909	237.265784975896	235.522189465232	211.492236182993
Carbohydrates	HMDB0000283	C00121	Ribose	0.887250140428559	0	0.995813896050851	1	0.980791112816499	-0.0279821884052146	1	0	0.0924709243049977	0	0	30.4974594210344	39.2136389212769	40.6576031549323	46.2918076293993	80.5409873412588	58.7920049924725	64.8299353102375	60.7326001451408	67.0817362061355	34.1102957071366	48.3853827461881	30.733415697526	42.1123180647448	57.4479629023278	63.4839762538122	78.6965761643229	66.3009623722179	65.2809215766764	45.9499499199281
Carbohydrates	HMDB0002917	C00379	Xylitol	0.0362166197189464	1	0.59455617371937	1	1.21569432050676	0.281780516834025	1	1	1.97663734047419	1	1	4.30985208535084	3.78504428936881	6.00808675249938	4.34290474351906	4.74717703988464	3.73730286608821	2.58045442758194	4.53564970550853	4.34731400151103	4.7902587247154	6.08527819814022	4.92250546930125	4.19792426557496	4.94690791658934	5.96990106399589	4.46559916250798	6.90507718715265	4.72910283450199	4.84867570544795
Amino Acids	HMDB0000510	C00956	Aminoadipic acid	0.339422075515527	0	0.995813896050851	1	1.11549718208749	0.157686869123485	1	0	1.09322103947216	1	0	0.687649164024473	0.500321946295877	0.493466905158713	0.470433538928088	0.405537737075572	0.334946954979603	0.496976408275039	0.390917875170901	0.727744194085546	0.466847248595145	0.843033662571621	0.45678271276267	0.423421755893728	0.496463876933697	0.594573142406068	0.524131357101875	0.494965709875544	0.649849505149253	0.637325930355272
Carbohydrates	HMDB0000568	C01904	Arabitol	0.496698348091537	0	0.995813896050851	1	1.0575453135083	0.0807194810030387	1	0	0.304853621845954	0	0	1.19134122684495	1.10940953309086	1.19551260528142	0.889234128461631	1.2583597429845	1.12236611230007	0.815551028964167	1.28301251338142	4.11271225473345	0.893099084268973	1.24080306674274	1.27899159573548	1.05250550750727	0.927914627126077	1.60486409169768	1.33478785608611	1.63155363625642	1.17745009348825	1.2809001541454
Lipids	HMDB0002520	C02979	beta-Glycerophosphoric acid	0.750376265794133	0	0.995813896050851	1	0.967231357656536	-0.0480670773451585	1	0	0.0283112991567919	0	0	3.11413092752484	2.70463892707771	2.99641244472662	2.79391626168267	2.06943521713564	1.71586861147446	2.24276532965146	2.98200174008572	3.99780527671994	2.01962179283552	3.67491434599883	1.86474825092525	2.43165065527541	2.49413995316691	2.99703535196555	2.46691158742616	2.51760336381141	3.146301069485	2.8429735128593
Carbohydrates	HMDB0000508	C00474	Ribitol	0.831379732294148	0	0.995813896050851	1	1.01319205267094	0.0189076659202676	1	0	0.102037388830668	0	0	1.03366371152723	0.86287408129289	1.08359227627635	1.04413297664527	0.805111683900033	0.928449454153989	0.745464612412559	1.08755357579597	1.1203430356317	0.974289910111607	1.24673992352141	1.03716545368465	0.895234569603883	0.922004342876866	1.04896237318794	0.999343787540908	1.00215279530357	0.868610724704447	0.812278146531229
Carbohydrates	HMDB0000849	C00507	Rhamnose	0.497216079632095	0	0.995813896050851	1	0.970133643532275	-0.0437445913192252	1	0	0.756436879953254	0	0	3.54336416366751	3.69078073426959	3.65267255571089	3.26434980061076	2.97593133530456	4.18389880606101	3.15388874482237	3.45310789734296	3.41369480515128	3.36941927246931	3.87676747647372	3.49304427406748	3.13936987584064	3.16791235757693	3.67861919813836	3.73181526256535	3.01256907368695	3.21707675816462	3.08665695681867
Pyridines	HMDB0000232	C03722	Quinolinic acid	0.842105263157895	0	0.995813896050851	1	0.791647303449891	-0.337070274298776	1	0	0.178993178797979	0	0	1.04680350447038	0.427811519296475	0.82922789217392	0.550751460208494	2.2602765051712	0.317318167875414	0.29946014344778	0.892094638210518	0.947982568611435	0.583559060743931	1.17549764217733	0.338556598871156	0.53835051820774	1.95630408648874	0.502728510652285	2.18737486363849	0.71495046982023	0.67558611921457	0.637325930355272
Carbohydrates	HMDB0029196	C01018	Fucose	0.660720084868692	0	0.995813896050851	1	0.988487106308164	-0.0167059471287197	1	0	0.340812311301047	0	0	0.849706610323235	0.928133465592352	0.854664330584163	0.814653201558397	0.817039264402255	1.11061358756395	0.828294013791733	0.841976961906557	0.833075590597928	0.847429244732491	0.932086514251722	0.870574111382971	0.756110278381658	0.815619226391074	0.981287381369365	1.04127429610906	0.776057347582642	0.817137496573813	0.787284972791806
Amines	HMDB0001414	C00134	Putrescine	0.111193832533779	0	0.719993992929351	1	0.815137527927118	-0.294884607175785	1	0	1.49129917326328	1	0	24.019541500065	17.1197118145589	27.5629246613393	17.5724137772773	17.8257690605718	14.7024084448942	14.8583203089409	21.9214716153528	19.5772763790513	18.0548098967557	15.1033636449451	13.6604900687377	9.66006491660406	18.4400868575373	25.1364255326143	13.2430522894407	8.22498574682076	18.3630741356036	18.7573768914365
Nucleotides	HMDB0000226	C00295	Orotic acid	0.453871560740681	0	0.995813896050851	1	1.09108960104834	0.125769581661713	1	0	0.592433437561147	0	0	1.10812253820504	0.86287408129289	1.42444055097361	1.50309252681901	1.2106494209756	0.869686830473356	0.987581324136296	1.09256534342637	1.18737210613958	1.29905321348214	1.70387789547926	1.3864698810914	1.17953203427539	1.19387741834056	1.88039798695903	1.10417005896128	0.745503908701436	1.02303040909635	0.906002548054063
Lipids	HMDB0000126	C00093	Glycero-3-phosphate	0.751330813917083	0	0.995813896050851	1	0.954477339482647	-0.0672171482839054	1	0	0.0696004157915269	0	0	78.7993382800274	62.018168212589	78.3645794542765	71.8156956134367	41.5377990989906	28.2706982527521	48.9840336771603	72.3198069066167	101.40540809692	40.5142220954743	94.6928656198405	36.6232257350306	56.9502261677065	59.1737659030973	77.5168692001928	54.3629043586065	57.0493810789886	78.4323313640534	63.5201510587421
Carbohydrates	HMDB0001586	C00103	Glucose-1-phosphate	0.839938761257083	0	0.995813896050851	1	0.971519174893466	-0.0416856242947423	1	0	0.110995313251089	0	0	10.9279277977138	5.77908103185238	8.98923733417986	7.08518805580719	5.66560073855578	3.63740640583113	5.46036899861165	9.58751147694787	12.0077792024115	5.94215356635777	10.3360676516704	5.34704469645714	6.79289474098081	6.87366058183202	7.93730975472166	5.07359153674615	9.47767674095022	8.30005803606472	8.55391371231732
Amino Acids	HMDB0000641	C00064	Glutamine	0.053475935828877	0	0.619691726958163	1	0.660108795320968	-0.599224274151381	1	0	1.65166706084696	1	0	106.922875109334	62.4387286891855	124.16543045576	70.9608834512381	60.4310866145113	55.8891313826493	37.5280903171793	66.5312152935092	68.6186170370661	61.096096446582	42.8047373742351	64.6696842986585	42.6869618763149	38.0444997121692	44.7186678081182	51.9309348616538	43.1170129491585	41.6547098647155	87.8635022809395
Organic Acids	HMDB0003070	C00493	Shikimic acid	0.971972397343478	0	1	1	1.00524568317658	0.00754814079073919	1	0	0.0226884789422164	0	0	0.670129440100283	0.333547964197252	0.651172823302219	0.562225448962837	0.453248059084463	0.423090890500552	0.458747453792344	0.646518024321106	0.627200588323727	0.400879702598005	0.920212800694375	0.494400112637243	0.381079580304356	0.449181602940012	0.831435613771087	0.370386159018658	0.586626026519163	0.649849505149253	0.306166378307925
Lipids	HMDB0000224	C00346	O-Phosphoethanolamine	0.762039512981169	0	0.995813896050851	1	1.02535172305331	0.0361188775979914	1	0	0.466917601371551	0	0	116.909117746123	111.325258572183	112.566414540689	116.994526333665	90.6138290753859	81.7740671139678	107.926709997063	131.543864995008	137.739952102941	102.843404209541	155.949353862192	90.6740554405239	123.197584318394	90.9888260165984	124.657334929819	96.9433358095628	136.946623753343	126.817165806849	98.6855465101094
Amino Acids	HMDB0002005	C02989	Methionine sulfoxide	0.171153953830755	0	0.839365116694492	1	1.08559364468328	0.118484180023089	1	0	1.13531005509972	1	0	8.72482251424682	7.62809692033714	8.86714242981069	8.96692221151954	7.49052055539586	7.69202743979475	7.18704344274672	5.08694414485211	6.69811926003736	7.86536125350516	9.00621173324753	8.8615846275958	8.68014599582143	8.49307846611575	8.58022217699814	7.6313525594033	8.75661558335375	7.84323313640534	6.71691544246978
Nucleotides	HMDB0000157	C00262	Hypoxanthine	0.423458367086325	0	0.995813896050851	1	0.862959520670417	-0.212635207207016	1	0	0.510121353114032	0	0	96.9672919894128	44.7099292878316	123.14797291935	68.5169238465629	60.0732591994446	30.9032637936445	48.5061717461266	75.6827029866126	128.126068275811	49.1610450477148	104.916132992716	44.6411058225824	60.4585778593974	52.8911337461864	69.2605201983264	43.6286941651601	74.611497747906	68.4143543391288	80.8029306995527
Organic Acids	HMDB0000094	C00158	Citric acid	0.184394198992531	0	0.839365116694492	1	0.831099441473668	-0.266906988363675	1	0	0.812677585541795	0	0	64.7178601759593	104.603541989338	93.7485374047914	97.2994246368339	81.9484418405211	105.831485248819	112.061808573608	55.004149743598	55.7921256163084	91.0199901962078	87.8773540379235	93.2911516889406	25.6049184671165	80.1079927138016	55.3484754516218	84.5808242000533	73.4626884459727	81.2118856831076	39.4767179214177
Amino Acids	HMDB0000214	C00077	Ornithine	0.859047052364761	0	0.995813896050851	1	1.00680171998009	0.00977958625656576	1	0	0.112756978154896	0	0	283.648710263624	231.649061134991	272.429342661384	288.742927003057	270.24319143886	243.089221642039	229.966275690654	288.296921170909	300.055634128522	268.599549593894	280.670841068563	274.461923399151	259.279287780411	240.471735247635	280.010112577349	266.216798899184	248.161141280935	275.375336345375	300.642886911512
Amino Acids	HMDB0000904	C00327	Citrulline	0.400181861482171	0	0.995813896050851	1	0.982734081715645	-0.0251270047609061	1	0	0.962736308781113	0	0	9.66650767517205	4.73493088306098	6.94923497367837	8.43338173444256	6.91799669128917	5.41203764098622	6.40972136826525	8.29447542830566	9.67612510688743	6.75913625139927	7.43294468689908	6.76038414888752	6.21825092941075	5.83345055397094	8.40136684147762	5.81436385478347	6.90507718715265	7.47648638597457	6.89811595208059
Amino Acids	HMDB0001721	C01005	Phosphoserine	0.053475935828877	0	0.619691726958163	1	1.355998478296	0.439355559480127	1	0	1.30474680050865	1	0	0.271555720824951	0.246535451797969	0.32558641165111	0.177846825692326	0.244515400295565	0.240926757090592	0.363175067585606	0.34080019886694	0.311206398786582	0.360284289676688	0.379958833835097	0.376173998745728	0.344786286942036	0.378258191949484	0.425385662859626	0.321467232355817	0.195542008839721	0.212327066038865	0.393642486395903
Nucleotides	HMDB0000290	C00043	UDP-N-acetylglucosamine	0.820270770620472	0	0.995813896050851	1	0.976668838656538	-0.0340586276959548	1	0	0.00045311843641084	0	0	6.42535874919683	4.92345799325943	6.47611721924785	5.27229783262089	5.47475945052022	3.46111853478924	3.96306828137275	7.37732195194316	7.37798554661728	4.57713280687849	7.59917667670193	3.89071392988439	5.04476777736242	4.66321427262723	6.23576710328316	4.9478000110417	6.16568396622745	5.75856739711467	6.1920587939419
Vitamins	HMDB0000044	C00072	Ascorbic acid	0.446967892788326	0	0.995813896050851	1	0.9075793065701	-0.139904379937317	1	0	0.616631103703727	0	0	35.8146956320262	14.806629193278	18.6449093547081	18.2952750688009	19.5075579113852	12.8631383236904	14.5652316579069	35.1926323006419	40.5765266110198	13.163062639737	42.3772836861706	10.3985241081855	11.5957072292611	13.9837325336325	30.0766999353704	12.2506969199945	19.8597352727842	20.4927789495086	22.5188495392196
Carbohydrates	HMDB0002712	C07326	1,5-anhydroglucitol	0.358054344360927	0	0.995813896050851	1	0.935624041986982	-0.0959991609335033	1	0	1.05477443914466	1	0	14.4800518233434	16.3656033737651	16.9864535703602	16.929870407034	11.7248116336849	20.2554763827139	14.7818623999755	14.358714261085	15.014511793765	17.0094780140318	15.5011330491162	17.5243344272831	14.650392753923	15.2130716574683	14.2504197057975	17.135601168184	11.4942037071098	11.9739596938887	11.7217984837891
Peptides	HMDB0028680	NA	Alanylalanine	0.898598198148691	0	0.995813896050851	1	0.983812528329574	-0.0235446677547025	1	0	0.0698963915233535	0	0	4.23101332769198	2.84965978107652	6.09965793077626	3.6429914295041	2.99978649630901	2.67957563983683	2.8862860634435	4.13972006270724	4.32337504775821	3.43031239185128	6.01997277357481	3.47154861699629	3.91967568313051	2.75419246013218	4.33119947638892	2.55077260456246	3.31810346249901	3.61599427617703	3.59276872504197
Carbohydrates	HMDB0000660	C02336	Fructose	0.36750484660499	0	0.995813896050851	1	0.917731474782776	-0.123856007337277	1	0	0.914187849652552	0	0	27.3482890456612	16.1843273062666	19.2248601504616	23.2979341656947	23.1633613353165	15.4016836666937	23.4598350675474	25.6001090560636	30.5556805700918	17.6894511804639	26.3121492430804	18.7979521087508	23.2095611052034	18.0736492340863	21.5351491822686	21.2028604992945	26.0743047412215	20.9624721562007	14.4023163673422
Nucleotides	HMDB0000034	C00147	Adenine	0.0853566378123795	0	0.719993992929351	1	0.879543975559311	-0.185172383323967	1	0	1.33406639492616	1	0	2.10236687090285	2.35658887748058	2.58434214248068	2.93734112111197	2.12907311964675	2.13895950197501	2.14719294344472	2.44073083600293	2.68116282031517	1.96887752668387	2.57659584194425	1.59605253753545	2.18364648396623	2.02131721323005	2.46530327339102	2.11749068269158	1.94930940062097	2.63800294169499	1.51208701123506
Lactones	HMDB0001264	C00425	Dehydroascorbic acid	0.496698348091537	0	0.995813896050851	1	0.934700495765212	-0.097423935763301	1	0	0.193508780141093	0	0	4.34051160221817	1.94327944358399	2.89466669108565	2.44395960467519	1.9441956218623	1.39267418123098	1.84773279999694	3.78388456094911	4.1701657437402	1.74560275561663	5.1531916838885	1.50469599498291	1.59690490794206	1.73762356926794	3.76079597391806	1.61432457987378	2.82313775262347	2.95327646399512	2.88046327346843
Amines	HMDB0041922	C08737	Melamine	0.277511961722488	0	0.976247436773753	1	1.35899620035924	0.442541422455157	1	0	0.433750722565079	0	0	0.153297584336666	0.159522939398686	0.167880493507603	0.114739887543436	1.34781659675117	0.0587626236806322	0.114686863448086	0.0902118173471311	0.11969476876407	0.126860665379116	0.243411127925609	0.112852199623719	0.145173173449278	0.106385116485792	0.207858903442772	0.188687288556675	0.207763384392203	0.180156298457219	0.137462455566823
Carbohydrates	HMDB0000169	C00159	Mannose	0.128667621195371	0	0.792110042984002	1	0.892012012766855	-0.164864955770402	1	0	1.5081201013222	1	0	28.6710282019376	16.4381138007646	21.0715455790453	22.4660699810048	21.9884946558476	20.0615597245678	25.9765745709915	23.6004137715356	29.8327241667568	19.4147562296198	26.1459172532776	20.2274133039846	23.0401924028459	16.9979775007299	20.6022010807696	21.5592698221238	21.7601591711952	19.6177340712878	18.8760944666988
Carbohydrates	HMDB0000143	C00984	Galactose	0.539287206022109	0	0.995813896050851	1	0.93203356340327	-0.101546186270054	1	0	0.87172656349066	0	0	5.22087772940874	2.54511598767903	3.35252258247002	4.37732670978209	3.21448294534902	4.0428685092275	3.61900769102849	3.7939080962099	5.65438087641467	2.82138119803153	5.5331505177236	2.92340936168109	4.22816867671023	3.6525556660122	4.57289587574098	3.79471102541758	3.28143933584157	3.74467734650362	2.54305542798623
Carbohydrates	HMDB0000122	C00031	Glucose	0.112754118946069	0	0.719993992929351	1	1.16723862310539	0.22309952692285	1	0	1.92843379056871	1	0	155.57076851583	186.148768192866	179.347239942941	148.530784424978	153.001038892262	87.9382663380661	116.419909384635	85.2501673930389	129.974155505528	131.234821121387	183.187652762746	166.209794388666	182.162088267709	133.944771939862	133.909473097015	192.041729242127	188.038084250497	144.65907350763	180.531942213283
Amino Acids	HMDB0000177	C00135	Histidine	0.0516940510568823	0	0.619691726958163	1	0.825703551683608	-0.276304184043482	1	0	1.82860993864203	1	0	78.6591804886339	45.0652303801287	85.3392508663651	86.5884561346541	62.7629286026959	67.482997034838	72.4311257598801	87.5104745943475	84.8444398907235	55.9201812991141	74.4244365774496	79.1255136790301	53.0003060734407	66.5438903618631	81.8190651086594	53.1818617006036	45.8607117606908	52.4190486975343	53.0230180881847
Amino Acids	HMDB0000182	C00047	Lysine	0.904825824330468	0	0.995813896050851	1	0.995706019069606	-0.00620824359339554	1	0	1.18324097537629	1	0	101.960413307807	194.081408906601	206.162333315019	215.613459677248	213.050442930702	204.270632438614	199.867345527945	203.116918524696	196.85480450014	202.06874224247	196.670254507113	201.967819926582	204.161872927502	180.452798696901	202.420734457351	208.366673911327	184.82997316797	205.995858978797	225.288468087154
Carbohydrates	HMDB0000765	C00392	Mannitol	0.719695165515599	0	0.995813896050851	1	1.38404175449749	0.468887467611774	1	0	0.298705249542697	0	0	44.8198337290601	143.396620434018	24.5410757782024	66.1303341856595	36.4447222245415	21.9008298457716	21.1406118289305	51.0799356889978	21.837113613317	122.019662388248	36.9450597336845	65.078101783011	61.214688137779	49.0139872787042	51.8680473009521	21.9506212354265	61.4185228390011	20.4284374143453	20.3319468370201
Amino Acids	HMDB0000158	C00082	Tyrosine	0.24280672887484	0	0.937900501732226	1	0.959917997102314	-0.05901692887327	1	0	1.37771147083725	1	0	242.07440539152	193.631844259204	231.217225149108	245.015555860254	231.228075616089	223.344980085347	223.926100882388	237.973762394101	237.014793315861	227.481470731215	231.840194063974	233.464331450135	225.895506769304	218.024475669133	249.894741218082	211.287832674908	205.777410864925	205.539034079138	209.00541539592
Fatty Acids	HMDB0000826	C16537	Pentadecanoic acid	0.703728422687714	0	0.995813896050851	1	1.02928925125192	0.0416484659113145	1	0	0.405872265044872	0	0	1.11688240016714	1.27618351518948	1.2463854821019	1.37114165614406	1.20468563072449	1.57483831464094	1.37624236137703	1.24793013996865	1.16822094313732	1.20263910779401	1.46640362433233	0.994174139542282	1.28841191436234	1.22933912383582	1.01512487727865	1.67023192463131	1.14269861415712	1.75652390995788	1.48084554406078
Amines	HMDB0042008	NA	Ritalinic acid	0.277511961722488	0	0.976247436773753	1	0.901355452150407	-0.149831945643777	1	0	0.204257970731425	0	0	3.41634616521713	2.71914101247759	2.23331929241933	2.7480203066653	2.62406771048899	2.48565898169074	2.26187980689281	3.10729593084563	4.18452911599189	3.01420940940778	5.13538111355248	2.45587882038283	2.34696630409667	2.19862574070637	3.0260389198878	2.44594633314208	2.19373691167062	2.63800294169499	2.21814416937374
Alcohols	HMDB0003424	C00823	1-Hexadecanol	0.750065469909365	0	0.995813896050851	1	1.0385695642685	0.0545978523539716	1	0	0.265929446178988	0	0	0.381053995351141	0.529326117095638	0.844489755220066	0.407326600779199	0.506922171344465	0.67577017232727	0.592548794481778	0.441035551474863	0.416537795298964	0.598782340589425	0.730233383776826	0.451408798494874	0.483910578164261	0.768336952397389	0.52206422260045	0.635946046616942	0.409416081008166	0.50829812779001	0.424883953570181
Vitamins	HMDB0000210	C00864	Pantothenic acid	0.824540487623488	0	0.995813896050851	1	1.03591543302882	0.0509062334011828	1	0	0.40188696442883	0	0	1.77825197830533	0.957137636392113	1.8110744148093	1.16460985856588	0.864749586411146	0.805047944424661	0.834665506205515	1.51355382437964	1.54166862168122	1.07070401579973	1.69200418192191	0.838330625776195	1.30050967881645	0.744695815400546	1.18914628481214	1.12513531324536	1.49100781740287	1.20318670755357	2.31811686433143
Carbohydrates	HMDB0000625	C00257	Gluconic acid	0.302433428537402	0	0.992989757031135	1	1.07993405949506	0.110943224477839	1	0	0.138765249739346	0	0	1.06432322839457	0.58008341599522	0.880100768994406	1.02118499913658	0.888604747415591	0.934325716522052	0.777322074481472	0.912141708732103	1.00064826686763	1.20771353440918	0.938023371030395	1.04253936795245	1.10089656532369	0.992927753867395	1.02962666123978	1.0063322056356	0.831053537568814	0.733493500861533	0.787284972791806
Imidazoles	HMDB0000301	C00785	Urocanic acid	0.402236388700043	0	0.995813896050851	1	1.20625792637116	0.270538422421174	1	0	0.748345890139137	0	0	0.065698964715714	0.369803177696953	0.0763093152307288	0.183583820069498	0.214696449040009	0.358452004451856	0.242116711723737	0.190447169955054	0.0861802335101305	0.431326262288993	0.118737135573468	0.300939198996583	0.145173173449278	0.206859948722374	0.236862471365019	0.328455650450508	0.219984759944686	0.25093198713684	0.15620733587139
Nucleotides	HMDB0000292	C00385	Xanthine	0.277511961722488	0	0.976247436773753	1	0.803759600866739	-0.315164029426427	1	0	1.1245304709655	1	0	98.8550422422444	49.8944248182889	93.0057934032123	79.3942651856807	70.9392850369695	50.4535886921908	63.5174078729983	93.0083836848921	97.1490621196699	64.9932560870284	96.628280929688	61.9451097648859	65.4428568144892	59.2328687455894	90.5007997733855	60.6734458981131	62.6345497064731	65.7184440157868	59.5212432604345
Fatty Acids	HMDB0003229	C08362	Palmitoleic acid	0.315378120331681	0	0.995813896050851	1	0.714315747879279	-0.48536616740242	1	0	0.420691454673282	0	0	12.8156780505453	6.31565819164796	9.7268940480769	9.92500027250723	3.9420653559846	5.10647199784694	4.64481796964748	10.7552533348302	8.22063671871634	5.41948762499581	7.43888154367775	3.80473130159965	9.66006491660406	4.10764755320142	3.98315666132195	3.71085000828128	8.64051251560517	6.32477290655164	16.5954673629765
Nucleotides	HMDB0001991	C16353	7-Methylxanthine	0.458683641653886	0	0.995813896050851	1	0.955266178933365	-0.0660253077908147	1	0	1.1004623704284	1	0	0.394193788294284	0.348050049597132	0.315411836287013	0.304060701990106	0.35186362481557	0.340823217347667	0.293088651033998	0.36585903701892	0.378235469294462	0.385656422752511	0.397769404171117	0.295565284728787	0.338737404714983	0.34870677070343	0.386714238963296	0.314478814261125	0.28720232548334	0.276668601202157	0.249931737394224
Fatty Acids	HMDB0000220	C00249	Palmitic acid	0.983773864105863	0	1	1	0.997406405485724	-0.00374662666194201	1	0	0.384868438176956	0	0	197.184492766763	165.613815266635	145.511689569636	168.271782076826	175.04917145062	247.420027007302	264.041017119563	169.673393127062	127.149358962696	266.79812814551	155.895922151184	131.488934304435	215.39464722314	227.70552126934	93.9135529322365	163.235469855808	139.922528700373	210.313175988254	234.898343389962
Organic Acids	HMDB0001209	C00499	Allantoic acid	0.797510965082628	0	0.995813896050851	1	1.02587457305965	0.0368543528880965	1	0	0.118943197898854	0	0	0.963584815830472	0.732355312693965	1.14463972846093	0.820390195935569	0.608306605613358	0.910820667049799	0.866522968274428	0.756776912189822	0.75168314783836	0.695196446277553	1.15768707184131	0.832956711508399	0.877087922922723	0.803798657892653	1.2664891326048	0.621969210427558	0.769946659806401	0.849308264155459	0.737298625312961
Carbohydrates	HMDB0000215	C00140	N-Acetyl-D-glucosamine	0.904825824330468	0	0.995813896050851	1	0.931623074310084	-0.102181722426952	1	0	0.0323293715905545	0	0	4.81792407915236	3.01643376317514	5.20429529873571	3.71757235640733	3.27412084786013	3.41410843584473	3.27494710068423	3.75381395516673	4.61064249279198	3.48105665800293	6.49492131586868	3.42318338858613	3.50835169169089	3.44569571728983	5.59285468100668	3.02598503500149	2.98812632258199	4.87708836537756	2.99918084873069
Alcohols	HMDB0000211	C00137	Inositol	0.596230077638422	0	0.995813896050851	1	1.10947604522206	0.149878518537692	1	0	0.401031561139642	0	0	90.1959186927132	145.521175945101	206.258991780978	112.284453950007	300.396114948479	108.475803314447	127.576392601168	192.66237124769	227.621147863257	123.668851038177	136.250863070554	167.628507755364	245.747938238493	111.450230087366	234.653366274941	356.493183846411	116.830239593957	225.362661062948	144.591758375994
Organic Acids	HMDB0000289	C00366	Uric acid	0.517663840725835	0	0.995813896050851	1	0.91012500334605	-0.135863385485768	1	0	0.997481126291346	0	0	11.7338350982265	12.7908393226946	9.87442539085631	13.6368356345374	12.2376975952805	23.0819585817523	17.0947141461786	12.6948074077935	7.41628787262178	16.5883006049731	10.923816472759	12.8329072714971	11.5533650536717	14.4388244208217	14.9851767598277	16.4227825225254	7.90722998245622	9.33595675219373	6.92935741925487
Fatty Acids	HMDB0002259	NA	Heptadecanoic acid	0.969441973941371	0	1	1	1.00586814373305	0.00844119893059184	1	0	0.314339149519285	0	0	1.23952046763647	1.7475012906856	1.05815583786611	1.29656072924083	1.52076651403339	2.46215393221849	2.35745219309955	1.32811842205499	0.87137791660243	2.44587362850935	1.21705563962804	1.40796553816258	1.48197614562805	2.10997147696821	1.10696950903244	1.77505819605168	1.03881692196102	1.74365560292522	1.18717575262257
Alcohols	HMDB0002350	D01924	Octadecanol	0.896403207721061	0	0.995813896050851	1	0.977108362768332	-0.0334095267988106	1	0	0.313610632169468	0	0	0.240896203957618	0.362552134997013	0.46803046674847	0.275375730104247	0.548668703102244	0.640512598118891	0.446004468964779	0.160376564172677	0.225026165276452	0.421177409058663	0.356211406720403	0.392295741549117	0.332688522487929	0.602848993419489	0.435053518833709	0.405328249492117	0.213874072168445	0.315273522300133	0.181200509610813
Indoles	HMDB0000671	C02043	Indolelactic acid	0.287732441826856	0	0.980121486018246	1	1.21477223766982	0.280685842730825	1	0	0.801102559848733	0	0	0.254035996900761	0.485819860895997	0.330673699333158	0.797442218426882	0.548668703102244	0.822676731528851	0.649892226205821	0.385906107540505	0.23938953752814	0.659675459971401	0.480885399072544	0.897443682721952	0.514154989299527	0.661951835911596	0.870107037667417	0.824633335173617	0.439969519889372	0.469693206692034	0.274924911133647
Amino Acids	HMDB0000684	C00328	Kynurenine	0.516404869212238	0	0.995813896050851	1	0.908527825568323	-0.138397394192771	1	0	0.586997265451242	0	0	0.595670613422474	0.456815690096236	0.549427069661248	0.642543370243243	0.435356688331129	0.423090890500552	0.719978642757429	0.907129941101707	0.536232564063034	0.492219381670968	0.694612243104786	0.354678341674544	0.822647982879244	0.34279648645422	0.599407070393109	0.265559887598283	0.788278723135125	0.431088285594059	0.524856648527871
Fatty Acids	HMDB0000673	C01595	Linoleic acid	0.663288683290124	0	0.995813896050851	1	0.963746003387316	-0.0532751226407599	1	0	0.521558503884528	0	0	13.0259147376356	12.130994437	10.9834541055429	13.390144876319	10.0370589926204	14.596635722269	13.8643674923908	14.8248086507119	8.19190997421296	14.025715164315	10.4073099330144	10.8284372496092	11.1964810022756	11.5132337174624	8.45937397732211	12.3345579371308	10.9197990561432	12.8425704185932	16.3830253861914
Amino Acids	HMDB0000929	C00078	Tryptophan	0.0681654560488801	0	0.719993992929351	1	0.893010449890528	-0.163251037214959	1	0	1.99605269502347	1	0	54.0702479610326	37.7634303812888	48.6293829527025	50.3650736371913	44.1737943899818	49.4193665154117	44.422045108892	54.8788555528381	51.7895325488379	48.2679459634459	42.5375788191948	50.0848809758598	37.5454119833196	41.8211713474148	51.3943223582221	46.6756444544456	31.8550153775458	39.1904290679614	42.7570719747169
Fatty Acids	HMDB0000207	C00712	Oleic acid	0.520962443026519	0	0.995813896050851	1	0.92479195307687	-0.112799250364733	1	0	0.916695307947365	0	0	69.5051247382444	46.3414138953181	56.4994169968316	69.4291059525333	42.6232089246928	59.8085983821474	77.1587731309068	79.4565640123009	41.778262089411	84.5500962618729	50.5642091839612	36.4405126499255	59.7871519321944	59.0023676598702	36.950545532943	39.868925230216	54.1773578241552	68.3371444969328	67.8689632894016
Fatty Acids	HMDB0240219	NA	cis-Vaccenic acid	0.660720084868692	0	0.995813896050851	1	0.902270338186719	-0.148368336431888	1	0	0.351883660687751	0	0	9.18033533627577	9.54962323582131	8.1345730035957	11.0035552154155	7.28775168685807	12.5046863192385	14.8646918013547	10.1237706134003	7.13859600908914	18.1004797362922	8.81623231632998	7.93727137353487	9.26083868961855	13.4872686566988	7.16871520478211	7.93185453747504	6.98451612824378	11.7938033954315	8.4164512567505
Fatty Acids	HMDB0000827	C01530	Stearic acid	0.842105263157895	0	0.995813896050851	1	1.27378214346389	0.349118552774478	1	0	0.278146835376734	0	0	132.124997974282	178.114612881332	90.8691325767519	142.856896985955	207.217856065115	350.331009859193	356.574201444927	110.805170540429	86.3382306048991	316.872569983955	127.689915595707	163.452976369287	200.484152533453	326.330434535919	111.716909708509	206.815245094305	110.627891501072	231.783946272244	98.3231454908878
Amines	HMDB0001257	C00315	Spermidine	1	0	1	1	1.04148033150679	0.0586355941499951	1	0	0.0821673989275528	0	0	10.5994329741352	9.69464408982012	11.9144277513578	10.1487430532169	10.9614464815427	9.58418392231111	10.5894203917066	11.8077245372134	16.3120030871675	15.1573122994967	10.3657519355637	9.9739848810296	8.32931082665234	11.3300149057369	11.7561128644842	10.7481870296358	9.58766912092257	11.6007787899416	12.5340766303203
Carbohydrates	HMDB0001076	C01094	Fructose-1-phosphate	0.981144368905439	0	1	1	1.00386323108534	0.00556272618537713	1	0	0.276848152591458	0	0	7.60794011407968	2.63212850007831	8.13966029127774	3.98721109213441	10.0370589926204	11.3294338456259	7.5247325406772	7.34725134616079	7.65088961939936	5.01860792239781	6.81551158191705	8.11461054437214	3.88943127199525	11.4718617277179	10.1512487727865	8.5538237479026	9.03159653328461	6.14461660809442	4.71121324988113
Amino Acids	HMDB0000192	C00491	Cystine	0.658670974684715	0	0.995813896050851	1	0.879275046812665	-0.185613568195437	1	0	0.658610380115336	0	0	2.86885479258618	5.96760814205083	1.50583715388638	4.03310704715178	5.62385420679801	11.1825272864243	6.14211868688639	2.10995417239679	1.52730524942953	2.2378221372876	2.02446816152762	5.02460984038937	5.73434035124649	8.3571419283839	4.340867332363	5.7025491652684	2.26706516498551	2.56079309949904	1.76826704206414
Carbohydrates	HMDB0000124	C00085	Fructose 6-phosphate	0.704995690479369	0	0.995813896050851	1	0.941565508152797	-0.0868666229905484	1	0	0.283898512199056	0	0	47.5178712133854	23.9284409098028	42.7230419538441	16.763497570096	30.1767786706234	18.5513602959756	35.9161027364923	31.8297362206461	52.1007389476244	27.4881689743467	51.6981488286878	27.7508932788992	35.1077124458171	14.0664765131214	34.1613690844202	26.3044057084194	33.9387599092441	28.4646951562405	34.359365598271
Nucleotides	HMDB0000767	C02067	Pseudouridine	0.00131821902219619	1	0.0649222868431625	1	0.790480199619356	-0.339198769266053	1	1	2.64793201996518	1	1	2.66299803647694	2.80615352487688	3.02184888313686	2.44969659905236	2.18871102215787	3.26720187664315	3.03920188137428	2.20517775737431	2.4848633995421	2.24289656390276	2.19070015133048	2.3537744492947	2.37721071523193	2.30501085719217	2.10275867436292	1.85891921318798	1.87598114730607	2.25195373071523	1.63080458649731
Carbohydrates	HMDB0001401	C00092	Glucose 6-phosphate	0.780185758513932	0	0.995813896050851	1	0.968149961574717	-0.0466975638506852	1	0	0.45131991992632	0	0	13.3325099063089	11.9279652414017	12.8148776710804	12.3402749052966	11.569753087156	9.50191624915823	13.2081037737712	10.4846178827888	14.3442210886862	10.7171890112277	15.9582710210741	10.7155850499855	13.2107587838843	11.6728113921911	11.4032361214302	12.2297316657104	12.6918985112531	11.5750421758763	12.2216619585776
Fatty Acids	HMDB0001043	C00219	Arachidonic acid	0.608996389360592	0	0.995813896050851	1	1.13012638819594	0.176484126115779	1	0	0.150693529296522	0	0	10.5731533882489	19.7445892719373	8.59751618266212	15.994740323555	20.4796557223164	31.6260440649162	33.666965914427	11.4569008030856	0.876165707352993	30.3501455852996	12.4495886648781	26.3160581693976	15.8057292592902	27.1163841353786	17.6921764325708	24.1939034438226	10.1376310207843	20.3254909580841	7.75413215265581
Fatty Acids	HMDB0002177	NA	ETA	0.52777934020807	0	0.995813896050851	1	1.11992979092841	0.163408291698674	1	0	0.358013022085758	0	0	0.727068542853902	1.26893247248954	0.768180439989337	1.18182084169739	1.55058546528895	1.86277517067604	2.10259249654824	0.70665923588586	0.876165707352993	1.98917523314453	1.05082364982519	1.45633076657275	1.14323874091307	2.23408744620164	1.34383198039746	1.64227825225254	0.678286343162782	1.29969901029851	0.906002548054063
Alcohols	HMDB0001313	C03546	Inositol-4-phosphate	0.725651835264328	0	0.995813896050851	1	1.02045613928739	0.0292141745387487	1	0	0.0433819287191268	0	0	6.77575322768064	7.90363654293487	7.06115530268344	6.28200884300313	5.58807146529134	7.60388350427381	6.77926792826464	6.46518024321106	6.39648844275191	8.06833831811175	8.29972577658539	6.48631452122992	7.609493841633	7.86067805145021	6.33244566302398	6.03100481571891	6.12901983957	6.45989013039456	5.72343678632773
Carbohydrates	HMDB0001316	C00345	6-Phosphogluconic acid	0.838885520587284	0	0.995813896050851	1	1.01162705431221	0.0166775251507071	1	0	0.0423047538369327	0	0	1.01614398760304	1.21092413089002	1.17007616687118	1.1187139035485	1.02577192319115	1.26339640913359	1.28066997517029	1.09256534342637	0.976709313114812	1.41576502563093	1.34766648875886	1.1016524248982	1.10694544755075	1.29435225057714	1.00545702130457	1.09718164086659	1.02048485863229	1.1002402512923	0.92474742835863
Fatty Acids	HMDB0002231	C16526	11Z-Eicosenoic acid	0.660720084868692	0	0.995813896050851	1	0.972484991667676	-0.0402521096869341	1	0	0.637062370973876	0	0	2.37830252270885	2.29132949318112	2.19770827864499	2.72507232915661	2.40937126144899	3.4023559111086	4.84870572688853	2.45075437126373	1.89596513722287	4.47056984796003	2.14914215387977	1.9346091364066	2.53448165313532	3.69392765575668	2.29611579384457	2.39003898838455	2.03485902948835	2.91467154289714	1.58081823901847
Fatty Acids	HMDB0002212	C06425	Arachidic acid	0.461044153451245	0	0.995813896050851	1	0.922743493113292	-0.115998435796358	1	0	1.03839013609197	1	0	3.59154340445903	3.16145461717395	4.32928181742335	3.09797696367278	4.15676180502461	5.3356462302014	5.45399750619787	3.23259012160553	3.06897387111076	4.59235608672398	3.69272491633485	2.78906150498619	3.47205839832857	5.14194729681329	3.54810314248824	3.94845622350079	2.96979425925326	3.74467734650362	2.42433785272397
Nucleotides	HMDB0000296	C00299	Uridine	0.477266575239775	0	0.995813896050851	1	0.851677292752776	-0.231621209433682	1	0	0.577334227360291	0	0	11.3615409648375	3.86480575906815	15.3127359229663	5.93205218599565	5.83855065583801	2.65607059036458	4.4919021517167	9.71781743533817	10.1884187171976	4.29296491642927	11.9687032658055	2.95565284728787	5.22623424417402	5.39017923528014	8.61405967290743	4.75212430439033	7.36948945814698	7.5472620746542	7.52294529556615
Amines	HMDB0000252	C00319	Sphingosine	0.501283899723229	0	0.995813896050851	1	1.14527045372444	0.195688328604286	1	0	0.173310067175617	0	0	2.54035996900761	3.0091827204752	2.09596252500402	3.08650297491843	3.37550528212903	4.6657523202422	4.77224781792314	2.0949188695056	2.25026165276452	6.04364209866106	2.54097470127221	2.41826142050825	3.7926491563624	6.92685314007492	3.22906389534353	2.60667994931999	2.8720232548334	3.68676996485665	1.37462455566823
Lipids	NA	NA	Hexadecylglycerol	0.842105263157895	0	0.995813896050851	1	1.25071347575249	0.322751322312517	1	0	0.267090881727879	0	0	3.71856140290941	9.20882422892412	2.30454131996801	5.59356951774252	7.41895507238252	29.6692486963512	12.5964405020481	2.53094265335007	1.80978490371274	11.7320743342606	3.31870293927842	12.8490290143005	8.52287505791805	27.2050383991168	4.18134770879064	12.0270675409644	2.22429035055183	5.46903048887985	1.34963138192881
Amides	HMDB0002117	C19670	Oleamide	0.156400874667129	0	0.832728981335793	1	1.57306711106657	0.653580221127149	1	0	0.89591338806269	0	0	0.131397929431428	0.630840714894802	0.117007616687118	0.143424859429295	0.149094756277784	0.18216413340996	0.331317605516693	0.160376564172677	0.201087211523638	0.436400688904157	0.279032268597649	0.247200056318622	0.205661995719811	0.159577674728688	0.396382094937379	0.475212430439033	0.134435131077308	0.25736614065317	0.162455629306246
Nucleotides	HMDB0000071	C05512	Deoxyinosine	0.310392018532691	0	0.995813896050851	1	1.11321219626845	0.154728619926269	1	0	0.869818658229834	0	0	2.01914818226294	1.10215849039092	1.72459052421447	2.0767919645362	1.92034046085786	1.11061358756395	1.35712788413568	1.63383624750915	2.00129653373525	2.41035264220319	2.17288958099446	1.67128733728459	1.65739373021259	1.58986646303767	2.38796042559836	1.13911214943474	1.75987807955749	1.69218237479459	2.00570219258865
Lipids	HMDB0011533	NA	2-Monopalmitin	0.90055481783047	0	0.995813896050851	1	0.970197478293026	-0.0436496651576344	1	0	0.108701124829418	0	0	2.22500493837218	7.90363654293487	2.04000236050148	7.53841061160376	7.99744272674032	9.47841119968597	10.3027032330864	2.70635452041393	3.03067154510626	6.90122019662388	4.84447513139748	6.98608854813496	3.8047469208165	9.43872394598946	5.13363152223776	9.65100538876919	2.82924844039971	6.46632428391088	1.31838991475453
Fatty Acids	HMDB0002183	C06429	DHA	0.968239191149408	0	1	1	1.01159093614564	0.0166260156247487	1	0	0.386827882307451	0	0	3.86309912528398	7.20028540104067	3.31182428101363	5.80583830969787	6.85239499852694	12.645716616072	14.5779746427345	4.54066147313893	3.77277911144349	9.27605185252092	4.15579974507137	8.0286279160874	5.59521606002427	10.8867435870461	5.16263509016001	10.3428587801437	3.39754240359015	6.15105076161075	3.41156821543116
Lipids	HMDB0000490	C04373	Etiocholanolone	0.835068985107224	0	0.995813896050851	1	1.04254460491499	0.0601091102052054	1	0	0.139523673731029	0	0	4.03391643354484	7.23654061454037	3.31182428101363	5.99515912414454	7.06709144756695	12.7221080268569	8.30842610757245	4.5757438465517	3.97386632296713	7.7587982945867	4.39921087299698	8.3080714580128	5.83112246687935	10.9222052925413	5.40433148951207	10.3638240344277	3.56864166132491	6.17035322215974	3.5615272578677
Nucleotides	HMDB0000195	C00294	Inosine	0.471354096507974	0	0.995813896050851	1	0.828130392504243	-0.27207015106542	1	0	0.477585936962892	0	0	72.233821739437	28.395083212966	112.942873829161	43.5609983058656	40.166127341235	13.2627241647187	25.5560560716818	60.2665057555139	72.1472188202309	26.3768695456257	89.230957383461	16.6376385730968	36.3295866556819	30.0124234174918	51.9598919327059	21.6780729297336	60.9479998802305	54.5551876649556	43.3881496116373
Lipids	HMDB0011564	NA	1-Monopalmitin	0.094719521964104	0	0.719993992929351	1	0.958200639928277	-0.0616003179219203	1	0	0.943718816910454	0	0	1.3621585351058	1.52271896698745	1.51092444156843	1.61783241436245	1.34185280650005	1.37504539412679	1.45907176275621	1.28802428101182	1.34058141015759	1.43098830547642	1.81074131749538	1.31123508134225	1.43963397003868	1.32390367182319	1.19398021279918	1.27189209323388	1.24046961857698	1.34473808491281	0.88100937431464
Fatty Acids	HMDB0002068	C08316	Erucic acid	0.73090081525405	0	0.995813896050851	1	1.0432247914689	0.0610500596742031	1	0	0.0483891858263197	0	0	0.762107990702283	0.86287408129289	1.11411600236864	1.09002893166264	0.97209781093115	1.43380801780743	1.30615594482542	0.927177011623291	0.641563960575416	1.5629233974707	1.37735077265223	1.04253936795245	0.877087922922723	1.26480082933109	1.05863022916202	0.978378533256833	0.818832162016331	1.02303040909635	0.556098115702149
Carbohydrates	HMDB0000230	C00270	N-Acetylneuraminic acid	0.904825824330468	0	0.995813896050851	1	0.975827518111746	-0.0353019273811836	1	0	0.246098432026082	0	0	1.5461156363098	1.24717934438972	2.90484126644974	2.09400294766771	1.41341828951339	1.59246710174513	1.15961161930843	1.69397745907391	1.13949419863395	1.67963520961949	3.52055606975332	1.84325259385407	1.28236303213529	1.2707111135803	1.96257476273873	1.30683418370734	1.58266813404649	1.43481623414142	0.949740602098052
Carbohydrates	HMDB0000258	C00089	Sucrose	0.0349866851414839	1	0.59455617371937	1	1.25907666009562	0.332366125608809	1	1	1.29990760848191	1	1	0.363534271426951	0.514824031695758	0.488379617476665	0.470433538928088	0.459211849335574	0.575873712070195	0.955723862067384	0.345811966497336	0.488354656557406	1.12652270856655	0.670864815990093	0.558887083850796	0.502057224845421	0.762426668148178	0.464057086755956	0.691853391374475	0.52551914875675	0.830005803606472	0.524856648527871
Nucleotides	HMDB0000050	C00212	Adenosine	0.133300136396112	0	0.79576142030406	1	0.887870582401054	-0.171578692788494	1	0	0.665188030104746	0	0	0.394193788294284	0.304543793397491	0.442594028338227	0.235216769464044	0.292225722304456	0.211545445250276	0.293088651033998	0.305717825454166	0.315994189537145	0.289242317064383	0.474948542293871	0.220330484979641	0.27824858244445	0.248231938466849	0.265866039287266	0.258571469503592	0.23831682327341	0.283102754718487	0.274924911133647
Fatty Acids	HMDB0000944	C08281	Behenic acid	0.891089481553026	0	0.995813896050851	1	0.959914317331869	-0.0590224593422925	1	0	0.421203468117238	0	0	0.779627714626473	1.76925441878542	0.778355015353434	1.14166188105719	1.98594215362008	3.83719932634528	3.37051948689097	0.671576862473087	0.555383727065285	2.79600906495571	0.908339087137028	1.45095685230495	1.71183367025607	3.05561695684192	1.19881414078622	2.17339802744911	0.855496288673779	1.28039654974952	0.449877127309604
Nucleotides	HMDB0000299	C01762	Xanthosine	0.427303884700296	0	0.995813896050851	1	0.905772609050794	-0.142779182551756	1	0	0.937971574859504	0	0	2.40458210859513	1.65323773558638	2.04000236050148	1.96778907136993	1.93823183161119	1.79813628462734	1.69481698206616	2.83164871117384	1.66615118119586	1.66948635638916	2.8556281105419	1.23062636732531	1.82676243257009	1.37118594581688	2.71183360073012	1.85193079509329	1.88209183508231	1.68574822127826	1.02472012331632
Lipids	HMDB0072856	NA	MG170	0.84934787457811	0	0.995813896050851	1	0.973879859261161	-0.0381842867878839	1	0	0.52891738579536	0	0	2.85133506866199	1.89252214468441	2.92519041717794	2.05958098140468	1.51480272378228	3.34359328742797	1.27429848275651	2.19014245448313	2.48007560879153	1.96887752668387	3.55024035364668	1.92386130787101	2.50423724200005	2.2695491516969	3.06954427177117	1.39069520084364	1.91875596173976	2.06536327874169	1.55582506527905
Lipids	HMDB0011143	NA	Octadecylglycerol	0.719695165515599	0	0.995813896050851	1	1.25362827759684	0.326109627591144	1	0	0.23143257008805	0	0	1.67313363476018	5.14824031695758	1.47531342779409	2.99471106488369	3.98977567799349	12.269635824516	6.47343629240308	1.20783599892548	0.971921522364249	6.38362868187709	1.95322588018354	6.10476660821639	4.85120354609672	10.3902797101124	2.27678008189641	5.93316696239323	1.55822538294153	2.65730540224398	0.581091289441571
Nucleotides	HMDB0000089	C00475	Cytidine	0.187472411850546	0	0.839365116694492	1	0.807706308567143	-0.308097287302414	1	0	1.3038388223462	1	0	2.05418763011132	1.02239702069158	1.79581255176315	1.14739887543436	1.18083046972005	1.08123227572363	1.62473056551455	2.24527189841748	2.09705234874651	2.02469621945068	1.472340481111	1.04791328222024	1.12509209423191	0.809708942141863	1.04896237318794	0.817644917078925	0.849385600897538	1.48628946227205	2.10567488754634
Carbohydrates	HMDB0001058	C00354	Fructose 1,6-bisphosphate	0.780185758513932	0	0.995813896050851	1	0.826454863475061	-0.274992065471242	1	0	0.261698152777286	0	0	0.700788956967616	0.268288579897789	2.23331929241933	0.642543370243243	0.811075474151144	0.158659083937707	0.267602681378867	0.826941659015368	1.11555524488113	0.268944610603725	1.02113936593182	0.478278369833855	0.502057224845421	0.484643308435276	1.15047486091581	0.37737457711335	1.62544294848018	0.656283658665582	0.92474742835863
Lipids	HMDB0011537	NA	2-Monoolein	0.912794472348939	0	0.999002839181894	1	0.97836202094982	-0.0315596939358276	1	0	0.285752327813753	0	0	3.98135726177227	5.38752472605561	3.24060225346495	7.20566493772779	6.08902984638469	8.36779761212202	9.93315667308701	3.73376688464515	2.90140119484106	7.14986710076695	5.49752937705156	5.20194901122664	5.0992077174059	11.1172446727653	4.12817450093319	5.63965340241618	4.08805012230542	5.09584958493276	2.24938563654802
Carbohydrates	HMDB0000055	C06422	Cellobiose	0.356232003290827	0	0.995813896050851	1	1.53219674190923	0.615601558589785	1	0	1.62505859462983	1	0	1.57239522219609	1.99403674248357	4.46155129715661	1.33098269550386	1.24046837223116	0.211545445250276	0.993952816550079	0.646518024321106	1.51294187717785	0.725643005968541	3.45525064518791	0.849078454311787	1.28841191436234	0.496463876933697	1.73054621936075	2.3481084798164	3.94750430345187	3.57095520156273	4.65497860896743
Amines	HMDB0001256	C00750	Spermine	0.0279287276191301	1	0.59455617371937	1	1.17550503250786	0.233280715391269	1	1	1.29077261417425	1	1	0.315355030635427	0.420560476596535	0.279800822512672	0.47617053330526	0.494994590842242	0.52886361312569	0.5479483475853	0.481129692518032	0.833075590597928	1.17726697471819	0.552127680416625	0.618000140796554	0.562546047115953	0.496463876933697	0.502728510652285	0.475212430439033	0.696618406491506	0.585507969985961	0.56859470257186
Lipids	HMDB0011567	NA	1-Monoolein	0.690681032144971	0	0.995813896050851	1	0.938280507294447	-0.0919088011613229	1	0	0.633773626451244	0	0	1.16068170997761	1.50821688158757	0.910624495086698	1.84731218944932	1.13312014771116	1.93916658146086	1.80950384551425	1.01738882897042	0.813924427595677	2.10081261867815	1.37735077265223	1.44558293803716	1.45173173449278	1.76126470626478	0.9619516694212	0.775714408510775	0.959377980869881	1.22892332161888	0.593587876311283
Carbohydrates	HMDB0000163	C00208	Maltose	0.719695165515599	0	0.995813896050851	1	1.23172668873563	0.300682167924712	1	0	1.39802469000482	1	0	0.683269233043426	0.790363654293487	1.51601172925048	0.625332387111727	0.650053137371137	0.36432826681992	0.567062824826648	0.611435650908333	0.718168612584421	0.502368234901297	1.2051819260707	0.489026198369447	0.61093710493238	0.484643308435276	0.671915990198728	0.929459606593992	1.2588016819057	1.15171347942293	1.41211431627737
Eicosanoids	HMDB0001220	C00584	Prostaglandin E2	0.211024269847799	0	0.923817359111477	1	1.18633953101742	0.246516969084745	1	0	0.974474710421602	0	0	1.01614398760304	0.804865739693368	1.55162274302482	0.642543370243243	0.811075474151144	0.569997449702132	0.630777748964473	0.791859285602595	0.708593031083295	0.715494152738211	1.0923816472759	0.693234940545699	0.83474574733335	0.602848993419489	0.937782029485994	1.03428587801437	0.941045917541157	1.18388424700458	1.3933694359728
Lipids	HMDB0011131	NA	1-Monostearin	0.59000634114294	0	0.995813896050851	1	0.949662778952737	-0.0745127851286316	1	0	0.524656152240814	0	0	1.21324088175019	1.6024804366868	1.11411600236864	1.93910409948407	2.21852997341342	1.72762113621059	1.82861832275559	1.28802428101182	1.56560757543404	1.51725355793422	1.43078248366029	1.75189605130154	1.77837137475366	1.76126470626478	1.47434803604757	1.93579181222959	1.26491236968194	1.37047469897813	1.01222353644661
Nucleotides	HMDB0001173	C00170	5'-Methylthioadenosine	0.138949497829466	0	0.805089737423672	1	0.898346534634318	-0.154656027025537	1	0	1.16564164819422	1	0	0.21899654905238	0.28279066529767	0.264538959466527	0.321271685121621	0.208732658788897	0.240926757090592	0.22300223448239	0.220517775737431	0.229813956027015	0.228349197682408	0.273095411818976	0.214956570711845	0.248004171309184	0.218680517220795	0.222360687403895	0.223629379030133	0.18943132106348	0.238063680104182	0.149959042436535
Fatty Acids	HMDB0002368	C08323	Nervonic acid	0.904825824330468	0	0.995813896050851	1	1.13087041419992	0.177433621191446	1	0	0.568323757449042	0	0	1.13878205507238	1.39945124108847	2.81327008817287	1.62356940873962	3.23237431610235	5.50605783887524	3.10291680551211	1.09757711105676	1.11555524488113	3.91238292029192	1.03894993626784	1.50469599498291	1.94774007711115	4.34996920741906	1.39700518825491	2.06158333793404	0.892160415331227	1.72435314237624	2.48682078707253
Carbohydrates	HMDB0002928	NA	Maltitol	0.968239191149408	0	1	1	1.04588926633549	0.0647301141418451	1	0	0.0900242227758185	0	0	0.972344677792567	6.94649890654276	0.585038083435588	1.68667634688851	1.58636820679562	0.352575742083793	0.898380430343341	1.60877740935717	0.287267445033768	4.17625310428048	0.469011685515197	2.88579196180652	1.87515349038651	1.53076362054557	0.328707103118802	0.5031661028178	2.37705754495786	0.482561513724693	0.424883953570181
Fatty Acids	HMDB0002003	C08320	Tetracosanoic acid	0.78734747699891	0	0.995813896050851	1	0.919110279724059	-0.121690120787854	1	0	0.48306407844204	0	0	0.713928749910759	2.29132949318112	0.702045700122705	1.28508674048649	2.08136279763786	4.2661664792139	3.33866202482206	0.696635700625068	0.521869191811346	2.57780872050363	0.843033662571621	1.74114822276594	1.7602247280725	3.35704145355167	1.18914628481214	2.35509689791109	0.928824541988674	1.13241101887395	0.349904432351914
Nucleotides	HMDB0000288	C00105	UMP	0.738971820909907	0	0.995813896050851	1	0.908689065324228	-0.13814137654511	1	0	0.211880388642416	0	0	0.700788956967616	0.166773982098626	1.01745753640972	0.418800589533542	0.477103220088908	0.188040395778023	0.254859696551302	1.25294190759904	1.21131105989239	0.238498050912737	0.926149657473048	0.209582656444049	0.417372873666675	0.455091887189222	0.816933829809964	0.20965254284075	0.983820731974846	0.823571650090142	0.662319104094694
Carbohydrates	HMDB0002923	NA	Isomaltose	0.608605580220837	0	0.995813896050851	1	1.09956796190545	0.136936776793	1	0	0.131271086348154	0	0	0.424853305161617	0.27553962259773	0.478205042112567	0.648280364620415	0.775292732644476	0.84030551863304	1.03855326344656	0.451059086735655	0.411750004548401	0.816982685041504	0.469011685515197	0.773843654562641	0.5564971648889	1.14659514434687	0.56073564649678	0.901505934215225	0.409416081008166	0.456824899659376	0.437380540439892
Alcohols	NA	NA	Palatinitol	0.842105263157895	0	0.995813896050851	1	1.06011345121925	0.0842186673856102	1	0	0.00806451473346429	0	0	0.249656065919713	1.45020853998805	0.157705918143506	0.37864162889334	0.387646366322238	0.135154034465454	0.216630742068607	0.370870804649317	0.105331396512382	1.00473646980259	0.118737135573468	0.591130569457573	0.405275109212569	0.354617054952641	0.111180343701948	0.174710452367292	0.488855022099302	0.102946456261268	0.0937244015228341
Fatty Acids	HMDB0002356	NA	Hexacosanoic acid	0.524766410317291	0	0.995813896050851	1	0.897767501293387	-0.155586222482729	1	0	0.328051311936376	0	0	0.389813857313236	0.717853227294085	0.406983014563887	0.573699437717181	0.578487654357801	0.517111088389563	0.79643655172282	0.395929642801297	0.383023260045024	0.679973166432059	0.439327401621831	0.612626226528758	0.502057224845421	0.0118205684984214	0.493060654678203	0.7547491542267	0.421637456560648	0.476127360208364	0.356152725786769
Nucleotides	HMDB0000045	C00020	AMP	0.446967892788326	0	0.995813896050851	1	0.821537697901111	-0.283601317244397	1	0	0.637556845698294	0	0	2.04980769913028	1.31243872868919	4.27840894060286	1.75552027941457	1.65793368980896	1.02834591441106	1.29978445241164	2.05482472846243	1.79542153146105	1.20771353440918	2.55878527160823	1.12852199623719	1.58480714348795	1.21160827108819	1.94323905079056	1.12513531324536	2.15707278501317	1.75652390995788	1.29964503444997
Vitamins	HMDB0001893	C02477	alpha-Tocopherol	0.616446407421127	0	0.995813896050851	1	1.15824239608688	0.211937211044816	1	0	0.293599516459693	0	0	0.302215237692284	1.2254262162899	0.320499123969061	0.401589606402027	0.912459908420037	1.51607569096031	0.892008937929558	0.275647219671789	0.459627912054029	1.08592729564523	0.522443396523258	1.26286985293209	0.616985987159433	1.3298139560724	0.729923126043222	1.63528983415785	0.42774814433689	0.353878443398108	0.149959042436535
Lipids	HMDB0000067	C00187	Cholesterol	0.87016982100522	0	0.995813896050851	1	1.0349808167958	0.0496040278501569	1	0	0.0172713957525905	0	0	24.1684591534207	62.3952224329859	29.8878151320355	35.1390905601773	54.5567532171667	77.4843955852816	63.7404101074807	20.9642239979472	26.4764828506123	56.8944712092257	41.7242294405166	60.9079443112012	45.7174518720686	71.3607720249698	40.9192004103038	68.8778487412811	27.8708469474365	29.2689643457817	10.4846363836877
Lipids	HMDB0002719	C01802	Desmosterol	0.182316135876507	0	0.839365116694492	1	1.2440482604343	0.315042453104158	1	0	0.936325273296451	0	0	0.31097509965438	0.819367825093248	0.605387234163782	0.877760139707287	0.97209781093115	0.863810568105293	0.745464612412559	0.426000248583674	1.27834013040027	2.34438509620605	0.997391938817129	1.45633076657275	0.725865867246392	1.44210935680741	1.2084819967603	1.04127429610906	0.580515338742921	0.875044878220776	0.062482934348556
Organic Acids	HMDB0000710	C01991	4-Hydroxybutyric acid	0.24280672887484	0	0.937900501732226	1	0.918055480453408	-0.123346752842618	1	0	1.75619920953854	1	0	0.232136341995523	0.304543793397491	0.213666082646041	0.263901741349903	0.268370561300011	0.452472202340868	0.363175067585606	0.36585903701892	0.215450583775326	0.299391170294713	0.160295133024181	0.241826142050825	0.211710877946864	0.307334780958955	0.222360687403895	0.307490396166433	0.28720232548334	0.25093198713684	0.0062482934348556
Carbohydrates	HMDB0000618	C00199	Ribulose-5-phosphate	0.553996526399785	0	0.995813896050851	1	1.13293901084121	0.180070199088503	1	0	0.934011515601154	0	0	0.586910751460379	0.551079245195459	1.19042531759937	0.642543370243243	1.65793368980896	0.793295419688535	1.52915817930781	1.16273009025191	1.69487792569923	0.482070528440639	0.908339087137028	0.446034884227078	0.641181516067646	1.48348134655188	1.87073013098495	1.48154463607463	1.98597352727842	1.48628946227205	1.5620733587139
Fatty Acids	HMDB0000638	C02679	Dodecanoic acid	0.807907982557341	0	0.995813896050851	1	1.01841017973187	0.0263187451838833	1	0	0.402175886031004	0	0	0.337254685540665	0.427811519296475	0.376459288471596	0.390115617647683	0.357827415066681	0.370204529187983	0.32494611310291	0.315741360714959	0.244177328278703	0.284167890449219	0.314653409269689	0.306313113264379	0.417372873666675	0.354617054952641	0.28036782324839	0.46123559424965	0.366641266574477	0.366746750430767	0.406139073265614
Carbohydrates	NA	NA	Methyl alpha-D-Mannopyranoside	0.095798617388559	0	0.719993992929351	1	1.32094924514951	0.401575034958832	1	0	1.84312968990371	1	0	15.3122387097424	16.7571596795619	18.7008695192106	11.7952604394652	11.1522877695782	4.44245435025579	10.3027032330864	7.31718074037841	9.53249138437054	9.60081515589146	25.3622521584927	11.0487677345888	13.4345674262853	10.969487566535	16.4305212279531	17.226450603415	18.7537007852845	17.7968686261667	13.9461909465977
