# Supplementary material for: Yiai Fuzheng decoction inhibits triple-negative breast cancer by remodeling the immune microenvironment
Source: Front Immunol. 2025 Sep 30;16:1615631. doi: 10.3389/fimmu.2025.1615631 (PMC12518410; doi:10.3389/fimmu.2025.1615631)
Supplement: Supplementary file 2 [file DataSheet1.zip › Supplementary File 2/Treatment/D_vs_H/06_Potential_Biomarkers/Markers_Z_Score.csv]

	2-Hydroxyglutaric acid	3-Amino-2-piperidone	3-Hydroxybutyric acid	Alanine	Aminomalonic acid	Erythrono-1,4-lactone	Malic acid	Pelargonic acid	Proline	Pseudouridine	Spermine	Sucrose	Urea	Xylitol
D2045	1.28620287675759	0.19480165592371	0.572463362529984	-1.67087713876279	0.569556041639974	-0.303073950190465	1.22479948955029	-1.23087292715757	-1.68451835047905	0.657281576046609	-1.26135665692615	-1.15544537027514	-0.871669435244633	-0.450597255986173
D2087	1.06879882649546	-1.3438376765653	1.60250576610444	-1.07780127473371	-1.65169085625808	-0.197284412780482	-0.5247887605194	2.20957714863505	-0.240367564930181	0.99580498275269	-0.715758247578924	-0.402657818022761	-0.174039690299112	-0.987542176209318
D2099	0.818246122763104	-1.23351365516387	0.490182628353538	-0.46099119937491	0.298829248248049	1.92404486594308	2.02798084693226	-1.03214171602994	-0.980513325074333	1.50586525571172	-1.44574178281161	-0.534239927845454	-1.08934954668588	1.28691214241361
D2034	0.0518209258736705	-0.393173951566743	0.35103771440397	0.558929036315775	-0.0401301409996191	-0.307470149367161	0.308075629385569	0.292238854396758	1.27040701638646	0.152882268277538	-0.427362925389943	-0.623536021111177	-1.05043486167944	-0.416780195646799
D2046	-0.08453926355985	-0.0564336555309983	0.908188705282087	-0.54191043429354	2.22220502044358	-1.10202803345015	-0.052818518926234	-0.550015132546761	-0.823209586222452	-0.464276930988704	-0.329740832200635	-0.679372901449115	-1.58415317803948	-0.00315837527300889
D2030	1.31987437716936	-0.546720225084978	0.880155194229605	-1.23930603711398	1.55357998990376	-0.914229706590102	-0.13433356673038	-1.02737682236722	0.709115641430781	2.08605768937687	-0.154095127596844	-0.0988868333030617	0.316883928300611	-1.03638770577462
D2037	1.89049554958776	1.20647223141214	0.70823052191235	0.349977903439518	0.884446632226345	-1.02437104131134	-0.982650805288231	0.345309728720473	-1.19390187607222	1.54690032985072	-0.0551211565361957	1.79117145042363	-0.855192980507209	-2.21999034521652
D2049	-0.114208419438619	-0.47059625839219	2.52073636700761	-0.235090967220169	0.881545627368407	-0.773838696718313	1.45094236004198	-1.63438510706331	-0.407375036332671	-0.425337625446867	-0.401644585873676	-1.2436280108222	-0.746016282762846	-0.219577659725643
D2048	0.45195831858166	-1.65502517103426	-0.203751806537093	-1.14169865081137	0.480225562820161	-0.404944574514644	0.90272548651722	-1.57862887138193	-1.18641097916453	0.236042091472587	1.42355676577172	-0.534364128381416	-0.7006119738023	-0.41226896563294
H2028	-0.305808442069615	-0.388198287508839	-0.63342487151584	-0.501492197164769	-0.882726270579191	0.231340975517864	-0.182599057867962	0.996582254543327	0.222184905723689	-0.336143008980427	3.20854298935995	2.6410323091836	0.401615559200766	0.0409196510094422
H2047	0.150615264492874	-0.982465448642679	-0.947630604172478	1.50893676970361	-0.470643175778702	2.03517406712663	0.889543298151904	0.419723402809222	0.53556330306329	-0.459573186889078	-0.0334470186237298	0.373769878417271	0.350331668426957	1.36588877907727
H2090	-0.158045086836176	0.689147092093705	-0.658718646210463	0.536865831380526	-1.03968526208508	0.050271190549236	-1.06431951273769	0.409148306951013	2.13930977699174	-0.0739472670583043	0.308169418384325	-0.18340889385483	1.53800075394223	0.176224839432846
H2088	-0.166015946491078	-0.735062774909474	-0.844368899018144	-0.739761122814081	-0.623983683684818	-0.55421942095475	-1.24331643949871	0.304233553694632	0.422756922465813	-0.0185269358211538	0.0205829248570554	-0.466182892435386	0.178940558564813	-0.56511360791622
H2033	-1.11721830932444	0.920665123047607	-0.655063406079559	1.66910294591325	0.847053447315231	-0.559313598298228	-1.39126190460222	0.142258133121312	-0.0821835639857632	-0.18925976751694	-0.322121073099284	0.829363320057423	0.593338318578646	0.201191637206562
H2036	-0.485924445561711	1.94540536840343	-0.729005293020165	1.24217842427985	-0.0846357858388447	-0.116256782438054	0.494401953668967	0.512523642270456	0.485311967334043	-0.667530623286153	-0.289632505983965	-0.655263970274326	2.43345367120205	1.24784334117981
H2038	-0.328210261880701	0.156735896990194	-0.78486450525083	0.209004020266187	-0.438739782848791	0.0940943316429529	-1.54478831029185	1.18646368686404	0.997488980188455	-1.24414396873963	-0.43233167387087	0.478204826696657	0.78365287048713	-0.291248247531291
H2050	-2.18044018565078	1.36488956571187	-0.805125712559871	0.85437850571233	-1.06118407446304	-0.370969526516748	0.0801749937373241	0.204457688687756	-1.0058389153866	-1.20379718129049	0.715885961163489	-0.349441057158762	0.904661542982423	2.20464709426314
H2094	-0.677593685586778	1.0029695970146	-0.841205609300611	-0.530139973527724	-1.00303041929705	0.00564699018139165	-0.150743743829658	0.585214964689488	-0.168263764896595	-0.314725297380737	0.139664104343346	1.16562356579112	-0.374605210922341	-0.0216505791647667
H2098	-1.42000821532173	0.323940573802068	-0.93034090615853	1.20969555880597	-0.440992118132293	2.28742747216928	-0.107023437693179	-0.5543107888368	0.990444448960104	-1.78357240009025	0.0519514226119359	-0.352737525636063	-0.0548057117423627	0.100687629494636
