# Supplementary material for: Yiai Fuzheng decoction inhibits triple-negative breast cancer by remodeling the immune microenvironment
Source: Front Immunol. 2025 Sep 30;16:1615631. doi: 10.3389/fimmu.2025.1615631 (PMC12518410; doi:10.3389/fimmu.2025.1615631)
Supplement: Supplementary file 2 [file DataSheet1.zip › Supplementary File 2/Treatment/D_vs_H/06_Potential_Biomarkers/Markers.csv]

Class	HMDB	KEGG	Metabolite	Uni_P	IS_Uni_P_Sig	Uni_FDR	IS_Uni_FDR_Sig	FC	log2FC	IS_log2FC_Sig	IS_Uni_Test_Pooled_Sig	OPLSDA_VIP	IS_OPLSDA_Sig	IS_All_Test_Pooled_Sig	D2045	D2087	D2099	D2034	D2046	D2030	D2037	D2049	D2048	H2028	H2047	H2090	H2088	H2033	H2036	H2038	H2050	H2094	H2098
Amino Acids	HMDB0000161	C00041	Alanine	0.00768367300470245	1	0.302736716385277	1	1.06418179039106	0.0897446223552855	1	1	2.60179418290781	1	1	602.976338298861	624.148002482757	646.166932223084	682.576117007148	643.278271645875	618.382594040765	675.116964671986	654.231134704286	621.866989427601	644.72112473651	716.489560334198	681.788503155294	636.215383759235	722.207183832299	706.966802032763	670.08446900951	693.123093083496	643.698454387642	705.807226401289
Organic Acids	HMDB0000357	C01089	3-Hydroxybutyric acid	2.16501764489381e-05	1	0.0042650847604408	1	0.230818469110294	-2.11516942797597	1	1	3.06699680389045	1	1	83.4902443607294	130.779806136122	79.7127106900193	73.3245251346329	98.9034975244307	97.6164704582662	89.723356170886	172.93605385445	47.8539685518752	28.1275467278575	13.7022654451782	26.9663017958009	18.4430419102854	27.1341149881262	23.7394203443594	21.1749068269158	20.2447086026874	18.5882695086752	14.496040768865
Amines	HMDB0000294	C00086	Urea	0.00037197822393769	1	0.0297202159471369	1	1.48499602920784	0.570459073349396	1	1	2.54458281436572	1	1	295.325606259097	368.410977498564	272.520913839661	276.597709906584	220.684094452124	419.841317411013	297.05171931537	308.489332953775	313.245997646322	428.718007008798	423.345383173642	547.768455230726	405.390037974883	448.803344748062	641.578258152057	468.741155283349	481.418315075617	347.399250807165	380.902216082233
Amino Acids	HMDB0000162	C00148	Proline	0.0326538425894384	1	0.59455617371937	1	1.05701283228416	0.079992891347222	1	1	1.82297637517374	1	1	468.157682771235	511.445045797586	489.259718245659	556.729408349507	493.974782709302	539.905110115281	482.863552578511	506.439119051533	483.088086731787	525.309717628457	534.703005771218	582.77413277115	531.321717059904	516.186495473313	533.196758754606	548.548889924728	488.50060220828	513.606304440981	548.337735256058
Fatty Acids	HMDB0000847	C01601	Pelargonic acid	0.0279287276191301	1	0.59455617371937	1	1.27743390059472	0.35324864243386	1	1	2.00413928092799	1	1	2.38268245368989	4.02432869846684	2.47750910115766	3.10945095242712	2.70756077400455	2.47978271932268	3.13477426758102	2.19014245448313	2.21674711751058	3.44553567169678	3.17028151981159	3.16523550373191	3.11517434693243	3.03788610409429	3.2145621113824	3.53613955591398	3.06756526367312	3.24924752574627	2.70551105729248
Lactones	HMDB0000349	NA	Erythrono-1,4-lactone	0.0349866851414839	1	0.59455617371937	1	1.09209175992005	0.127094079719269	1	1	1.65428750144081	1	1	1.71693294457066	1.75475233338554	2.513120114932	1.71536131877437	1.43130966026672	1.49844690385612	1.45907176275621	1.54863619779242	1.68051455344754	1.9079844073019	2.55284841482956	1.84325259385407	1.62714931907733	1.62532816853294	1.7837194272182	1.85891921318798	1.69266051401883	1.8272995986375	2.64302812294392
Amines	HMDB0000323	NA	3-Amino-2-piperidone	0.0446076277210878	1	0.619691726958163	1	1.09143705982027	0.126228936464011	1	1	1.56598811659024	1	1	6.43849854213997	5.50354140925465	5.57058001184321	6.08121403980212	6.28583492467137	5.98791135305642	7.05324210205729	6.03416822699699	5.31444773312471	6.08423751158238	5.72312993464114	6.73888849181633	5.87346464246872	6.87957086608123	7.50225623588795	6.41536781092695	7.1495046982023	6.92958333708659	6.5169700525544
Amino Acids	HMDB0001147	C00872	Aminomalonic acid	0.010132282578103	1	0.332676611314382	1	0.8395981631542	-0.252229084535552	1	1	2.33277722709984	1	1	30.1864843213801	20.5567060543306	29.0128016507231	27.5433100048019	37.3512183427104	34.4525262639547	31.5516304330512	31.5390536980831	29.7992096315029	23.890400504195	25.6769055677624	23.2099357226114	25.0121280088652	31.3895196475579	27.3503645506791	25.815216441791	23.1167318575208	23.3688455713078	25.8054518859536
Organic Acids	HMDB0000156	C00149	Malic acid	0.0491676694011475	1	0.619691726958163	1	0.854484140691763	-0.226874379296857	1	1	1.58333080541767	1	1	118.748688758163	88.5424824089704	132.615415295643	102.921679126462	96.6909313412684	95.2835942981451	80.637607988832	122.652989218685	113.188161134055	94.4503025880591	112.960573927819	79.2276180501182	76.1372805919194	73.583038902673	106.138556811464	70.9324436611204	98.9870312873325	95.0002766686012	95.7550968891621
Organic Acids	HMDB0000606	C02630	2-Hydroxyglutaric acid	0.00045259212102239	1	0.0297202159471369	1	0.79296207159043	-0.334676233292305	1	1	2.79039465806295	1	1	2.66737796745799	2.58862224387867	2.49785825188586	2.22021682396549	2.17081965140453	2.67957563983683	2.8862860634435	2.16007184870075	2.36516863077803	2.09066376544782	2.25600557589589	2.14419179285065	2.14130430837686	1.79672641176005	2.02541582657027	2.08254859221812	1.41156887631174	1.95598266896409	1.68703922741101
Carbohydrates	HMDB0002917	C00379	Xylitol	0.0362166197189464	1	0.59455617371937	1	1.21569432050676	0.281780516834025	1	1	1.97663734047419	1	1	4.30985208535084	3.78504428936881	6.00808675249938	4.34290474351906	4.74717703988464	3.73730286608821	2.58045442758194	4.53564970550853	4.34731400151103	4.7902587247154	6.08527819814022	4.92250546930125	4.19792426557496	4.94690791658934	5.96990106399589	4.46559916250798	6.90507718715265	4.72910283450199	4.84867570544795
Nucleotides	HMDB0000767	C02067	Pseudouridine	0.00131821902219619	1	0.0649222868431625	1	0.790480199619356	-0.339198769266053	1	1	2.64793201996518	1	1	2.66299803647694	2.80615352487688	3.02184888313686	2.44969659905236	2.18871102215787	3.26720187664315	3.03920188137428	2.20517775737431	2.4848633995421	2.24289656390276	2.19070015133048	2.3537744492947	2.37721071523193	2.30501085719217	2.10275867436292	1.85891921318798	1.87598114730607	2.25195373071523	1.63080458649731
Carbohydrates	HMDB0000258	C00089	Sucrose	0.0349866851414839	1	0.59455617371937	1	1.25907666009562	0.332366125608809	1	1	1.29990760848191	1	1	0.363534271426951	0.514824031695758	0.488379617476665	0.470433538928088	0.459211849335574	0.575873712070195	0.955723862067384	0.345811966497336	0.488354656557406	1.12652270856655	0.670864815990093	0.558887083850796	0.502057224845421	0.762426668148178	0.464057086755956	0.691853391374475	0.52551914875675	0.830005803606472	0.524856648527871
Amines	HMDB0001256	C00750	Spermine	0.0279287276191301	1	0.59455617371937	1	1.17550503250786	0.233280715391269	1	1	1.29077261417425	1	1	0.315355030635427	0.420560476596535	0.279800822512672	0.47617053330526	0.494994590842242	0.52886361312569	0.5479483475853	0.481129692518032	0.833075590597928	1.17726697471819	0.552127680416625	0.618000140796554	0.562546047115953	0.496463876933697	0.502728510652285	0.475212430439033	0.696618406491506	0.585507969985961	0.56859470257186
