# Supplementary material for: Yiai Fuzheng decoction inhibits triple-negative breast cancer by remodeling the immune microenvironment
Source: Front Immunol. 2025 Sep 30;16:1615631. doi: 10.3389/fimmu.2025.1615631 (PMC12518410; doi:10.3389/fimmu.2025.1615631)
Supplement: Supplementary file 2 [file DataSheet1.zip › Supplementary File 2/Treatment/D_vs_H/04_OPLS_DA/OPLSDA_R2X_R2Y_Q2.csv]

	R2X	R2X(cum)	R2Y	R2Y(cum)	Q2	Q2(cum)
P1	0.0728	0.0728	0.777	0.777	-0.102	-0.102
O1	0.316	0.389	0.111	0.888	0.436	0.334
sum	0.389	NA	0.888	NA	0.334	NA
