# Supplementary material for: Yiai Fuzheng decoction inhibits triple-negative breast cancer by remodeling the immune microenvironment
Source: Front Immunol. 2025 Sep 30;16:1615631. doi: 10.3389/fimmu.2025.1615631 (PMC12518410; doi:10.3389/fimmu.2025.1615631)
Supplement: Supplementary file 2 [file DataSheet1.zip › Supplementary File 2/Treatment/D_vs_H/04_OPLS_DA/OPLSDA_VIP.csv]

Class	Metabolite	HMDB	VIP	Corr.Coeffs.	P	FDR
Organic Acids	3-Hydroxybutyric acid	HMDB0000357	3.06699680389045	-0.827476613324693	1.23457249087847e-05	0.00243210780703059
Organic Acids	2-Hydroxyglutaric acid	HMDB0000606	2.79039465806295	-0.752849275409849	0.000199300263337543	0.019631075938748
Nucleotides	Pseudouridine	HMDB0000767	2.64793201996518	-0.714412814977639	0.000589217024797046	0.0386919179616727
Amino Acids	Alanine	HMDB0000161	2.60179418290781	0.701964813367097	0.000807581979851197	0.0397734125076714
Amines	Urea	HMDB0000294	2.54458281436572	0.686529169800457	0.0011692378058987	0.046067969552409
Amino Acids	Aminomalonic acid	HMDB0001147	2.33277722709984	-0.629383961885111	0.00388513323951473	0.1275618746974
Fatty Acids	Pelargonic acid	HMDB0000847	2.00413928092799	0.540717350181012	0.0168305169909044	0.394019270638439
Amino Acids	Tryptophan	HMDB0000929	1.99605269502347	-0.538535586995234	0.0173657463061016	0.394019270638439
Carbohydrates	Xylitol	HMDB0002917	1.97663734047419	0.533297318794707	0.0187061689398048	0.394019270638439
Amino Acids	Pipecolic acid	HMDB0000716	1.9515471946603	-0.526527990290822	0.0205585765586657	0.394019270638439
Carbohydrates	Glucose	HMDB0000122	1.92843379056871	0.520291987267977	0.0223907121254967	0.394019270638439
Amino Acids	Serine	HMDB0000187	1.90931867303182	0.515134723099111	0.0240011738459963	0.394019270638439
Amino Acids	Phenylalanine	HMDB0000159	1.87286979814503	-0.505300806248413	0.0273235929547284	0.399457028727668
Carbohydrates	Methyl alpha-D-Mannopyranoside	NA	1.84312968990371	0.497276916554032	0.0302924885632381	0.399457028727668
Amino Acids	Histidine	HMDB0000177	1.82860993864203	-0.493359483518206	0.0318304143022128	0.399457028727668
Amino Acids	Proline	HMDB0000162	1.82297637517374	0.491839546486067	0.032443210455039	0.399457028727668
Organic Acids	4-Hydroxybutyric acid	HMDB0000710	1.75619920953854	-0.473823048132645	0.0404272133693651	0.468480060809702
Pyridines	2,3-Dihydroxypyridine	NA	1.73169991331555	0.467213131017073	0.0437076361954643	0.475590807062393
Phenylpropanoic Acids	2-Hydroxycinnamic acid	HMDB0002641	1.71631767018631	-0.463062997429137	0.0458691641329211	0.475590807062393
Lactones	Erythrono-1,4-lactone	HMDB0000349	1.65428750144081	0.446327240191838	0.0554243889521348	0.513636036347761
Amino Acids	Glutamine	HMDB0000641	1.65166706084696	-0.445620244571474	0.0558587784020441	0.513636036347761
Carbohydrates	Cellobiose	HMDB0000055	1.62505859462983	0.438441272789311	0.0604167028347	0.513636036347761
Amino Acids	Taurine	HMDB0000251	1.62186535089278	0.437579734717377	0.0609819435367683	0.513636036347761
Amino Acids	trans-4-Hydroxyproline	HMDB0000725	1.61298404213214	0.43518355507812	0.0625749485905902	0.513636036347761
Organic Acids	Malic acid	HMDB0000156	1.58333080541767	-0.427183103346484	0.0681205023438498	0.536789558469537
Amines	3-Amino-2-piperidone	HMDB0000323	1.56598811659024	0.422504040949464	0.0715293107595	0.541972085370057
Amino Acids	Isoleucine	HMDB0000172	1.52107830843683	-0.410387361887816	0.080945114736213	0.550446130913157
Amines	Maleimide	NA	1.5198197875346	-0.410047812589084	0.0812215026124737	0.550446130913157
Organic Acids	Guanidoacetic acid	HMDB0000128	1.51287511771548	0.408174138689165	0.0827591642022336	0.550446130913157
Carbohydrates	Mannose	HMDB0000169	1.5081201013222	-0.406891233908689	0.0838242838954046	0.550446130913157
Amines	Putrescine	HMDB0001414	1.49129917326328	-0.402352942715976	0.0876730877900613	0.557148332085228
Inorganic Oxide	Phosphate	HMDB0001429	1.44206810829203	0.389070387331144	0.0996803163596257	0.613656947588946
Carbohydrates	Maltose	HMDB0000163	1.39802469000482	0.377187460502752	0.11139386533793	0.664987620350675
Amino Acids	Tyrosine	HMDB0000158	1.37771147083725	-0.371706948171867	0.117115940030432	0.678583534882209
Nucleotides	Adenine	HMDB0000034	1.33406639492616	-0.359931494230279	0.130113151729704	0.69179893412701
Organic Acids	alpha-Hydroxyisobutyric acid	HMDB0000729	1.33029854307781	0.358914926725863	0.13128093465986	0.69179893412701
Amino Acids	Phosphoserine	HMDB0001721	1.30474680050865	0.352021059285621	0.13939541291465	0.69179893412701
Nucleotides	Cytidine	HMDB0000089	1.3038388223462	-0.35177608651816	0.139690060228242	0.69179893412701
Carbohydrates	Sucrose	HMDB0000258	1.29990760848191	0.350715443895204	0.140970797382659	0.69179893412701
Amino Acids	Methionine	HMDB0000696	1.29723245372726	-0.349993686378638	0.141846999934561	0.69179893412701
Amines	Spermine	HMDB0001256	1.29077261417425	0.348250819822934	0.143978458371611	0.69179893412701
Organic Acids	Lactic acid	HMDB0000190	1.27391147161123	0.343701678745536	0.149646691235449	0.701914242223415
Organic Acids	Fumaric acid	HMDB0000134	1.24747280365203	-0.33656851858184	0.158842745021675	0.727721413238837
Amino Acids	Pyroglutamic acid	HMDB0000267	1.23413147274344	-0.332969023693718	0.163627564966295	0.732605234053641
Amino Acids	Homoserine	HMDB0000719	1.19413490139171	0.322177937323903	0.178560394386794	0.762845232890124
Amino Acids	Lysine	HMDB0000182	1.18324097537629	0.319238752974702	0.182782057993345	0.762845232890124
Fatty Acids	Methylsuccinic acid	HMDB0001844	1.18077945463596	0.31857463397619	0.183745182887109	0.762845232890124
Nucleotides	Thymidine	HMDB0000273	1.17012600564734	0.315700330397475	0.187952915674434	0.762845232890124
Nucleotides	5'-Methylthioadenosine	HMDB0001173	1.16564164819422	-0.314490449476327	0.189743230515818	0.762845232890124
Amino Acids	Methionine sulfoxide	HMDB0002005	1.13531005509972	0.306306976999688	0.202152274001759	0.788871195368791
Nucleotides	Xanthine	HMDB0000292	1.1245304709655	-0.303398642122677	0.206688701606592	0.788871195368791
Organic Acids	Hypotaurine	HMDB0000965	1.11318987760609	-0.300338946796542	0.211533130079535	0.788871195368791
Nucleotides	7-Methylxanthine	HMDB0001991	1.1004623704284	-0.296905061726267	0.217058100109168	0.788871195368791
Amino Acids	Methylcysteine	HMDB0002108	1.0944765164008	-0.295290076600644	0.219688831063938	0.788871195368791
Amino Acids	Aminoadipic acid	HMDB0000510	1.09322103947216	0.294951348566856	0.220243227133419	0.788871195368791
Organic Acids	Phosphoglycolic acid	HMDB0000816	1.05773028328674	-0.285375932415332	0.236292939874926	0.807233394375245
Fatty Acids	Capric acid	HMDB0000511	1.0569442032637	0.285163847800689	0.236656698886771	0.807233394375245
Carbohydrates	1,5-anhydroglucitol	HMDB0002712	1.05477443914466	-0.2845784448219	0.237662623724691	0.807233394375245
Fatty Acids	Arachidic acid	HMDB0002212	1.03839013609197	-0.280157955180523	0.245347037191294	0.819209598757372
Carbohydrates	Threonic acid	HMDB0000943	1.00472875243217	0.271076104258704	0.261625807389141	0.83517235726887
Carbohydrates	Xylose	HMDB0000098	0.99926496072969	-0.269601971697448	0.264330536218144	0.83517235726887
Organic Acids	Uric acid	HMDB0000289	0.997481126291346	-0.269120692656694	0.265217361032407	0.83517235726887
Eicosanoids	Prostaglandin E2	HMDB0001220	0.974474710421602	0.262913555086649	0.276821530790191	0.83517235726887
Fatty Acids	3-Hexenedioic acid	HMDB0000393	0.964108398847463	0.260116721264339	0.282151240341886	0.83517235726887
Amino Acids	Citrulline	HMDB0000904	0.962736308781113	-0.259746530972703	0.282861386433942	0.83517235726887
Amino Acids	Asparagine	HMDB0000168	0.95481339857707	-0.257608927537642	0.286983505387683	0.83517235726887
Lipids	1-Monopalmitin	HMDB0011564	0.943718816910454	-0.254615606236459	0.29281733204091	0.83517235726887
Nucleotides	Xanthosine	HMDB0000299	0.937971574859504	-0.253064998690261	0.295867603034176	0.83517235726887
Lipids	Desmosterol	HMDB0002719	0.936325273296451	0.252620826058526	0.296744901466325	0.83517235726887
Carbohydrates	Ribulose-5-phosphate	HMDB0000618	0.934011515601154	0.251996573571752	0.297980549301336	0.83517235726887
Fatty Acids	Oleic acid	HMDB0000207	0.916695307947365	-0.24732465580294	0.307327060499919	0.83517235726887
Carbohydrates	Fructose	HMDB0000660	0.914187849652552	-0.246648142839114	0.308694920461215	0.83517235726887
Organic Acids	Pyruvic acid	HMDB0000243	0.912751509769859	0.246260617928685	0.309480112084404	0.83517235726887
Amides	Oleamide	HMDB0002117	0.89591338806269	0.241717687884766	0.318774079649239	0.844548969180965
Carbohydrates	Tartaric acid	HMDB0000956	0.883179196761255	-0.238281999435996	0.32591179826575	0.844548969180965
Carbohydrates	Galactose	HMDB0000143	0.87172656349066	-0.235192075709835	0.332411079166409	0.844548969180965
Nucleotides	Deoxyinosine	HMDB0000071	0.869818658229834	0.234677322325753	0.333501136748234	0.844548969180965
Phenylpropanoic Acids	3-Phenyllactic acid	HMDB0000748	0.868265695352	-0.234258332497938	0.334389947188402	0.844548969180965
Amino Acids	GABA	HMDB0000112	0.848599559695855	0.228952403483181	0.345765173151738	0.862224545707499
Organic Acids	Citric acid	HMDB0000094	0.812677585541795	-0.219260644600604	0.367112109856142	0.898863060842056
Organic Acids	Glycolic acid	HMDB0000115	0.801731219697545	0.216307311970612	0.373762087988024	0.898863060842056
Indoles	Indolelactic acid	HMDB0000671	0.801102559848733	0.216137699363918	0.374146045629688	0.898863060842056
Organic Acids	Succinic acid Semialdehyde	HMDB0001259	0.767993501738726	-0.207204866033122	0.394679078717326	0.936768415750763
Carbohydrates	Rhamnose	HMDB0000849	0.756436879953254	-0.204086886175958	0.401988921469877	0.94275973249483
Imidazoles	Urocanic acid	HMDB0000301	0.748345890139137	0.201903934814112	0.407150243018301	0.943630563230651
Organic Acids	Maleamic acid	NA	0.712657193904517	0.192275114380802	0.430339953497042	0.968495749807482
Amino Acids	Cysteine	HMDB0000574	0.710468508044784	-0.191684606310971	0.431784363769375	0.968495749807482
Fatty Acids	2-Hydroxy-3-methylbutyric acid	HMDB0000407	0.709192637292596	-0.191340376017766	0.43262754306121	0.968495749807482
Nucleotides	Adenosine	HMDB0000050	0.665188030104746	-0.179467920435062	0.462232576159194	0.977342634565322
Amino Acids	Valine	HMDB0000883	0.663217386371179	0.178936240193122	0.463581898189662	0.977342634565322
Amino Acids	Cystine	HMDB0000192	0.658610380115336	-0.177693268589984	0.466744128515569	0.977342634565322
Nucleotides	AMP	HMDB0000045	0.637556845698294	-0.172013018993431	0.481332433742009	0.977342634565322
Fatty Acids	11Z-Eicosenoic acid	HMDB0002231	0.637062370973876	-0.171879609571609	0.481677748068242	0.977342634565322
Lipids	1-Monoolein	HMDB0011567	0.633773626451244	-0.170992305360458	0.483977540613666	0.977342634565322
Organic Acids	Ketoleucine	HMDB0000695	0.626871960366932	0.169130233880468	0.488821349853319	0.977342634565322
Nucleotides	Thymine	HMDB0000262	0.6242506016103	0.168422990539525	0.490667299238084	0.977342634565322
Vitamins	Ascorbic acid	HMDB0000044	0.616631103703727	-0.166367247828946	0.496052175401073	0.977342634565322
Phenylpropanoids	Nepsilon-trimethyllysine	HMDB0304563	0.616037440390406	-0.16620707729752	0.496472930123913	0.977342634565322
Carbohydrates	Dihydroxyacetone	HMDB0001882	0.614074426681345	-0.16567745563837	0.497865432332506	0.977342634565322
Amino Acids	3-Cyanoalanine	HMDB0060245	0.595316298015227	-0.16061650716876	0.511266432288491	0.977342634565322
Nucleotides	Orotic acid	HMDB0000226	0.592433437561147	0.159838710595185	0.513341027316581	0.977342634565322
Amino Acids	Kynurenine	HMDB0000684	0.586997265451242	-0.158372029807893	0.517263865913246	0.977342634565322
Nucleotides	Uridine	HMDB0000296	0.577334227360291	-0.155764939372133	0.524271501431962	0.977342634565322
Fatty Acids	Nervonic acid	HMDB0002368	0.568323757449042	-0.153333912017567	0.530845443608355	0.977342634565322
Imidazolines	Parabanic acid	HMDB0062802	0.536869636537159	0.144847581215313	0.554087212787963	0.977342634565322
Amino Acids	Arginine	HMDB0000517	0.534074454667024	0.14409344034872	0.556174252910034	0.977342634565322
Lipids	MG170	HMDB0072856	0.52891738579536	-0.142702061694789	0.560033926093019	0.977342634565322
Lipids	1-Monostearin	HMDB0011131	0.524656152240814	-0.14155237966518	0.563232005603256	0.977342634565322
Vitamins	Niacinamide	HMDB0001406	0.522926464542694	-0.141085709430397	0.56453242451425	0.977342634565322
Fatty Acids	Linoleic acid	HMDB0000673	0.521558503884528	-0.140716633254267	0.565561817342252	0.977342634565322
Nucleotides	Hypoxanthine	HMDB0000157	0.510121353114032	-0.137630886711053	0.574200167832667	0.977342634565322
Amides	Epsilon-caprolactam	HMDB0062769	0.494699498501586	0.133470065933639	0.585937043861936	0.977342634565322
Fatty Acids	Tetracosanoic acid	HMDB0002003	0.48306407844204	-0.130330826279632	0.594858528121457	0.977342634565322
Nucleotides	Inosine	HMDB0000195	0.477585936962892	-0.128852822144535	0.599078314368372	0.977342634565322
Carbohydrates	Glycerol	HMDB0000131	0.468119544463175	0.126298786745434	0.606399103207349	0.977342634565322
Lipids	O-Phosphoethanolamine	HMDB0000224	0.466917601371551	0.125974502156156	0.607331213781401	0.977342634565322
Organic Acids	2-Hydroxyvaleric acid	HMDB0001863	0.455729537908077	0.122955959439491	0.616035287292453	0.977342634565322
Carbohydrates	Glucose 6-phosphate	HMDB0001401	0.45131991992632	0.121766243249057	0.619479485155322	0.977342634565322
Amines	Melamine	HMDB0041922	0.433750722565079	-0.117026068784945	0.633277090543616	0.977342634565322
Pyridines	2-Hydroxypyridine	HMDB0013751	0.429924930852643	0.115993869088657	0.636297229547679	0.977342634565322
Amino Acids	N-Acetyaspartic acid	HMDB0000812	0.426283806300585	-0.115011492644962	0.639176700968512	0.977342634565322
Fatty Acids	Behenic acid	HMDB0000944	0.421203468117238	-0.113640815952646	0.643202593580957	0.977342634565322
Fatty Acids	Palmitoleic acid	HMDB0003229	0.420691454673282	-0.113502674579286	0.643608867294938	0.977342634565322
Organic Acids	3,4-Dihydroxybutyric acid	HMDB0000337	0.417623465115873	-0.112674930120778	0.646045287941129	0.977342634565322
Fatty Acids	Pentadecanoic acid	HMDB0000826	0.405872265044872	0.109504452986626	0.655409188119259	0.977342634565322
Inorganic Oxide	Pyrophosphate	HMDB0000250	0.405334458549432	0.109359352640611	0.655838930640229	0.977342634565322
Fatty Acids	Dodecanoic acid	HMDB0000638	0.402175886031004	0.108507168873359	0.65836492232433	0.977342634565322
Vitamins	Pantothenic acid	HMDB0000210	0.40188696442883	0.108429217742605	0.658596157823591	0.977342634565322
Alcohols	Inositol	HMDB0000211	0.401031561139642	0.108198429690962	0.65928094511985	0.977342634565322
Fatty Acids	DHA	HMDB0002183	0.386827882307451	-0.104366273086852	0.670689186716369	0.977342634565322
Fatty Acids	Palmitic acid	HMDB0000220	0.384868438176956	-0.103837614501018	0.672268488030322	0.977342634565322
Amino Acids	alpha-Aminobutyric acid	HMDB0000452	0.369127014100472	0.099590573790968	0.685003220868213	0.977342634565322
Fatty Acids	ETA	HMDB0002177	0.358013022085758	0.0965920155723265	0.694043868542783	0.977342634565322
Fatty Acids	cis-Vaccenic acid	HMDB0240219	0.351883660687751	-0.0949383121171967	0.699046850196828	0.977342634565322
Carbohydrates	Fucose	HMDB0029196	0.340812311301047	-0.0919512588917668	0.708113684739096	0.977342634565322
Carbohydrates	Erythrose	HMDB0002649	0.33631443736878	-0.0907377312206872	0.711808045157375	0.977342634565322
Carbohydrates	Arabinose	HMDB0000646	0.334856047891709	-0.0903442573233997	0.713007229148429	0.977342634565322
Fatty Acids	Hexacosanoic acid	HMDB0002356	0.328051311936376	-0.0885083376198819	0.718611015248549	0.977342634565322
Organic Acids	2-Hydroxybutyric acid	HMDB0000008	0.32072673020449	-0.0865321633774334	0.724658296774467	0.977342634565322
Fatty Acids	Heptadecanoic acid	HMDB0002259	0.314339149519285	-0.0848087922848951	0.72994476175158	0.977342634565322
Alcohols	Octadecanol	HMDB0002350	0.313610632169468	-0.0846122380959211	0.730548440970173	0.977342634565322
Alkaloids	Anabasine	HMDB0004350	0.30676849417684	0.0827662273120631	0.736225475108021	0.977342634565322
Carbohydrates	Arabitol	HMDB0000568	0.304853621845954	-0.0822495942104892	0.737816636464063	0.977342634565322
Carbohydrates	Mannitol	HMDB0000765	0.298705249542697	0.0805907616076952	0.742932496537181	0.977342634565322
Vitamins	alpha-Tocopherol	HMDB0001893	0.293599516459693	0.0792132333642016	0.747188674573564	0.977342634565322
Organic Acids	Oxalic acid	HMDB0002329	0.286549114240858	0.0773110328326528	0.75307745377849	0.977342634565322
Lipids	2-Monoolein	HMDB0011537	0.285752327813753	-0.0770960596271355	0.753743790139389	0.977342634565322
Carbohydrates	Fructose 6-phosphate	HMDB0000124	0.283898512199056	-0.0765958996450213	0.755294742853823	0.977342634565322
Amino Acids	Aspartic acid	HMDB0000191	0.280182734238381	0.0755933816903675	0.758406158802394	0.977342634565322
Fatty Acids	Stearic acid	HMDB0000827	0.278146835376734	-0.075044095596241	0.760112435913924	0.977342634565322
Carbohydrates	Fructose-1-phosphate	HMDB0001076	0.276848152591458	-0.0746937106099966	0.761201410635629	0.977342634565322
Organic Acids	Methylphosphate	HMDB0061711	0.267510947026646	-0.0721745298828155	0.769043412946894	0.977342634565322
Lipids	Hexadecylglycerol	NA	0.267090881727879	-0.0720611961452783	0.769396722849618	0.977342634565322
Alcohols	1-Hexadecanol	HMDB0003424	0.265929446178988	0.0717478405025949	0.7703738131473	0.977342634565322
Amino Acids	Glutamic acid	HMDB0000148	0.263421689700724	-0.0710712470887887	0.772484661841314	0.977342634565322
Carbohydrates	Fructose 1,6-bisphosphate	HMDB0001058	0.261698152777286	0.0706062363347712	0.773936299452743	0.977342634565322
Carbohydrates	N-Acetylneuraminic acid	HMDB0000230	0.246098432026082	0.0663974272223381	0.78710720916726	0.987644077744906
Lipids	Octadecylglycerol	HMDB0011143	0.23143257008805	-0.0624405734843178	0.799540398715455	0.993262736888196
Nucleotides	UMP	HMDB0000288	0.211880388642416	-0.0571653893480903	0.816187627699186	0.993262736888196
Amines	Ritalinic acid	HMDB0042008	0.204257970731425	-0.0551088588194862	0.82269843233336	0.993262736888196
Carbohydrates	Glyceraldehyde	HMDB0001051	0.203538764747452	0.0549148168396752	0.823313332980711	0.993262736888196
Lactones	Dehydroascorbic acid	HMDB0001264	0.193508780141093	-0.0522087241292944	0.831898808286205	0.993262736888196
Pyridines	Quinolinic acid	HMDB0000232	0.178993178797979	0.0482924107426828	0.844355986127419	0.993262736888196
Pyridines	4-Hydroxypyridine	NA	0.178964341469543	0.0482846304232376	0.844380770331048	0.993262736888196
Amines	Sphingosine	HMDB0000252	0.173310067175617	0.0467591056044273	0.849243006012742	0.993262736888196
Amino Acids	Creatine	HMDB0000064	0.160494187314938	-0.0433013775590512	0.860282718225731	0.993262736888196
Fatty Acids	Arachidonic acid	HMDB0001043	0.150693529296522	0.0406571572275711	0.868741974473938	0.993262736888196
Lipids	Etiocholanolone	HMDB0000490	0.139523673731029	-0.03764352700698	0.878399652780359	0.993262736888196
Carbohydrates	Gluconic acid	HMDB0000625	0.138765249739346	0.0374389039974921	0.879056012924488	0.993262736888196
Carbohydrates	Isomaltose	HMDB0002923	0.131271086348154	0.0354169765749464	0.885545655942608	0.993262736888196
Amino Acids	Threonine	HMDB0000167	0.128925394843454	-0.0347841083372778	0.887578383560002	0.993262736888196
Organic Acids	Allantoic acid	HMDB0001209	0.118943197898854	0.0320909087516833	0.896236118559252	0.993262736888196
Amino Acids	Leucine	HMDB0000687	0.115896070200765	0.0312687928287766	0.898881228739656	0.993262736888196
Amino Acids	Ornithine	HMDB0000214	0.112756978154896	0.0304218648985826	0.90160723767075	0.993262736888196
Carbohydrates	Glucose-1-phosphate	HMDB0001586	0.110995313251089	-0.029946567204576	0.903137543386977	0.993262736888196
Fatty Acids	Itaconic acid	HMDB0002092	0.110643495999792	0.0298516468097313	0.903443195874742	0.993262736888196
Lipids	2-Monopalmitin	HMDB0011533	0.108701124829418	-0.0293275945134126	0.905130925902127	0.993262736888196
Carbohydrates	Ribitol	HMDB0000508	0.102037388830668	0.0275297166384369	0.91092397651732	0.993262736888196
Amines	Ethanolamine	HMDB0000149	0.0960543098495838	-0.0259154802211569	0.916128981524277	0.993262736888196
Carbohydrates	Ribose	HMDB0000283	0.0924709243049977	0.0249486817781623	0.919247941367894	0.993262736888196
Carbohydrates	Maltitol	HMDB0002928	0.0900242227758185	0.0242885610070505	0.92137818890295	0.993262736888196
Pyrazines	2,5-Dihydroxypyrazine	NA	0.089006814915448	-0.0240140640758502	0.922264157934636	0.993262736888196
Nucleotides	Uracil	HMDB0000300	0.0834282816006603	0.0225089741948355	0.927123532595859	0.993262736888196
Amines	Spermidine	HMDB0001257	0.0821673989275528	-0.0221687876896461	0.928222216395859	0.993262736888196
Peptides	Alanylalanine	HMDB0028680	0.0698963915233535	-0.0188580663885907	0.938920897570514	0.993262736888196
Lipids	Glycero-3-phosphate	HMDB0000126	0.0696004157915269	-0.0187782120516421	0.939179079806831	0.993262736888196
Organic Acids	Succinic acid	HMDB0000254	0.0484434798063705	0.0130700646824901	0.957648012758932	0.993262736888196
Fatty Acids	Erucic acid	HMDB0002068	0.0483891858263197	0.0130554161511714	0.957695439114034	0.993262736888196
Alcohols	Inositol-4-phosphate	HMDB0001313	0.0433819287191268	0.0117044567540666	0.962069895203935	0.993262736888196
Amino Acids	beta-Alanine	HMDB0000056	0.0430428213238658	0.0116129654820092	0.962366186164783	0.993262736888196
Carbohydrates	6-Phosphogluconic acid	HMDB0001316	0.0423047538369327	0.0114138346633147	0.963011079927134	0.993262736888196
Carbohydrates	N-Acetyl-D-glucosamine	HMDB0000215	0.0323293715905545	0.00872247368524586	0.971729168995995	0.994996239730823
Lipids	beta-Glycerophosphoric acid	HMDB0002520	0.0283112991567919	-0.0076383965954473	0.975241725961645	0.994996239730823
Organic Acids	Shikimic acid	HMDB0003070	0.0226884789422164	-0.00612135809622599	0.980157855394941	0.994996239730823
Lipids	Cholesterol	HMDB0000067	0.0172713957525905	-0.00465982750507439	0.984894755063505	0.994996239730823
Alcohols	Palatinitol	NA	0.00806451473346429	0.00217580837752724	0.992946624397611	0.998012678603721
Nucleotides	UDP-N-acetylglucosamine	HMDB0000290	0.00045311843641084	-0.000122251483510135	0.999603689454771	0.999603689454771
