# Supplementary material for: Yiai Fuzheng decoction inhibits triple-negative breast cancer by remodeling the immune microenvironment
Source: Front Immunol. 2025 Sep 30;16:1615631. doi: 10.3389/fimmu.2025.1615631 (PMC12518410; doi:10.3389/fimmu.2025.1615631)
Supplement: Supplementary file 2 [file DataSheet1.zip › Supplementary File 2/Treatment/D_vs_H/04_OPLS_DA/OPLSDA_Score.csv]

	P1	O1
D2030	-4.73518693633614	11.4869532470384
D2034	-2.51057546288507	-0.118385258177888
D2037	-2.94545829507458	9.14005484980388
D2045	-6.00676891454833	-9.5446700642621
D2046	-3.16432014652555	3.78974290244731
D2048	-2.98299655488654	-10.4967854703064
D2049	-4.81663833674898	-6.67577611915817
D2087	-1.55894732357291	9.7494883173888
D2099	-3.17295862996043	-7.33062240477388
H2028	2.2795820649626	3.61446030941194
H2033	2.47378853675739	7.19418863640774
H2036	3.27970470483169	-6.79771680659634
H2038	3.07115681346743	7.6986496274631
H2047	4.29034948698482	-12.2318235742615
H2050	4.71609023619183	-1.88935337606497
H2088	1.3565348778143	1.48698907965687
H2090	2.87931777269785	3.50473311109549
H2094	2.54350377374339	0.424827865626801
H2098	5.00382233308724	-3.00495487273905
