# Supplementary material for: Yiai Fuzheng decoction inhibits triple-negative breast cancer by remodeling the immune microenvironment
Source: Front Immunol. 2025 Sep 30;16:1615631. doi: 10.3389/fimmu.2025.1615631 (PMC12518410; doi:10.3389/fimmu.2025.1615631)
Supplement: Supplementary file 2 [file DataSheet1.zip › Supplementary File 2/Treatment/D_vs_H/05_Univariate_Analysis/AllMet_Test.csv]

Class	Metabolite	D.Mean	H.Mean	D.Median	H.Median	D.SD	H.SD	D.IQR	H.IQR	P	FDR	FC	log2FC	test.method
Amides	Epsilon-caprolactam	11.3969263774212	11.727708697761	12.5181217309889	11.6772712876572	4.40663577030982	3.98187296744288	[7.76999756037844,15.3234392551471]	[10.766381797947,14.8856190897559]	0.865517020475744	0.995813896050851	1.02902381829851	0.0412763759572955	t.test
Pyridines	2-Hydroxypyridine	52.759419045552	54.869507444159	54.3998022288755	54.1559778263367	10.3433844369672	10.1100621418211	[46.1942787249874,58.3440180863583]	[51.4171607403499,63.0658824123899]	0.658864670406932	0.995813896050851	1.03999453437471	0.0565759463940397	t.test
Organic Acids	Pyruvic acid	1.37857168640131	1.86923695046389	1.46293356617881	1.99934575594083	0.714935189343592	0.970182084705131	[0.824140604491872,1.7837565041853]	[0.953998787812343,2.32113031540263]	0.230962951459438	0.937900501732226	1.3559229229083	0.439275171174529	t.test
Organic Acids	Lactic acid	693.964641819318	735.570969589847	689.953217302476	730.640292363601	103.975748540163	62.6734227650865	[602.768492123605,777.047203416036]	[704.4343411463,768.74767223836]	0.29973761641281	0.992989757031135	1.05995453552425	0.0840023848069807	t.test
Organic Acids	alpha-Hydroxyisobutyric acid	3.8261428569364	4.15118348357601	3.80150585594687	3.98462596027283	0.538133465958024	0.454745436762113	[3.50514121293148,4.37193920183904]	[3.8167982957881,4.38091477271002]	0.17168333505501	0.839365116694492	1.08495255895904	0.117631960226542	t.test
Organic Acids	Glycolic acid	8.51571207337017	9.25829367415555	8.04593321218444	8.8845374729143	2.04367363436418	1.60630674061702	[7.21618620384474,9.16771701472055]	[7.85504901905417,10.1560479383618]	0.388259368085168	0.995813896050851	1.08720135138288	0.120619154477845	t.test
Amines	Maleimide	12.4769500432772	10.5662657809029	12.2973354977916	10.212745971798	2.24716421678059	2.56658853668817	[10.2453598013624,14.449392306476]	[8.79387274881302,11.6287640527524]	0.104086564267012	0.719993992929351	0.846862874681151	-0.239799709784538	t.test
Amino Acids	Alanine	640.971482722485	682.110180073224	643.278271645875	687.455798119395	26.7088279318165	31.9980087417186	[621.866989427601,654.231134704286]	[651.06196080476,706.676908124894]	0.00768367300470245	0.302736716385277	1.06418179039106	0.0897446223552855	t.test
Organic Acids	2-Hydroxybutyric acid	0.907122628483882	0.866712334991032	0.92438748892226	0.814958958831016	0.159961163869666	0.226553426550076	[0.875013481312357,0.940867077856177]	[0.682499679896701,1.0673083992221]	0.662546209452297	0.995813896050851	0.955452226387087	-0.0657443561456573	t.test
Organic Acids	Oxalic acid	2.61690825229563	2.66316102815939	2.62505487447841	2.73764965338577	0.263993657483098	0.222761945125655	[2.42740991053534,2.82065561027676]	[2.45245419726564,2.80095232292566]	0.683908181851494	0.995813896050851	1.01767458825627	0.0252763188204851	t.test
Pyridines	4-Hydroxypyridine	1.65694915902234	1.66810671642373	1.59522939398686	1.59750092871213	0.31903961644887	0.329141420405533	[1.33588901624894,1.92451877007213]	[1.44743963827344,1.97635748089669]	0.941207123178736	1	1.00673379586853	0.00968225121761213	t.test
Organic Acids	3-Hydroxybutyric acid	97.1489592090457	21.2616616918751	89.723356170886	20.7098077148016	36.0924804293671	5.15708523423271	[79.7127106900193,98.9034975244307]	[18.4793488098829,26.1595814329405]	2.16501764489381e-05	0.0042650847604408	0.230818469110294	-2.11516942797597	wilcox.test
Fatty Acids	2-Hydroxy-3-methylbutyric acid	0.95903294214074	0.878416913606272	0.981209831722514	0.870616298279677	0.201228755837018	0.236223791619222	[0.781835750341803,1.13018789230285]	[0.697519225288547,0.963774083987351]	0.437063579252784	0.995813896050851	0.915940292567512	-0.126674538513054	t.test
Amino Acids	alpha-Aminobutyric acid	3.21399610117035	3.36694788408549	3.14960991306732	3.10076977275807	0.81358958123794	0.756794816127659	[2.79890248217694,3.73929648744682]	[2.83690933974363,3.72139021771738]	0.676464641689685	0.995813896050851	1.04758928701234	0.0670732114093989	t.test
Organic Acids	Methylphosphate	142.090836546691	140.350353666726	141.455277725378	139.384972383764	27.7930841766626	19.030227388896	[135.9943146508,159.209344543669]	[129.111438135995,152.884292403481]	0.874177936461822	0.995813896050851	0.987750913976825	-0.0177808187421504	t.test
Organic Acids	Succinic acid Semialdehyde	3.69682681491951	3.50794148779846	3.84557940135979	3.49343787644849	0.529216052152429	0.548375181204771	[3.55529276689067,3.89915521644822]	[3.13062576836633,4.02729544102398]	0.456460305807555	0.995813896050851	0.948906092555175	-0.0756627753001293	t.test
Carbohydrates	Glyceraldehyde	0.408079101507085	0.418327584901046	0.413309433896594	0.415542527579063	0.0542370819817004	0.0709436759213405	[0.405537737075572,0.436011572665058]	[0.356471823950367,0.460604603980756]	0.968239191149408	1	1.00540295841161	0.0077738393015547	wilcox.test
Organic Acids	2-Hydroxyvaleric acid	0.593543519530942	0.622323117813994	0.486141460148429	0.635352984059437	0.16768671120437	0.0773648389424656	[0.473117754430519,0.707235657929864]	[0.587557955983036,0.662174059646383]	0.496698348091537	0.995813896050851	1.30693025825333	0.386182156621788	wilcox.test
Organic Acids	Ketoleucine	0.221739252233104	0.2527437844848	0.205482472846243	0.200279750730995	0.103991943001095	0.130888742901678	[0.165658802758346,0.239284409098028]	[0.136648942441253,0.390359451251236]	0.719695165515599	0.995813896050851	0.974680457933066	-0.0369987758355136	wilcox.test
Amino Acids	Valine	265.436767407899	279.523425512649	268.28829231309	283.09227749282	29.4531337647563	26.6125377110044	[260.674985062852,280.48165509993]	[258.080676679439,295.040153379001]	0.288563686238875	0.980121486018246	1.05306973198292	0.074600971648584	t.test
Amines	Urea	308.018629920279	457.406442353653	297.05171931537	438.76067587843	57.3750437288731	85.3144363006855	[276.597709906584,313.245997646322]	[409.878874274573,478.24902512755]	0.00037197822393769	0.0297202159471369	1.48499602920784	0.570459073349396	t.test
Inorganic Oxide	Pyrophosphate	21.3989761930244	21.6436610939828	22.1495169926276	21.6234862996671	5.77701205254242	6.96067065486846	[19.9113632540359,24.015161569084]	[17.3134069654684,24.2433523513896]	0.934969816870576	1	1.01143442091581	0.0164027818965454	t.test
Carbohydrates	Dihydroxyacetone	0.201433365720193	0.162292326393102	0.154898848183639	0.157769766746775	0.112341877945053	0.0300694740672323	[0.140157791393523,0.240926757090592]	[0.143137343323745,0.177963869683807]	0.904825824330468	0.995813896050851	1.01853415049112	0.026494353321179	wilcox.test
Amines	Ethanolamine	236.507875339825	236.826811111771	245.723784691135	235.16193361891	54.4075454706377	28.1063798153915	[224.231495551555,257.745946383198]	[222.97391271589,256.925021237804]	0.987176819858729	1	1.00134852072679	0.00194419356685064	t.test
Amino Acids	Leucine	242.869463779823	249.428143788769	241.187605335445	241.444729210131	19.2611754586231	36.3047625994803	[234.933783478064,250.282396050003]	[226.818123947831,256.658872886885]	0.635053148195242	0.995813896050851	1.0270049594003	0.0384431484379365	t.test
Carbohydrates	Glycerol	144.069607779433	145.445177646669	138.968240431397	147.280592802761	14.8270528357369	31.0260089256395	[138.086289387118,157.63011551122]	[115.43792292344,168.126704670421]	0.968239191149408	1	1.05981476303909	0.0838121291299898	wilcox.test
Inorganic Oxide	Phosphate	48.3100055012468	49.5423015238646	47.8753939971621	49.8057568287823	3.25477218187355	3.45783112733003	[46.8964104017627,49.165486830162]	[48.0420256874631,51.049805051066]	0.436264343005713	0.995813896050851	1.02550809112588	0.0363388745394987	t.test
Nucleotides	Thymidine	1.03780876326753	1.21578394911729	1.04798126250201	1.19321041095729	0.102544318751646	0.271355953087294	[0.968466846894949,1.06947975098751]	[1.01614445345942,1.22694713684227]	0.094719521964104	0.719993992929351	1.13857990944281	0.187235548313546	wilcox.test
Amino Acids	Isoleucine	202.392666139427	191.937770522712	209.170814991684	188.641992140377	19.317739327053	19.5072241842503	[185.024652996107,216.587278362074]	[181.636426941589,198.320932112238]	0.25743908206539	0.972889540830998	0.948343505641095	-0.0765183731883278	t.test
Amino Acids	Proline	503.540278483378	532.24853592887	493.974782709302	532.259237907255	28.7566372110178	25.061553548259	[483.088086731787,511.445045797586]	[518.467301012099,544.929052884848]	0.0326538425894384	0.59455617371937	1.05701283228416	0.079992891347222	t.test
Organic Acids	Succinic acid	4.82455883917371	4.56628282098709	4.33612353456427	4.48712967016989	1.59410850095288	1.00417797514038	[4.25814623929351,4.59077914944289]	[3.94738704219704,5.28641773954515]	0.968239191149408	1	1.03482514610156	0.0493870168423269	wilcox.test
Pyridines	2,3-Dihydroxypyridine	1.58510887390234	1.82372573865417	1.63383624750915	1.90328960969354	0.200573367023106	0.346319763501726	[1.41395332648835,1.71881687945205]	[1.77667747451302,1.99733378721849]	0.0881907527518489	0.719993992929351	1.15053657744302	0.202306849930387	t.test
Fatty Acids	Methylsuccinic acid	0.402000314035026	0.487848350970173	0.42611337680009	0.470753010201094	0.112747893534418	0.182203735007425	[0.326296921497311,0.478205042112567]	[0.396720602420306,0.537656466113416]	0.240107468493633	0.937900501732226	1.21355216386141	0.279236123261785	t.test
Nucleotides	Uracil	162.105347652114	164.595405267729	167.703819633486	161.111225259977	33.1926275932475	14.0398496933934	[135.764446370831,183.04169562896]	[157.675379880253,171.101430995862]	0.904825824330468	0.995813896050851	0.960689062491737	-0.057858532346786	wilcox.test
Fatty Acids	Itaconic acid	9.87340868767118	9.96570824394383	9.40800882485591	9.76312655772793	3.11240269537243	3.51076130951834	[8.89078496287965,11.5990159150708]	[8.72265334878531,11.3222852549867]	0.952589242070962	1	1.0093482969451	0.013424092748259	t.test
Organic Acids	Fumaric acid	17.7992759928327	15.5117347102149	16.8266045082449	15.7944967737588	3.09525907957431	2.58562696496397	[15.519208914055,19.048319836576]	[13.1442772104187,16.8464905072924]	0.0972662679223998	0.719993992929351	0.871481217351821	-0.198458523967719	t.test
Amino Acids	Serine	179.058255311991	235.31553918812	149.03913827427	246.545885938012	69.598704887125	48.1364261305772	[119.713861668444,248.985180545795]	[241.467882214509,254.836768418278]	0.156400874667129	0.832728981335793	1.65423585235916	0.726164941142391	wilcox.test
Pyrazines	2,5-Dihydroxypyrazine	9.98847078570958	9.53765549924715	10.3438008620408	10.0668002959383	3.35410179245901	3.34424288277558	[7.64985004843697,12.0314353680449]	[6.7972224656866,10.8023825357258]	0.773081157800148	0.995813896050851	0.954866435900538	-0.0666291478540959	t.test
Fatty Acids	Pelargonic acid	2.74699761540483	3.17071386602752	2.47978271932268	3.16775851177175	0.589796550889004	0.22729435231549	[2.38268245368989,3.10945095242712]	[3.07946753448795,3.2405761721553]	0.0279287276191301	0.59455617371937	1.27743390059472	0.35324864243386	wilcox.test
Amino Acids	Pipecolic acid	4.85017367240617	3.01290364400535	3.92738609054151	2.85793326496597	2.94457685266617	0.546661303884446	[2.84240873837658,5.60596283604467]	[2.64150017028946,3.19211187734972]	0.156400874667129	0.832728981335793	0.727693483421163	-0.458597203623076	wilcox.test
Amino Acids	3-Cyanoalanine	2.64672436915178	2.49500787345924	2.70212435164792	2.46776458783445	0.649830795685374	0.334515064589018	[2.1095781901347,2.90484126644974]	[2.20749218641607,2.73355740787928]	0.524297742708815	0.995813896050851	0.942677636757031	-0.0851635916033222	t.test
Lactones	Erythrono-1,4-lactone	1.70201619886462	1.93621897796022	1.68051455344754	1.83527609624579	0.327643765487459	0.362375440973808	[1.49844690385612,1.71693294457066]	[1.71542524231867,1.89571810877342]	0.0349866851414839	0.59455617371937	1.09209175992005	0.127094079719269	wilcox.test
Amino Acids	Threonine	177.369151361344	176.877474066286	178.324509962372	182.811089464006	11.154569485431	23.7203288047873	[171.604388090863,181.929082915237]	[171.605449270337,188.246900258923]	0.719695165515599	0.995813896050851	1.02515963454816	0.0358485790370266	wilcox.test
Nucleotides	Thymine	2.02952125532582	2.24253323092112	1.98594215362008	2.24032543325666	0.578563041663762	0.263164900250229	[1.58954652918685,2.06531797578185]	[2.00280411884154,2.45345917915327]	0.182316135876507	0.839365116694492	1.12809198856718	0.173884714934101	wilcox.test
Alkaloids	Anabasine	0.953009263172781	0.999931951694075	0.885637445515776	0.855612941781092	0.228916016313055	0.353605592423216	[0.804865739693368,1.1727536255127]	[0.754398419845946,1.1712602928198]	1	1	0.966098425617948	-0.049757917299073	wilcox.test
Amino Acids	Methylcysteine	0.896622571648045	0.84313143997042	0.915405575038948	0.854164712612086	0.128700930915656	0.134444382692138	[0.839402467538017,0.974838339308731]	[0.806049197340383,0.90741548218125]	0.389296288275189	0.995813896050851	0.940341529012252	-0.0887432607312355	t.test
Amino Acids	beta-Alanine	5.74675745875258	5.84632905752598	5.79861514836837	5.64231860650002	1.18874060380736	1.58921348374718	[5.06847884725824,6.58803754825292]	[4.85628918698044,6.44658787433788]	0.880076847937309	0.995813896050851	1.01732657059012	0.024782871075941	t.test
Organic Acids	3,4-Dihydroxybutyric acid	0.355732108932654	0.338049618124225	0.32849482357857	0.313563577767592	0.102485425562047	0.14488653671116	[0.305565643139287,0.335788431236543]	[0.259462977236297,0.388595481627216]	0.603780120807985	0.995813896050851	0.954546480677171	-0.0671126449692261	wilcox.test
Carbohydrates	Erythrose	1.05870203811791	1.00011190728703	1.05810175587438	0.950999525827414	0.463668765959569	0.40587268228833	[0.535205362757735,1.37114165614406]	[0.690499548229317,1.1306037347061]	0.772469130861961	0.995813896050851	0.944658526458457	-0.0821351742456911	t.test
Amino Acids	Homoserine	0.359044725020001	0.389701742009702	0.340799006897192	0.375199750056669	0.0471975300471498	0.0652693023619748	[0.319734961616475,0.375882572279713]	[0.346607037505079,0.405845621515795]	0.261741856162654	0.972889540830998	1.08538495305283	0.118206813510537	t.test
Amines	3-Amino-2-piperidone	6.02993759366075	6.5812973581248	6.03416822699699	6.62792927218536	0.534321890120128	0.569829174983223	[5.57058001184321,6.28583492467137]	[6.16702008641852,6.91708021933525]	0.0446076277210878	0.619691726958163	1.09143705982027	0.126228936464011	t.test
Fatty Acids	Capric acid	0.818242847392294	0.856222502430868	0.791859285602595	0.831092771111423	0.0926578526919773	0.105977986671747	[0.769790370216282,0.826127190312741]	[0.772869861636083,0.921226626789551]	0.419600576082753	0.995813896050851	1.04641611614402	0.0654566654650783	t.test
Amino Acids	Aminomalonic acid	30.221437822282	25.4635499758244	30.1864843213801	25.3445167883138	4.66986498987616	2.50811954117824	[29.0128016507231,31.5516304330512]	[23.4992343045296,25.8127753028317]	0.010132282578103	0.332676611314382	0.8395981631542	-0.252229084535552	wilcox.test
Imidazolines	Parabanic acid	1.30040712587821	1.3387217440885	1.27514893386972	1.37127335831576	0.253915286376313	0.179138218040135	[1.17034685294305,1.38825963361974]	[1.2920979977187,1.47678685012095]	0.706245060679334	0.995813896050851	1.02946355602628	0.04189275811899	t.test
Vitamins	Niacinamide	24.3741800569335	22.5289113245284	23.5905208789305	20.7273931001099	7.07652064449385	6.14474107878625	[17.5547743765553,30.3593811493187]	[18.1336709881736,23.453577474991]	0.904825824330468	0.995813896050851	0.878632278044454	-0.186668594638014	wilcox.test
Organic Acids	Malic acid	105.697949952247	90.3172219378269	102.921679126462	94.7252896283302	17.168546886553	14.4784822086398	[95.2835942981451,118.748688758163]	[76.9098649564691,98.1790476877899]	0.0491676694011475	0.619691726958163	0.854484140691763	-0.226874379296857	t.test
Amino Acids	Aspartic acid	186.801146409551	188.055064207867	191.191074613628	184.788999994919	24.3616514563603	35.8183674256289	[170.743314889318,199.302963357965]	[170.511055924392,200.911986581246]	0.930788359390173	1	1.00671258085091	0.0096518488179517	t.test
Fatty Acids	3-Hexenedioic acid	88.9546783956214	94.9594303366374	82.3062692555878	90.8845159799879	19.050214984612	22.647581240005	[78.7680768494509,99.1054513339886]	[81.6659513386962,108.449359437728]	0.54258175238809	0.995813896050851	1.06750349784089	0.0942407970677234	t.test
Amino Acids	Methionine	101.086856194954	91.2920712100694	105.998726143164	88.5346297964644	20.2305331121008	14.586999391605	[87.1567234431137,116.799619471596]	[80.4347628563139,97.9609133611812]	0.239064954048946	0.937900501732226	0.903105256671607	-0.147033951667857	t.test
Amino Acids	Pyroglutamic acid	1009.1954434362	921.377766960582	1037.04999338447	971.68540881723	64.2164382829365	179.210518855455	[956.494812649451,1041.64832570568]	[921.310640233608,1001.97172901968]	0.112754118946069	0.719993992929351	0.936970652346355	-0.0939242341720012	wilcox.test
Organic Acids	Maleamic acid	107.597120872479	126.076305577481	98.3557301104049	158.939279946097	60.2123163641063	57.7703782876298	[57.481263519467,166.610408245298]	[61.7614033384585,174.032801024012]	0.548961874039274	0.995813896050851	1.61596360240208	0.692394703519548	wilcox.test
Amino Acids	trans-4-Hydroxyproline	34.182385678255	36.8660841378673	35.0723498775124	37.0285637364436	5.3302486591643	4.29856345092342	[33.3950442695171,37.2413553068931]	[33.4583725765801,37.8160050553172]	0.241384521886208	0.937900501732226	1.07851115147061	0.109041093594494	t.test
Amino Acids	GABA	13.4734218608853	14.4078586866235	13.371396037897	13.701457826939	1.99356975592809	3.95842989523594	[12.1394801020956,14.4687036482008]	[12.2545337464012,13.8814927791958]	0.719695165515599	0.995813896050851	1.02468416821299	0.0351793056658195	wilcox.test
Carbohydrates	Threonic acid	3.06451077757539	3.26832651529741	3.05281189379018	3.16862337780325	0.311375767000769	0.462028711973144	[2.79710088719809,3.33282547421345]	[2.94420174469989,3.39270545120631]	0.496698348091537	0.995813896050851	1.03793600393416	0.0537174941263678	wilcox.test
Amino Acids	Cysteine	31.5642290415331	29.8366535502645	31.8030732819379	28.8946808491866	5.51683912601408	5.71477198478626	[27.9262512496089,35.2519641743192]	[26.4467966286612,34.3244240415373]	0.512645465248142	0.995813896050851	0.945267933235581	-0.0812047801965458	t.test
Amino Acids	Creatine	130.876128563302	116.003667863727	92.5511322969957	99.164392876551	102.239823929972	55.5982897650131	[90.7322973043524,108.606584262989]	[84.5981583783271,144.279788800151]	1	1	1.07145520984372	0.0995715421404884	wilcox.test
Organic Acids	2-Hydroxyglutaric acid	2.47066634681685	1.95914470458065	2.49785825188586	2.05398220939419	0.257381771693988	0.256631804177313	[2.22021682396549,2.66737796745799]	[1.83654047606106,2.1286441726446]	0.00045259212102239	0.0297202159471369	0.79296207159043	-0.334676233292305	t.test
Organic Acids	Phosphoglycolic acid	59.920043339663	49.7480060675901	61.1257245124353	51.8279002090805	13.037979157468	12.2737959314429	[47.121747929499,73.4474546234559]	[39.871630797914,55.5620376676373]	0.0978624338397621	0.719993992929351	0.830239821182845	-0.268399964625866	t.test
Organic Acids	Guanidoacetic acid	0.926488770761402	1.2165080922134	0.940867077856177	1.23991688880685	0.383106074147632	0.480265104230444	[0.70372724963114,1.11411600236864]	[0.818467420434338,1.54545499913628]	0.167023883033839	0.839365116694492	1.31303058450849	0.392900521413462	t.test
Phenylpropanoids	Nepsilon-trimethyllysine	0.22705387322863	0.219414636541528	0.224782323698148	0.21027170034742	0.0182382702241311	0.0347145521497676	[0.214696449040009,0.240953763841216]	[0.195198461830806,0.252605172997594]	0.563051402744329	0.995813896050851	0.966354959823085	-0.0493748802431405	t.test
Phenylpropanoic Acids	3-Phenyllactic acid	0.752003548959373	0.692864477146393	0.630777748964473	0.652982217234356	0.22055271703199	0.244078207916608	[0.610474521845831,0.972344677792567]	[0.598600418470358,0.692339275033257]	0.588337230178886	0.995813896050851	0.921357988410006	-0.118166278684279	t.test
Organic Acids	Hypotaurine	26.6076957955327	18.780095058739	22.5621208698855	18.6514936709177	16.7655630452646	5.72671660786048	[14.7424895007473,31.9209369898749]	[13.9333083146584,21.9621276046633]	0.356232003290827	0.995813896050851	0.82667289030494	-0.274611518683674	wilcox.test
Amino Acids	Arginine	10.3724151061955	10.9671383622614	9.91828814055402	11.0881940582861	1.89376199240238	1.50228434751803	[9.58328898653215,11.6890288921782]	[10.7015180195774,12.0385074085693]	0.456278007102969	0.995813896050851	1.05733700878503	0.0804352853397026	t.test
Amino Acids	Glutamic acid	196.942109449703	190.63071805916	196.142100761127	189.173763073056	19.1914495512573	29.465262806702	[181.185911619014,212.255835272548]	[173.823211830965,194.723171056875]	0.592168981450253	0.995813896050851	0.967953062916924	-0.0469910035225848	t.test
Amino Acids	Phenylalanine	149.083631505409	135.402340223093	156.886864826696	130.82333175453	19.0753077582682	14.4945044172534	[144.144810369361,159.395129667737]	[125.911479856334,143.349162417177]	0.0943631726850458	0.719993992929351	0.908230761860537	-0.138869193082108	t.test
Carbohydrates	Tartaric acid	4.40772854958888	4.15774655363499	4.36679118810446	4.33082043250766	0.840826299287804	0.571917428498355	[3.95399293648683,4.6841735841614]	[3.62534157469006,4.63157612204291]	0.45478756880525	0.995813896050851	0.943285528330186	-0.0842335605140683	t.test
Carbohydrates	Xylose	0.718167890001985	0.548655026853138	0.506188530670013	0.525995427988849	0.401450200963561	0.144194842908766	[0.459627912054029,0.733546200886696]	[0.449546732375493,0.598424812373678]	0.719695165515599	0.995813896050851	1.03912948658204	0.0553754405848175	wilcox.test
Amino Acids	N-Acetyaspartic acid	1.08098817466579	1.04937541861712	1.10902871468659	1.04848403827271	0.156108926528216	0.209173831808303	[0.957247617405669,1.1987575230849]	[0.952620227739662,1.13861639979173]	0.716159397187785	0.995813896050851	0.97075568744455	-0.04281984029519	t.test
Carbohydrates	Arabinose	1.09287063454339	1.05861118727443	1.0871085380917	1.05063626533447	0.109147645285394	0.159222812650877	[1.02692199351375,1.1891710027902]	[0.940674473884172,1.12138555538939]	0.595834375140506	0.995813896050851	0.968651873162207	-0.0459498307977117	t.test
Amino Acids	Asparagine	303.319736786771	287.602616099492	277.867155657471	285.161100635449	61.9772820551905	19.3776277342702	[268.985909898094,317.496742821442]	[281.313806791176,300.132602384808]	0.842105263157895	0.995813896050851	1.02624975578967	0.0373818786938709	wilcox.test
Phenylpropanoic Acids	2-Hydroxycinnamic acid	257.718979665441	193.271400562386	260.929808114922	176.283566955408	88.5487630840211	79.7574354329237	[193.588338003005,277.765211778851]	[125.258021660514,258.988260563322]	0.11329854711071	0.719993992929351	0.749930799870782	-0.415170618331178	t.test
Amino Acids	Taurine	216.612174956198	230.901799678417	212.334788100569	230.800785413285	31.9854205360394	20.7301114495755	[208.169400143104,239.817838954536]	[217.945735052645,235.225897370999]	0.446967892788326	0.995813896050851	1.08696642447477	0.120307377355236	wilcox.test
Carbohydrates	Ribose	54.293085902432	53.2501761404881	58.7920049924725	52.916672824258	16.081056881063	15.4893660068655	[40.6576031549323,64.8299353102375]	[43.0717260285406,64.8316852459604]	0.887250140428559	0.995813896050851	0.980791112816499	-0.0279821884052146	t.test
Carbohydrates	Xylitol	4.26597621236805	5.18612305279276	4.34290474351906	4.8855905873746	0.915523129079398	0.848491972850697	[3.78504428936881,4.53564970550853]	[4.74439180705534,5.71415277714425]	0.0362166197189464	0.59455617371937	1.21569432050676	0.281780516834025	t.test
Amino Acids	Aminoadipic acid	0.500888302665979	0.558739490164487	0.493466905158713	0.510297617017786	0.130414322647821	0.125997097923668	[0.405537737075572,0.500321946295877]	[0.473876863915245,0.626637733367971]	0.339422075515527	0.995813896050851	1.11549718208749	0.157686869123485	t.test
Carbohydrates	Arabitol	1.44194434956027	1.24228697130544	1.19134122684495	1.25989733123911	1.01403039918793	0.248410615187347	[1.10940953309086,1.2583597429845]	[1.08374165400252,1.32131593060093]	0.496698348091537	0.995813896050851	1.0575453135083	0.0807194810030387	wilcox.test
Lipids	beta-Glycerophosphoric acid	2.7352194151199	2.64558998837493	2.79391626168267	2.50587165848916	0.670452876633959	0.536579497940026	[2.24276532965146,2.99641244472662]	[2.4404658883131,2.95851989218899]	0.750376265794133	0.995813896050851	0.967231357656536	-0.0480670773451585	t.test
Carbohydrates	Ribitol	0.967909489737332	0.980678202706651	1.03366371152723	0.986816848826258	0.136766780712903	0.120717155193339	[0.86287408129289,1.08359227627635]	[0.901927012922129,1.02841228908938]	0.831379732294148	0.995813896050851	1.01319205267094	0.0189076659202676	t.test
Carbohydrates	Rhamnose	3.48129876032677	3.3773250505802	3.45310789734296	3.29324801531696	0.351029919819542	0.302403036865474	[3.26434980061076,3.65267255571089]	[3.14650549627471,3.63222546712064]	0.497216079632095	0.995813896050851	0.970133643532275	-0.0437445913192252	t.test
Pyridines	Quinolinic acid	0.841302933273957	0.931023380016974	0.82922789217392	0.656456024784921	0.601391260141696	0.640915832785808	[0.427811519296475,0.947982568611435]	[0.549652653841788,1.06036084908805]	0.842105263157895	0.995813896050851	0.791647303449891	-0.337070274298776	wilcox.test
Carbohydrates	Fucose	0.875350780702286	0.86248608695666	0.841976961906557	0.832283370653152	0.0944853987715386	0.0942274198610197	[0.828294013791733,0.854664330584163]	[0.794368536191623,0.916708413534534]	0.660720084868692	0.995813896050851	0.988487106308164	-0.0167059471287197	wilcox.test
Amines	Putrescine	19.4622041735613	15.8643729980496	17.8257690605718	16.5790867708504	4.30174577906791	4.95734568988955	[17.1197118145589,21.9214716153528]	[13.347411734265,18.4208336770539]	0.111193832533779	0.719993992929351	0.815137527927118	-0.294884607175785	t.test
Nucleotides	Orotic acid	1.13848719138242	1.24219153544409	1.10812253820504	1.18670472630798	0.222576707645545	0.346021015630575	[0.987581324136296,1.2106494209756]	[1.04331532156258,1.36461571418909]	0.453871560740681	0.995813896050851	1.09108960104834	0.125769581661713	t.test
Lipids	Glycero-3-phosphate	64.8350586214188	61.8835942581733	71.8156956134367	58.1115734910429	22.2460526403054	17.6501009102167	[48.9840336771603,78.3645794542765]	[55.0097348108815,74.0176896648301]	0.751330813917083	0.995813896050851	0.954477339482647	-0.0672171482839054	t.test
Carbohydrates	Glucose-1-phosphate	7.68223344910124	7.46343710180982	7.08518805580719	7.40548516827684	2.82678679440315	1.75515248946452	[5.66560073855578,9.58751147694787]	[6.15483886001353,8.49044979325417]	0.839938761257083	0.995813896050851	0.971519174893466	-0.0416856242947423	t.test
Amino Acids	Glutamine	72.609562038937	51.8586807472545	66.5312152935092	43.9178403786383	26.5825287513222	15.3993056585185	[60.4310866145113,70.9608834512381]	[42.7164057507949,58.80480605035]	0.053475935828877	0.619691726958163	0.660108795320968	-0.599224274151381	wilcox.test
Organic Acids	Shikimic acid	0.536208965842754	0.539021748194008	0.562225448962837	0.471790857788628	0.121976320213052	0.206050783048503	[0.453248059084463,0.646518024321106]	[0.386029610877768,0.63404363549173]	0.971972397343478	1	1.00524568317658	0.00754814079073919	t.test
Lipids	O-Phosphoethanolamine	111.932637830781	114.770323065693	112.566414540689	113.020494263967	17.6133997396629	22.0261502805069	[107.926709997063,116.994526333665]	[97.3788884846995,126.277208087592]	0.762039512981169	0.995813896050851	1.02535172305331	0.0361188775979914	t.test
Amino Acids	Methionine sulfoxide	7.59351543541567	8.2434720974916	7.62809692033714	8.53665032155694	1.2277820178025	0.715057396601297	[7.18704344274672,8.72482251424682]	[7.8487651656803,8.73749818647067]	0.171153953830755	0.839365116694492	1.08559364468328	0.118484180023089	t.test
Nucleotides	Hypoxanthine	75.1815093383107	64.8785992618671	68.5169238465629	64.4364660992631	34.3731531273511	19.0158196816122	[48.5061717461266,96.9672919894128]	[50.0935672223327,73.2737533605111]	0.423458367086325	0.995813896050851	0.862959520670417	-0.212635207207016	t.test
Organic Acids	Citric acid	85.6674861366419	71.1981998806163	93.7485374047914	80.6599391984546	22.214640990154	23.2362036016499	[64.7178601759593,104.603541989338]	[59.8770287002095,87.0532215784559]	0.184394198992531	0.839365116694492	0.831099441473668	-0.266906988363675	t.test
Amino Acids	Ornithine	267.56903168156	269.388961310401	272.429342661384	271.530736496522	26.2825061652114	17.2504001611519	[243.089221642039,288.296921170909]	[261.013665560104,278.851418519355]	0.859047052364761	0.995813896050851	1.00680171998009	0.00977958625656576	t.test
Amino Acids	Citrulline	7.38826794467641	6.84995767920365	6.94923497367837	6.82925005048406	1.75553708592952	0.793424820451893	[6.40972136826525,8.43338173444256]	[6.35347225990788,7.30097781196247]	0.400181861482171	0.995813896050851	0.982734081715645	-0.0251270047609061	wilcox.test
Amino Acids	Phosphoserine	0.280238692510182	0.338782605763897	0.271555720824951	0.368229144211208	0.059243703802049	0.0763534739242076	[0.244515400295565,0.32558641165111]	[0.327296996002372,0.379533673363694]	0.053475935828877	0.619691726958163	1.355998478296	0.439355559480127	wilcox.test
Nucleotides	UDP-N-acetylglucosamine	5.63905395106307	5.50748827350633	5.47475945052022	5.40166758723855	1.39599068039637	1.08474932554194	[4.92345799325943,6.47611721924785]	[4.73436070723085,6.18546508701329]	0.820270770620472	0.995813896050851	0.976668838656538	-0.0340586276959548	t.test
Vitamins	Ascorbic acid	23.3629551170508	19.6717070813864	18.6449093547081	16.9217339032083	10.6943698754895	10.0754013641638	[14.806629193278,35.1926323006419]	[12.4787883499301,22.0123318917919]	0.446967892788326	0.995813896050851	0.9075793065701	-0.139904379937317	wilcox.test
Carbohydrates	1,5-anhydroglucitol	15.6552617384141	14.6474392660592	15.014511793765	14.9317322056956	2.36503799100754	2.2828547016221	[14.4800518233434,16.929870407034]	[12.5430746968659,16.6323917728029]	0.358054344360927	0.995813896050851	0.935624041986982	-0.0959991609335033	t.test
Peptides	Alanylalanine	3.76134064212263	3.70045404703545	3.6429914295041	3.53215867101913	1.09020887416101	0.96226233521111	[2.8862860634435,4.23101332769198]	[3.34615569483708,3.84375533139214]	0.898598198148691	0.995813896050851	0.983812528329574	-0.0235446677547025	t.test
Carbohydrates	Fructose	22.6928978181997	20.8259865817912	23.2979341656947	21.0826663277476	5.00841883843695	3.75318388779168	[19.2248601504616,25.6001090560636]	[18.2547249527524,22.7909581244697]	0.36750484660499	0.995813896050851	0.917731474782776	-0.123856007337277	t.test
Nucleotides	Adenine	2.39086202592896	2.10286829129935	2.35658887748058	2.06940394796082	0.295508554101228	0.380490049316372	[2.13895950197501,2.58434214248068]	[1.95420143213669,2.39488907603482]	0.0853566378123795	0.719993992929351	0.879543975559311	-0.185172383323967	t.test
Lactones	Dehydroascorbic acid	2.75123002770473	2.57700169555769	2.44395960467519	2.28437025412005	1.10037658160104	1.19095361569081	[1.94327944358399,3.78388456094911]	[1.64514932722232,2.93507316636345]	0.496698348091537	0.995813896050851	0.934700495765212	-0.097423935763301	wilcox.test
Amines	Melamine	0.25851261941972	0.165661061327921	0.11969476876407	0.162664735953248	0.409957095405169	0.0463818146069857	[0.114686863448086,0.159522939398686]	[0.129511112926043,0.202994360433321]	0.277511961722488	0.976247436773753	1.35899620035924	0.442541422455157	wilcox.test
Carbohydrates	Mannose	23.3451693836057	20.8241715302533	22.4660699810048	20.4148071923771	4.23843778227307	2.51507162480794	[21.0715455790453,25.9765745709915]	[19.4655006900368,21.7099368339273]	0.128667621195371	0.792110042984002	0.892012012766855	-0.164864955770402	t.test
Carbohydrates	Galactose	3.98005456972994	3.70954444316486	3.7939080962099	3.69861650625791	0.981626955536225	0.90076721725083	[3.35252258247002,4.37732670978209]	[3.01291685522121,4.11980426388707]	0.539287206022109	0.995813896050851	0.93203356340327	-0.101546186270054	t.test
Carbohydrates	Glucose	138.020122065572	163.591943079092	148.530784424978	173.370868300975	36.2135877263611	24.9334751996052	[116.419909384635,155.57076851583]	[136.623347331804,182.931261638987]	0.112754118946069	0.719993992929351	1.16723862310539	0.22309952692285	wilcox.test
Amino Acids	Histidine	74.5204537502519	61.531803334657	78.6591804886339	54.5510214998588	14.2077360653236	12.855935721667	[67.482997034838,85.3392508663651]	[53.0059840771267,72.454300023553]	0.0516940510568823	0.619691726958163	0.825703551683608	-0.276304184043482	t.test
Amino Acids	Lysine	192.775306569864	201.222319690317	203.116918524696	202.244738349911	34.7616102780682	12.4059155710153	[196.85480450014,206.162333315019]	[197.99464586198,205.537362465973]	0.904825824330468	0.995813896050851	0.995706019069606	-0.00620824359339554	wilcox.test
Carbohydrates	Mannitol	47.9212308142776	51.0269074948172	36.4447222245415	50.4410172898282	39.0827702412961	30.5070466471797	[21.9008298457716,51.0799356889978]	[25.699230859991,61.3675641636956]	0.719695165515599	0.995813896050851	1.38404175449749	0.468887467611774	wilcox.test
Amino Acids	Tyrosine	229.491860328208	221.821041291673	231.228075616089	221.959991219219	15.3644746140373	14.4715371349913	[223.926100882388,237.973762394101]	[209.576019715667,230.750513230784]	0.24280672887484	0.937900501732226	0.959917997102314	-0.05901692887327	wilcox.test
Fatty Acids	Pentadecanoic acid	1.28694560482789	1.32463927799525	1.24793013996865	1.25887551909908	0.137391772402209	0.261160550899296	[1.20468563072449,1.37114165614406]	[1.15768373756634,1.47723506412867]	0.703728422687714	0.995813896050851	1.02928925125192	0.0416484659113145	t.test
Amines	Ritalinic acid	2.86447314696549	2.76729306639154	2.71914101247759	2.45091257676245	0.622848903692258	0.887149296987277	[2.48565898169074,3.10729593084563]	[2.25034970305447,2.92015779247958]	0.277511961722488	0.976247436773753	0.901355452150407	-0.149831945643777	wilcox.test
Alcohols	1-Hexadecanol	0.532778994819265	0.553328048500852	0.506922171344465	0.51518117519523	0.151059034870412	0.125537126812448	[0.416537795298964,0.592548794481778]	[0.459534243412221,0.626655120110063]	0.750065469909365	0.995813896050851	1.0385695642685	0.0545978523539716	t.test
Vitamins	Pantothenic acid	1.2523065967972	1.29728373050602	1.16460985856588	1.19616649618286	0.412356151614619	0.453744508176315	[0.864749586411146,1.54166862168122]	[1.08431184016114,1.44338328275626]	0.824540487623488	0.995813896050851	1.03591543302882	0.0509062334011828	t.test
Carbohydrates	Gluconic acid	0.895414991837736	0.966989147068064	0.912141708732103	0.999629979751498	0.146149239453697	0.14676614888363	[0.880100768994406,1.00064826686763]	[0.857795995934209,1.03931119127428]	0.302433428537402	0.992989757031135	1.07993405949506	0.110943224477839	t.test
Imidazoles	Urocanic acid	0.198587538488187	0.239547792379914	0.190447169955054	0.228423615654853	0.113227561138073	0.0945679808047315	[0.0861802335101305,0.242116711723737]	[0.168870489084136,0.288437396031647]	0.402236388700043	0.995813896050851	1.20625792637116	0.270538422421174	t.test
Nucleotides	Xanthine	77.3574725617941	68.7290854995874	79.3942651856807	63.8139028967507	19.5531343013404	13.3716692409852	[63.5174078729983,93.0083836848921]	[60.9913618648063,65.6495472154624]	0.277511961722488	0.976247436773753	0.803759600866739	-0.315164029426427	wilcox.test
Fatty Acids	Palmitoleic acid	7.93916399331144	6.96855723948152	8.22063671871634	5.87213026577373	3.09069021762935	3.99266269063557	[5.10647199784694,9.92500027250723]	[4.01427938429182,8.34010477262331]	0.315378120331681	0.995813896050851	0.714315747879279	-0.48536616740242	wilcox.test
Nucleotides	7-Methylxanthine	0.343509597297684	0.328143100437497	0.348050049597132	0.326608109488054	0.0340218024136456	0.0514372343832519	[0.315411836287013,0.36585903701892]	[0.289293065294702,0.376419009740241]	0.458683641653886	0.995813896050851	0.955266178933365	-0.0660253077908147	t.test
Fatty Acids	Palmitic acid	184.434971927456	183.956622396024	169.673393127062	186.774322922031	44.9790719972851	54.8443662741764	[165.613815266635,197.184492766763]	[143.915877063076,224.62780275779]	0.983773864105863	1	0.997406405485724	-0.00374662666194201	t.test
Organic Acids	Allantoic acid	0.839453372654078	0.861173870274982	0.820390195935569	0.818377684700526	0.155794182023284	0.201416530304591	[0.75168314783836,0.910820667049799]	[0.745460633936321,0.870143008230907]	0.797510965082628	0.995813896050851	1.02587457305965	0.0368543528880965	t.test
Carbohydrates	N-Acetyl-D-glucosamine	3.89820648109093	3.98364440241369	3.71757235640733	3.46337618764638	0.782831447009342	1.23169488957639	[3.27494710068423,4.61064249279198]	[3.12528462339765,4.53490419695589]	0.904825824330468	0.995813896050851	0.931623074310084	-0.102181722426952	wilcox.test
Alcohols	Inositol	167.888041149316	186.26775993442	145.521175945101	156.110133065679	68.9161405417728	78.3921913276236	[112.284453950007,206.258991780978]	[126.814354046271,232.330689971943]	0.596230077638422	0.995813896050851	1.10947604522206	0.149878518537692	t.test
Organic Acids	Uric acid	13.3957112277713	12.1917717259981	12.6948074077935	12.1931361625844	4.48158834855442	3.44344120328123	[11.7338350982265,13.6368356345374]	[9.73292168233505,14.8485886750762]	0.517663840725835	0.995813896050851	0.91012500334605	-0.135863385485768	t.test
Fatty Acids	Heptadecanoic acid	1.5424008114931	1.55145184114892	1.32811842205499	1.44497084189531	0.551774922210647	0.462981735769534	[1.23952046763647,1.7475012906856]	[1.19464572437394,1.76720754777006]	0.969441973941371	1	1.00586814373305	0.00844119893059184	t.test
Alcohols	Octadecanol	0.374160337271377	0.365595194564082	0.362552134997013	0.37425357413476	0.162391062780703	0.118892442229602	[0.240896203957618,0.46803046674847]	[0.319627272347082,0.417215119167026]	0.896403207721061	0.995813896050851	0.977108362768332	-0.0334095267988106	t.test
Indoles	Indolelactic acid	0.50161167571804	0.609343937753311	0.485819860895997	0.586915224635464	0.220145146361821	0.207695790518651	[0.330673699333158,0.649892226205821]	[0.472491254787161,0.783962960358112]	0.287732441826856	0.980121486018246	1.21477223766982	0.280685842730825	t.test
Amino Acids	Kynurenine	0.585138385575228	0.531614505103221	0.549427069661248	0.508538015099419	0.155762020403671	0.191829778502302	[0.456815690096236,0.642543370243243]	[0.373780827654423,0.670810949926867]	0.516404869212238	0.995813896050851	0.908527825568323	-0.138397394192771	t.test
Fatty Acids	Linoleic acid	12.3383654431892	11.8910503842057	13.0259147376356	11.354857359869	2.22367158497916	2.17338085406566	[10.9834541055429,13.8643674923908]	[10.8512777012427,12.7155672982276]	0.663288683290124	0.995813896050851	0.963746003387316	-0.0532751226407599	t.test
Amino Acids	Tryptophan	48.3901921164641	43.2129472322127	49.4193665154117	42.6473253969558	5.44736332574529	6.0700253121093	[44.422045108892,51.7895325488379]	[39.8481146378248,47.8698705861958]	0.0681654560488801	0.719993992929351	0.893010449890528	-0.163251037214959	t.test
Fatty Acids	Oleic acid	60.2889409024874	55.7547274061473	59.8085983821474	56.5898627420127	14.5099867468395	15.5258824968382	[46.3414138953181,69.5051247382444]	[42.5427462186523,65.8485104500998]	0.520962443026519	0.995813896050851	0.92479195307687	-0.112799250364733	t.test
Fatty Acids	cis-Vaccenic acid	9.97639813567211	9.98974312951573	9.54962323582131	8.61634178654024	2.5212729836336	3.51334245470959	[8.1345730035957,11.0035552154155]	[7.93320874649,11.1605622189783]	0.660720084868692	0.995813896050851	0.902270338186719	-0.148368336431888	wilcox.test
Fatty Acids	Stearic acid	183.91467877032	189.409718708534	142.856896985955	181.96856445137	103.666493163363	83.1583701479823	[110.805170540429,207.217856065115]	[115.710161180309,225.541770977759]	0.842105263157895	0.995813896050851	1.27378214346389	0.349118552774478	wilcox.test
Amines	Spermidine	11.2902251431635	11.1383199283784	10.5994329741352	11.0391009676864	2.05278900746341	1.85988383358683	[10.1487430532169,11.8077245372134]	[10.0719266446631,11.7172793458485]	1	1	1.04148033150679	0.0586355941499951	wilcox.test
Carbohydrates	Fructose-1-phosphate	7.36181181578375	7.39025219603494	7.60794011407968	7.46506106314459	2.67938320505502	2.48986549484642	[7.34725134616079,8.13966029127774]	[5.30011009382196,8.91215333693911]	0.981144368905439	1	1.00386323108534	0.00556272618537713	t.test
Amino Acids	Cystine	4.55124074862335	4.00179242230151	4.03310704715178	3.45083021593102	3.10521505148499	2.18886800116615	[2.10995417239679,5.96760814205083]	[2.24513289421208,5.53306433404864]	0.658670974684715	0.995813896050851	0.879275046812665	-0.185613568195437	t.test
Carbohydrates	Fructose 6-phosphate	33.2786187242767	31.3339995497467	31.8297362206461	31.2017275327423	12.4597844992696	9.49969155473016	[23.9284409098028,42.7230419538441]	[27.5538500504848,34.3098664698083]	0.704995690479369	0.995813896050851	0.941565508152797	-0.0868666229905484	t.test
Nucleotides	Pseudouridine	2.68065033118164	2.11900100890215	2.66299803647694	2.21679835761662	0.381580862631408	0.249412318171508	[2.44969659905236,3.02184888313686]	[1.93267552907028,2.29174657557293]	0.00131821902219619	0.0649222868431625	0.790480199619356	-0.339198769266053	t.test
Carbohydrates	Glucose 6-phosphate	12.1693599784053	12.239618569121	12.3402749052966	11.9472366753843	1.49913492140154	1.53041041682005	[11.569753087156,13.2081037737712]	[11.4461876350417,12.5763567998674]	0.780185758513932	0.995813896050851	0.968149961574717	-0.0466975638506852	wilcox.test
Fatty Acids	Arachidonic acid	17.0017479309446	19.2141239822162	15.994740323555	19.0088336953274	10.694451155821	7.71962906503869	[10.5731533882489,20.4796557223164]	[13.2886238134811,25.7855194880038]	0.608996389360592	0.995813896050851	1.13012638819594	0.176484126115779	t.test
Fatty Acids	ETA	1.22719781919803	1.37437539708225	1.18182084169739	1.32176549534798	0.516437924584929	0.478899747678327	[0.768180439989337,1.55058546528895]	[1.07392742259716,1.59579138083259]	0.52777934020807	0.995813896050851	1.11992979092841	0.163408291698674	t.test
Alcohols	Inositol-4-phosphate	6.7617161666772	6.90003477440454	6.77575322768064	6.47310232581224	0.701095813309674	0.952852141083305	[6.39648844275191,7.06115530268344]	[6.17987629543349,7.79788199899591]	0.725651835264328	0.995813896050851	1.02045613928739	0.0292141745387487	t.test
Carbohydrates	6-Phosphogluconic acid	1.12833012810544	1.14144928378703	1.1187139035485	1.10094633809525	0.110385239601749	0.159049983100536	[1.02577192319115,1.21092413089002]	[1.03965905419087,1.24750054982054]	0.838885520587284	0.995813896050851	1.01162705431221	0.0166775251507071	t.test
Fatty Acids	11Z-Eicosenoic acid	2.73328500351381	2.59992340407715	2.40937126144899	2.34307739111456	0.895597290656469	0.878102933824555	[2.29132949318112,2.72507232915661]	[2.06342981058621,2.81962407045669]	0.660720084868692	0.995813896050851	0.972484991667676	-0.0402521096869341	wilcox.test
Fatty Acids	Arachidic acid	3.93646959298548	3.63235170276568	3.59154340445903	3.62041402941154	0.944332015715264	0.81369399563879	[3.16145461717395,4.32928181742335]	[3.09536029402209,3.8975115042515]	0.461044153451245	0.995813896050851	0.922743493113292	-0.115998435796358	t.test
Nucleotides	Uridine	7.70709937592474	6.56396153146419	5.93205218599565	6.37983434671356	4.16317870543888	2.59437192485759	[4.4919021517167,10.1884187171976]	[4.87065178933625,7.54118287988219]	0.477266575239775	0.995813896050851	0.851677292752776	-0.231621209433682	t.test
Amines	Sphingosine	3.09896601466331	3.54915421369006	3.0091827204752	3.05054357508847	1.02383153718719	1.70563423480769	[2.25026165276452,3.37550528212903]	[2.55740101328415,3.76617935848596]	0.501283899723229	0.995813896050851	1.14527045372444	0.195688328604286	t.test
Lipids	Hexadecylglycerol	8.3167631441543	8.88790872159899	5.59356951774252	6.99595277339895	8.77758970670391	7.7126915054585	[2.53094265335007,9.20882422892412]	[3.53436413165648,11.9533192392885]	0.842105263157895	0.995813896050851	1.25071347575249	0.322751322312517	wilcox.test
Amides	Oleamide	0.227412376815933	0.275372411068206	0.160376564172677	0.252283098485896	0.16408095428833	0.121345358637279	[0.143424859429295,0.201087211523638]	[0.173257220909637,0.367044638352446]	0.156400874667129	0.832728981335793	1.57306711106657	0.653580221127149	wilcox.test
Nucleotides	Deoxyinosine	1.66065598613405	1.84866249757063	1.72459052421447	1.72603022717604	0.386742831463453	0.3953864798141	[1.35712788413568,2.00129653373525]	[1.66086713198059,2.13109273389301]	0.310392018532691	0.995813896050851	1.11321219626845	0.154728619926269	t.test
Lipids	2-Monopalmitin	5.91362640871613	5.73738542930344	7.53841061160376	5.79997790307432	3.35639229294564	2.69450329352422	[2.70635452041393,7.99744272674032]	[4.06467897346174,6.96487146025719]	0.90055481783047	0.995813896050851	0.970197478293026	-0.0436496651576344	t.test
Fatty Acids	DHA	6.95228599543911	6.64080944116858	5.80583830969787	5.87313341081751	4.04155504825967	2.81353574352564	[3.86309912528398,7.20028540104067]	[4.40750858134353,8.96419586841254]	0.968239191149408	1	1.01159093614564	0.0166260156247487	wilcox.test
Lipids	Etiocholanolone	6.35829735608428	6.62880860503093	5.99515912414454	6.00073784451954	2.94222303916817	2.63671022202276	[4.03391643354484,7.23654061454037]	[4.65049102712575,8.17075316715627]	0.835068985107224	0.995813896050851	1.04254460491499	0.0601091102052054	t.test
Nucleotides	Inosine	52.0590454712011	43.111677759462	43.5609983058656	39.8588681336596	30.7529748090947	21.8895174972909	[28.395083212966,72.1472188202309]	[27.2857580135922,53.9063637318932]	0.471354096507974	0.995813896050851	0.828130392504243	-0.27207015106542	t.test
Lipids	1-Monopalmitin	1.42424555695295	1.32485917300134	1.37504539412679	1.31756937658272	0.108696206582573	0.232177819684416	[1.34185280650005,1.51092444156843]	[1.2483252372412,1.40942575033552]	0.094719521964104	0.719993992929351	0.958200639928277	-0.0616003179219203	wilcox.test
Fatty Acids	Erucic acid	1.01221441686546	1.05596717395629	0.97209781093115	1.0327848885244	0.252898211095617	0.288539546087622	[0.86287408129289,1.11411600236864]	[0.90241057550625,1.21325817928882]	0.73090081525405	0.995813896050851	1.0432247914689	0.0610500596742031	t.test
Carbohydrates	N-Acetylneuraminic acid	1.64345642923242	1.68331519356745	1.5461156363098	1.50874218409395	0.559770956779821	0.711944864940337	[1.24717934438972,1.69397745907391]	[1.2884808200283,1.80234824779543]	0.904825824330468	0.995813896050851	0.975827518111746	-0.0353019273811836	wilcox.test
Carbohydrates	Sucrose	0.518016389561706	0.665705058042256	0.488354656557406	0.614875949920444	0.178866164645631	0.202142972284609	[0.459211849335574,0.514824031695758]	[0.525022273585091,0.744783348954752]	0.0349866851414839	0.59455617371937	1.25907666009562	0.332366125608809	wilcox.test
Nucleotides	Adenosine	0.310568912563787	0.28317838631656	0.304543793397491	0.270395475210456	0.0712729300770111	0.0707058719797671	[0.292225722304456,0.315994189537145]	[0.250816821226035,0.281889211649978]	0.133300136396112	0.79576142030406	0.887870582401054	-0.171578692788494	wilcox.test
Fatty Acids	Behenic acid	1.65439117624636	1.58807377654639	1.14166188105719	1.36567670102724	1.21460644663476	0.851789075605986	[0.778355015353434,1.98594215362008]	[0.980957850549326,2.05800693815085]	0.891089481553026	0.995813896050851	0.959914317331869	-0.0590224593422925	t.test
Nucleotides	Xanthosine	1.99939958519192	1.81100137881436	1.93823183161119	1.75625532692417	0.391688778267161	0.5863206383354	[1.69481698206616,2.04000236050148]	[1.44576104845995,1.87455157508505]	0.427303884700296	0.995813896050851	0.905772609050794	-0.142779182551756	t.test
Lipids	MG170	2.28128235213005	2.22169493602738	2.19014245448313	2.01712040271278	0.681698337745076	0.664059733742718	[1.89252214468441,2.85133506866199]	[1.92003229827257,2.44556521942426]	0.84934787457811	0.995813896050851	0.973879859261161	-0.0381842867878839	t.test
Lipids	Octadecylglycerol	4.02266708451087	4.26896735454029	2.99471106488369	3.75425447417035	3.63288959099204	3.00552178060246	[1.47531342779409,5.14824031695758]	[2.03411443061176,6.0618666967606]	0.719695165515599	0.995813896050851	1.25362827759684	0.326109627591144	wilcox.test
Nucleotides	Cytidine	1.58321262623585	1.27877082601385	1.62473056551455	1.08702723370993	0.485983166271669	0.479288862654437	[1.14739887543436,2.05418763011132]	[0.899017521228214,1.48280221698179]	0.187472411850546	0.839365116694492	0.807706308567143	-0.308097287302414	t.test
Carbohydrates	Fructose 1,6-bisphosphate	0.780530482543577	0.748938635318365	0.700788956967616	0.579170441755501	0.62884157362898	0.423686415575199	[0.268288579897789,0.826941659015368]	[0.47986960448421,0.997041381538523]	0.780185758513932	0.995813896050851	0.826454863475061	-0.274992065471242	wilcox.test
Lipids	2-Monoolein	5.64892237667784	5.52669111263519	5.38752472605561	5.15057836431627	2.45534847837568	2.33672829177742	[3.73376688464515,7.20566493772779]	[4.37009327193308,5.60412239607503]	0.912794472348939	0.999002839181894	0.97836202094982	-0.0315596939358276	t.test
Carbohydrates	Cellobiose	1.55159916587451	2.30669407099235	1.33098269550386	2.03932734958858	1.21124205740936	1.50540124082992	[0.993952816550079,1.57239522219609]	[0.958911819324425,3.54202906246902]	0.356232003290827	0.995813896050851	1.53219674190923	0.615601558589785	wilcox.test
Amines	Spermine	0.486433188635454	0.623506674012166	0.481129692518032	0.565570374843906	0.159003161281523	0.204943060535975	[0.420560476596535,0.52886361312569]	[0.51507830309337,0.609877098093906]	0.0279287276191301	0.59455617371937	1.17550503250786	0.233280715391269	wilcox.test
Lipids	1-Monoolein	1.34888212303929	1.26562980268571	1.16068170997761	1.30313704713556	0.433667228891099	0.45967359504638	[1.01738882897042,1.80950384551425]	[0.960021403007711,1.45019453537887]	0.690681032144971	0.995813896050851	0.938280507294447	-0.0919088011613229	t.test
Carbohydrates	Maltose	0.725113944023287	0.871616184710782	0.650053137371137	0.80068779839636	0.319224793074627	0.361389018251745	[0.611435650908333,0.718168612584421]	[0.529510452409068,1.19181481440876]	0.719695165515599	0.995813896050851	1.23172668873563	0.300682167924712	wilcox.test
Eicosanoids	Prostaglandin E2	0.836386536674234	0.942907298933155	0.791859285602595	0.939413973513575	0.298880605581074	0.243378987283771	[0.642543370243243,0.811075474151144]	[0.745307051386996,1.07785770496052]	0.211024269847799	0.923817359111477	1.18633953101742	0.246516969084745	wilcox.test
Lipids	1-Monostearin	1.61081585656835	1.52973186272983	1.6024804366868	1.4958007969909	0.362155919598293	0.280077728435425	[1.28802428101182,1.82861832275559]	[1.38555164514867,1.75892254252397]	0.59000634114294	0.995813896050851	0.949662778952737	-0.0745127851286316	t.test
Nucleotides	5'-Methylthioadenosine	0.245621249007169	0.220652997878143	0.229813956027015	0.222995033217014	0.0369895077195436	0.0331347421980515	[0.220517775737431,0.264538959466527]	[0.215887557339082,0.235635059498739]	0.138949497829466	0.805089737423672	0.898346534634318	-0.154656027025537	t.test
Fatty Acids	Nervonic acid	2.33661712327788	2.13156610070418	1.62356940873962	1.83604660974369	1.47943767600431	1.15882225497981	[1.13878205507238,3.10291680551211]	[1.42392788993691,2.38051142478791]	0.904825824330468	0.995813896050851	1.13087041419992	0.177433621191446	wilcox.test
Carbohydrates	Maltitol	1.65821413869701	1.50533500807236	0.972344677792567	1.01696486168168	2.05420389683505	1.31710875512482	[0.585038083435588,1.60877740935717]	[0.472399142567571,2.25158153131502]	0.968239191149408	1	1.04588926633549	0.0647301141418451	wilcox.test
Fatty Acids	Tetracosanoic acid	1.76634298642348	1.62346399634031	1.28508674048649	1.46514725378904	1.33515231730384	0.920580660471312	[0.702045700122705,2.29132949318112]	[0.979721161209993,2.20637885545144]	0.78734747699891	0.995813896050851	0.919110279724059	-0.121690120787854	t.test
Nucleotides	UMP	0.632008593879907	0.574299298449613	0.477103220088908	0.558705495641958	0.432968933135823	0.30511317751176	[0.254859696551302,1.01745753640972]	[0.283216756601221,0.821912195020097]	0.738971820909907	0.995813896050851	0.908689065324228	-0.13814137654511	t.test
Carbohydrates	Isomaltose	0.593759882277829	0.652879343617455	0.478205042112567	0.55861640569284	0.24778775208923	0.245599376815558	[0.424853305161617,0.775292732644476]	[0.459871596123331,0.806197927421788]	0.608605580220837	0.995813896050851	1.09956796190545	0.136936776793	t.test
Alcohols	Palatinitol	0.383538388551401	0.344591301495148	0.249656065919713	0.264663753659967	0.414406713660719	0.293796042317622	[0.157705918143506,0.37864162889334]	[0.113069541669828,0.467960043877619]	0.842105263157895	0.995813896050851	1.06011345121925	0.0842186673856102	wilcox.test
Fatty Acids	Hexacosanoic acid	0.528815303800544	0.474753193938717	0.517111088389563	0.484594007443284	0.152091178718462	0.203593676124271	[0.395929642801297,0.578487654357801]	[0.426059942825944,0.584983976107924]	0.524766410317291	0.995813896050851	0.897767501293387	-0.155586222482729	t.test
Nucleotides	AMP	1.91472066271023	1.59730523102877	1.75552027941457	1.44222608896896	0.952428920649272	0.496074385168681	[1.31243872868919,2.04980769913028]	[1.20868721857893,1.89656026558239]	0.446967892788326	0.995813896050851	0.821537697901111	-0.283601317244397	wilcox.test
Vitamins	alpha-Tocopherol	0.700616650376555	0.811483907870502	0.459627912054029	0.673454556601327	0.454589359013731	0.488613429564584	[0.320499123969061,0.912459908420037]	[0.451421957383482,1.21863421361037]	0.616446407421127	0.995813896050851	1.15824239608688	0.211937211044816	t.test
Lipids	Cholesterol	43.8680947819009	45.4026365686473	35.1390905601773	43.7208406562926	20.8243886896795	19.488013311926	[26.4764828506123,62.3952224329859]	[32.1815233619122,59.9045760357073]	0.87016982100522	0.995813896050851	1.0349808167958	0.0496040278501569	t.test
Lipids	Desmosterol	0.766578185450183	1.07338824698313	0.819367825093248	1.01933311746309	0.291276655992574	0.609923076929341	[0.605387234163782,0.877760139707287]	[0.763160619989988,1.38370251679563]	0.182316135876507	0.839365116694492	1.2440482604343	0.315042453104158	wilcox.test
Organic Acids	4-Hydroxybutyric acid	0.297730601267743	0.22947917939009	0.268370561300011	0.246379064593833	0.0814414665178103	0.0918721390079984	[0.232136341995523,0.363175067585606]	[0.214373330311122,0.29634395909187]	0.24280672887484	0.937900501732226	0.918055480453408	-0.123346752842618	wilcox.test
Carbohydrates	Ribulose-5-phosphate	1.08988377658388	1.23477184777482	1.16273009025191	1.48251299131325	0.464817987467884	0.568571369259339	[0.642543370243243,1.52915817930781]	[0.707970908834991,1.54312738460344]	0.553996526399785	0.995813896050851	1.13293901084121	0.180070199088503	t.test
Fatty Acids	Dodecanoic acid	0.349393095256406	0.35582548493715	0.357827415066681	0.360629160763559	0.052431381576475	0.0602253445812571	[0.32494611310291,0.376459288471596]	[0.308398187265706,0.396290992556902]	0.807907982557341	0.995813896050851	1.01841017973187	0.0263187451838833	t.test
Carbohydrates	Methyl alpha-D-Mannopyranoside	11.7014050917388	15.456962223121	11.1522877695782	15.1883560872754	4.5617425041066	4.69957324976801	[9.53249138437054,15.3122387097424]	[11.6452176575129,17.6542641204788]	0.095798617388559	0.719993992929351	1.32094924514951	0.401575034958832	t.test
