# Supplementary material for: Yiai Fuzheng decoction inhibits triple-negative breast cancer by remodeling the immune microenvironment
Source: Front Immunol. 2025 Sep 30;16:1615631. doi: 10.3389/fimmu.2025.1615631 (PMC12518410; doi:10.3389/fimmu.2025.1615631)
Supplement: Supplementary file 2 [file DataSheet1.zip › Supplementary File 2/Treatment/D_vs_H/01_Basic_Statistics/Z_Score.csv]

	Epsilon-caprolactam	2-Hydroxypyridine	Pyruvic acid	Lactic acid	alpha-Hydroxyisobutyric acid	Glycolic acid	Maleimide	Alanine	2-Hydroxybutyric acid	Oxalic acid	4-Hydroxypyridine	3-Hydroxybutyric acid	2-Hydroxy-3-methylbutyric acid	alpha-Aminobutyric acid	Methylphosphate	Succinic acid Semialdehyde	Glyceraldehyde	2-Hydroxyvaleric acid	Ketoleucine	Valine	Urea	Pyrophosphate	Dihydroxyacetone	Ethanolamine	Leucine	Glycerol	Phosphate	Thymidine	Isoleucine	Proline	Succinic acid	2,3-Dihydroxypyridine	Methylsuccinic acid	Uracil	Itaconic acid	Fumaric acid	Serine	2,5-Dihydroxypyrazine	Pelargonic acid	Pipecolic acid	3-Cyanoalanine	Erythrono-1,4-lactone	Threonine	Thymine	Anabasine	Methylcysteine	beta-Alanine	3,4-Dihydroxybutyric acid	Erythrose
D2045	-0.93329408771566	1.63193406978398	-1.21847344633446	-1.78417745171267	-2.10161601908316	-0.474362905814327	1.16820712615403	-1.67087713876279	-1.00137229225263	-0.351219020749452	1.24109969940385	0.572463362529984	-0.226300680043553	0.0389968646126461	-0.486252024940937	0.465493209310517	0.253947530806122	-1.15229181464391	0.962388705159897	-0.162133570733476	-0.871669435244633	0.397925771701169	-0.505896993055144	-0.810902857068975	0.137057541685245	-0.672902525587821	-1.85602419965946	0.405527365725563	1.27036946271273	-1.68451835047905	-0.308404750261689	-1.40268990015213	0.0253938101343884	0.808078791151761	0.137620051596596	0.818678796371239	-1.78498363788978	1.00904037799633	-1.23087292715757	3.51010646008776	0.542982822032	-0.303073950190465	0.0661686144221623	-1.52578733624728	1.05469597255056	0.358381996737402	0.843402986075278	-0.145215546176736	1.33948461525315
D2087	1.47101586765869	0.327104646250108	0.168424023260947	1.31569383648211	0.764333082545067	2.03308453345799	-0.8391586012502	-1.07780127473371	0.742893687971327	0.755768472894042	-0.2143482021412	1.60250576610444	1.44860045122556	-0.647012446605598	-0.168512880710526	-0.926551013861117	-0.00263622358326114	1.39168925252967	0.0105115240207023	-0.432680672953173	-0.174039690299112	-0.25858487570368	2.89143556505258	0.0390541869749984	-0.394031965507728	0.545594194453715	1.68136790839204	-0.943462909961814	-1.13000249983028	-0.240367564930181	-0.27432529629543	-0.973938717571779	-0.777275245088333	-1.71696546862169	-0.740285060085026	-0.393681338249411	0.680704562104278	-0.644044731231937	2.20957714863505	-0.470594996234064	-1.72683659110985	-0.197284412780482	-1.14066289408043	-0.49800957935117	-0.588053758893025	0.843123712754727	-0.531009770360404	1.89232632049411	-0.0300780540288878
D2099	-1.33593037088512	-1.89773952757711	-0.931497267396714	-0.304830260443031	-0.965215520893481	-0.473174588397922	0.227696433003547	-0.46099119937491	-0.0560064513669875	0.938966226665818	-1.25607046173367	0.490182628353538	-0.75018550030127	-0.448932067007609	-2.7128077133934	1.75448611092696	-2.2358626588144	-1.08171818258648	1.5343466084973	-2.70971733561429	-1.08934954668588	0.103621362548532	-1.30001452010237	-2.88312289935437	-1.40805878726191	-0.251023732733883	0.668136361638692	-0.37406846654944	-0.604808260153177	-0.980513325074333	3.18452988478058	0.529812080017001	0.199462053415138	-1.13853022824458	0.518275244900298	2.54998297364053	-1.00229735066218	0.698871758409754	-1.03214171602994	0.0199837671490075	0.676358180341401	1.92404486594308	-0.300068040532821	-1.69177066037592	-0.52247473790091	-0.221940391367526	0.573297599250363	-0.0863690298462084	1.59948444828168
D2034	0.232548409597425	-0.768234058120292	-0.199306419885543	0.719847595508053	-0.537274676054646	0.143956462050415	0.851715605696576	0.558929036315775	0.284217881039161	1.27149374779701	-0.288214733291131	0.35103771440397	0.978880593961311	-0.189154164005792	0.715268584478362	-1.582474459387	0.363168369306513	0.0870072697487633	-0.171781904185362	0.271170755476387	-1.05043486167944	-0.212416671253996	-0.322554613287418	0.509434858132209	0.0445420809746257	0.902364551373063	-0.134118053462282	0.0713159016704526	0.625976483610632	1.27040701638646	-0.24225989104386	-1.22742653347637	0.223268257708964	0.176552037381528	1.0133041026975	0.0771942320937349	-1.38177500336315	0.181626961998027	0.292238854396758	1.28956720716064	0.27067074362456	-0.307470149367161	0.939338983566862	-0.172668790573533	0.0308168029797576	-0.148084404257742	0.192466539149965	0.957842053248075	0.811775210257389
D2046	0.960291519577988	-0.674397544065667	0.441185760309767	-0.391160744337206	-1.43006433264082	-0.931713639997128	0.324018826793288	-0.54191043429354	0.199078155380611	-1.88128031567867	-1.036768149873	0.908188705282087	0.363667429191232	0.580698021709521	0.786953326676181	0.00884563597534003	-0.127863296709335	-1.38300867012197	-1.22196574765835	0.0635280957321018	-1.58415317803948	0.0994667747700829	-0.098043846318105	0.283416348342329	-0.177638519341699	-0.241986400031097	0.0621411586481326	-0.286543129155924	0.134589274145535	-0.823209586222452	-0.335009298439925	-0.447204811270761	-0.651232632787851	0.47162531850514	-0.244584833982318	-0.301896558426661	0.753989169942043	-0.522887917247622	-0.550015132546761	0.778961917623195	-0.267461517020914	-1.10202803345015	-0.193911910976748	-0.352263299312927	-1.07419256937746	0.700182912157723	-1.70499997918496	-0.728742187136284	-1.23191812364551
D2030	0.493289730093356	-0.78715244321837	1.12786652446853	1.13328130220337	0.735024795259326	1.01482311721992	-0.567389063342068	-1.23930603711398	0.280781730796981	0.706049738792771	-1.04303906492958	0.880155194229605	1.32007417759595	-1.41652683668432	1.20372101002136	0.989867325688015	-0.318453034437843	2.31688289751703	-1.03259616453138	0.893180441390285	0.316883928300611	-1.59012778904602	0.747420339662869	1.74248109865422	0.832218340464654	-0.278622843106375	-0.622264596272234	-0.277756651878205	1.00401047388334	0.709115641430781	-0.914119855035314	-0.0987438715381062	-0.797223611993454	-1.64756585003337	-0.318686708122124	-0.35914144067872	0.510874212944519	-1.45958765816517	-1.02737682236722	-0.690355144743009	-0.915162878773009	-0.914229706590102	0.262612483453075	2.46692190986253	-0.867333780467286	1.84889447353762	-0.601619401980931	-0.330912221311031	-1.23561571976687
D2037	0.921359036826717	0.0530267794593718	0.0518745222430377	0.263865153801793	0.982832144666444	-0.501762837695866	-0.48091060932002	0.349977903439518	-0.0340365901652208	-0.0682323353382875	0.162079669246106	0.70823052191235	0.29609802233105	1.34697343625304	1.23519640247167	-0.0790072563559967	0.626851391081926	0.786277204525861	-0.620237201182144	-0.644314428983038	-0.855192980507209	-1.06593291970727	2.10939643750761	1.1652254661237	-0.530421764757388	0.174625052177688	-0.325322009766888	-0.730287819589258	-0.973893395394006	-1.19390187607222	-0.777860780545322	0.136087686072573	-1.56434045215883	-0.774427882068654	-1.79824739562497	-0.656261314195153	0.626284222106346	-0.912823125600421	0.345309728720473	-0.617848217903889	-1.09490543104452	-1.02437104131134	-0.311580424323491	0.992870985584533	-0.313243561930827	0.812181385036033	-0.250842182289725	-0.586762221524163	-1.16503445489069
D2049	-0.888194333643653	0.667290591847767	-1.22125810454805	-1.94065931892151	-0.0842123265336704	-1.50864748052155	1.38231478980162	-0.235090967220169	1.63758660082444	-1.39366381008903	0.829893939521594	2.52073636700761	-0.617654965667713	1.3586391770201	-0.22605466986495	0.56598717906377	0.686388020597082	-0.977803779456554	-0.279068817115451	0.665193055341561	-0.746016282762846	0.904035616047322	-0.753097541032665	-0.300876449398134	0.673789766931477	0.533232052823991	-0.607696301490875	-0.690739672284678	1.56046974715897	-0.407375036332671	-0.076145533510086	-0.25226298336194	0.862759198089234	0.981958060336736	1.45632993728135	1.28414524114273	-1.61599457235786	0.5796163648723	-1.63438510706331	0.392455950272309	2.10456091714584	-0.773838696718313	0.678764003823272	-0.253108389824351	0.663614029135414	-0.891095932901611	-0.000398549083809672	-0.0861467671854369	0.496702949967476
D2048	-1.30580953465395	0.447788919519837	-0.882841203718524	-1.33057567932289	-0.383890782274668	-1.24101947787371	1.4837922458126	-1.14169865081137	-1.06420991379439	-0.900844796469496	1.4377644015211	-0.203751806537093	-1.06304908850381	-1.56954786470037	0.0122391978962387	0.481609801219043	-0.0277636542484519	-1.07474840473956	-0.439773561045773	-0.315416653254322	-0.7006119738023	1.43659475112749	-0.462664985123866	0.218763421832287	-0.252445515283479	-0.981950513383071	-0.619347428711144	-0.950749965550337	0.637598226676679	-1.18641097916453	0.695687789367359	0.0266511754380836	-0.135476409688631	2.35362360819731	-0.158841886424327	0.597338535535468	-0.926245557704409	1.72468137601233	-1.57862887138193	-0.277229523871668	1.84800699379358	-0.404944574514644	0.126266098813463	-1.24914191420706	0.859956434578874	-1.36696585229951	1.13693743614011	-0.207679591009806	0.0715031281310198
H2028	0.319885749464414	0.0700996669977947	0.752858509991767	0.0390072428532743	-0.375428584544299	1.80354721670503	-0.574502619229091	-0.501492197164769	-0.67041191945992	1.0367244513612	-0.542085178967495	-0.63342487151584	0.241126626577041	-0.379172888188263	0.560910840290267	-1.44611175316711	-1.26586892589888	-0.119545455119358	1.35142186980117	0.434984305698201	0.401615559200766	-1.31461147216607	-0.166373649759249	0.379369782706681	0.407755644656893	-1.51011568029726	-1.46475717326122	3.02402711740138	0.202666449625431	0.222184905723689	-0.78574796008737	-0.934683097466302	-0.395606123900518	0.181603790336991	-0.259214729978077	-0.290243570032727	0.526124827318118	-0.293378786305485	0.996582254543327	-0.601707575629507	-0.719445755336056	0.231340975517864	0.482981480793947	1.15910463840113	-0.33965105321266	-0.354381007002499	-0.489810025350535	2.7013039717117	0.257303832042565
H2047	-0.887773763773523	1.45945572374311	-0.746524633059362	-0.203496947968221	0.101448663600598	-0.0301453166510497	1.39446566390729	1.50893676970361	-0.834666659085744	0.427905941346717	1.41043071051106	-0.947630604172478	-1.56159487739003	-0.890735546507188	-1.54306007914636	-1.72547083014014	-1.11399316652375	-1.11447995636944	1.16480489356657	-1.22444236266267	0.350331668426957	0.445321473287527	-0.476957698375796	-1.31533848616608	-0.460401378972371	-0.286553577403078	1.70184309632531	0.303583440739338	-0.346502997940631	0.53556330306329	0.601790257879398	2.02357695108562	3.00330633019299	1.08517919730206	1.98289987437255	1.43392924267898	0.94814650310993	2.1371390887099	0.419723402809222	-0.287448436164321	1.06499707394591	2.03517406712663	1.50860065189072	-0.412853993658041	2.89484150910863	1.3470369625619	2.47303293456307	-0.930445029963401	2.13212173104024
H2090	-0.140108561385984	-1.45454875813837	0.754028288646492	0.716425249041474	1.73064247105876	1.31999543398062	-0.817138000785184	0.536865831380526	1.53134996768152	1.55085203314693	-0.893407913210205	-0.658718646210463	-0.407991299726723	-0.126659756642923	-0.467908470723925	-0.941691294706565	-0.601007719577172	0.588811872208919	0.124362864390432	1.92931093671829	1.53800075394223	-1.35744211186965	-0.444481775679558	-0.247074385974833	2.15540613608565	-1.39069736847397	-1.31283969034911	0.468244374819985	1.57501204311736	2.13930977699174	-1.44483307300205	-2.0518516901824	-0.111044721518358	-0.554518343576716	0.554160540789065	-1.30231031235698	0.503975617205479	-1.10936362624463	0.409148306951013	-0.115660230872865	-0.867401473357192	0.050271190549236	0.857985771516892	0.261127532320343	-0.839870117418396	-0.517352432251858	-0.750348857152273	-0.0637281932933961	0.199907404423011
H2088	-0.216723038206555	-1.4782770005327	-0.954007992089976	-0.144202817609456	-0.626698259410906	-0.628238588822485	-1.13523530008008	-0.739761122814081	-1.45157466022649	0.442080299946385	-1.68606492984619	-0.844368899018144	-1.26228854066721	-0.850075471479413	0.361084206700903	-0.382631989423056	-0.424496017031627	0.162713614083323	-0.899378319342654	-0.728615073468033	0.178940558564813	-0.302848977252505	0.00788101920247139	0.526325481145336	-0.7463306503107	1.24725156539712	0.489015326196815	-0.651884687060736	-0.814543020186084	0.422756922465813	-0.0806019866796786	0.182408479909805	0.158361367843474	-0.0819115637934534	-0.140765340276851	-1.0407469534578	0.633032506099452	-0.0409094512792721	0.304233553694632	-0.530509930715388	-0.718512301250875	-0.55421942095475	-0.51289439582061	-0.342895975104698	-0.71277452331229	0.897160501885747	-0.174589953064907	0.476605359976024	0.558919926642201
H2033	1.00164818496656	-0.192024990197028	1.76850608545219	0.792391025432234	0.819454696854365	0.576754113030467	-0.382331073213671	1.66910294591325	1.40815556993652	0.749660006832431	-0.193869748373096	-0.655063406079559	1.46038888884509	0.583196073731768	-0.212843892274626	-0.00742914652472941	0.575379985674917	0.424963655341539	-0.976133615349071	0.292899782263804	0.593338318578646	-0.562030700953852	0.250203932384071	-0.359351533338868	-0.403234220980314	-0.879821792699278	0.0361660479519348	0.306014402229612	-0.77156872635728	-0.0821835639857632	-0.63151343966934	1.00008667811077	-1.24121479800025	-0.272898665818044	-1.57770121700061	-1.23848702319401	0.499363982822764	-1.39095697936436	0.142258133121312	-0.387553516808751	-0.8197521130511	-0.559313598298228	0.648238359098787	0.837694742926884	-0.491141271362772	0.318510892395071	0.231085747402497	0.59286286155418	-0.991095255150408
H2036	-2.0102824104284	0.857241726637104	0.794480212542062	-1.09764917592566	-0.150843272809828	0.726038680482136	1.1091181251542	1.24217842427985	1.04246969551055	-1.12812353852409	1.27249336562027	-0.729005293020165	0.141372535656206	2.10443222552322	-0.545890464189566	1.12250667539992	2.21709470471048	0.427327779886103	-0.879892095362511	1.02209368937275	2.43345367120205	0.401759174503528	-0.325205705755623	-0.140643321568544	2.29320682543807	-1.33264745193836	-0.379090383748871	1.81755047451967	1.09008938350839	0.485311967334043	-0.233014635443123	0.318994192160946	0.947684488478561	0.79871685683953	1.27791929996916	0.149892250067749	-1.67464628397272	0.236691248117988	0.512523642270456	-0.411608123667501	0.164340644062586	-0.116256782438054	-3.27906592658781	0.185473224805498	0.916745025308809	0.233961615836667	1.13581111513117	-0.300090589561393	-0.933192810181835
H2038	0.978515112536655	-0.263318201617114	1.97676805161562	1.67321323854066	1.78233897315504	0.00588508423808849	-1.12800212379052	0.209004020266187	0.622435238382989	0.38427805684524	-0.729996844807896	-0.78486450525083	1.59629760345835	0.479695337633814	0.0566431439078681	0.894414169149902	1.10742640716514	1.10962137433295	1.43300494530624	0.619540043550338	0.78365287048713	-0.711584996179673	0.445364949399086	0.0674419784418063	0.0657510762081431	1.05696076955306	0.674424830006537	-0.967652998025224	-0.494345530781579	0.997488980188455	-0.412861116742523	0.624099510716811	-0.898197251571732	-0.797284972443367	-1.40549835546913	-1.18876578719298	0.543753497223239	-1.14449000869212	1.18646368686404	0.140105622460407	-0.493746204246143	0.0940943316429529	0.416120509449911	0.309049766300197	-0.99633329091429	-0.121269721459613	-1.07579232597877	-0.768101323032733	-1.12511767105642
H2050	0.030651443944329	0.941430158743032	-0.965598381448837	0.339532176024715	-0.289291759056278	-0.773114259121705	-0.412905482809667	0.85437850571233	-0.0621292730414537	-0.958508791890301	0.637215064534117	-0.805125712559871	-1.03622121665117	1.21949203581096	1.14205988357622	0.943227795328993	0.82079511523051	0.26275634566967	-0.835379505218464	-0.640028802426987	0.904661542982423	2.3031755273571	-0.653074650042767	0.863498755321148	-1.59657444772993	0.493174720055868	1.49948869601092	-0.66150342410509	-1.86935541591562	-1.0058389153866	1.23984171297046	1.1441535711573	0.34652006408639	0.361393944199565	0.0685317911233732	-0.244287868373926	0.637688833898254	0.350673744229605	0.204457688687756	-0.653376393544892	0.0970622490303376	-0.370969526516748	0.205240549701494	-0.22775878407502	0.332662791407463	-1.68543500801387	-0.0533776031007096	-0.232188021943809	-0.306462013084043
H2094	0.0215247583936922	1.07317333399396	0.0782106266946789	0.308715098131166	0.552158084761775	-0.433591973146131	0.209787695261235	-0.530139973527724	-1.4519765637006	-0.799729917896662	1.11330805540531	-0.841205609300611	-0.0135369164268589	-0.596672316865313	1.00526887960212	-0.677204193005665	0.491188236606991	-0.184971709650828	-0.771643678689344	-0.179402494709226	-0.374605210922341	0.950202469270438	-0.248489232280874	0.842027695273134	-0.848103508326847	0.706168521279465	0.380353328505974	-0.111127048685563	-0.779495546082815	-0.168263764896595	0.261834172701374	0.762815901639864	0.144732740062533	-0.107875662019217	-0.407790742104266	-0.114352475908818	0.743678271644156	0.365734352485039	0.585214964689488	-0.571745974152428	0.464256615740594	0.00564699018139165	-0.372953458552697	0.962943384791284	0.767156738611014	-0.0971765600593144	0.55030744379577	-0.512832534804175	-0.0570792395749339
H2098	1.28738628763302	-0.0128530935094126	-0.794695156743636	-0.105219521778196	-0.52369737859963	-0.628313573122789	-1.81354363776389	1.20969555880597	-1.12258420443066	-0.782176448992549	-0.220419678589949	-0.93034090615853	-0.907683243463452	-0.597633813608293	-0.71601528037689	0.542134034508916	-1.02429506435496	-0.469483293155713	1.54700919893819	0.844850289261506	-0.0548057117423627	0.33347759351952	-0.694847032395261	-0.579729140078032	0.207513346027605	2.16695045854023	0.128523083045738	0.249513695740264	-0.316266151797609	0.990444448960104	0.533013799056541	0.640115378711007	0.66012293669628	-0.126752967631527	0.0425754263378211	0.219013370536762	0.778326199531519	0.234367011299762	-0.5543107888368	-0.51554286044504	0.389988025472862	2.28742747216928	-0.0811804556559986	-0.448927462262401	-0.775420638890596	-1.95573314328933	-1.50355315396119	-1.64172731019552	-0.391609904659128
[truncated: 148 more columns]
