# Supplementary material for: Yiai Fuzheng decoction inhibits triple-negative breast cancer by remodeling the immune microenvironment
Source: Front Immunol. 2025 Sep 30;16:1615631. doi: 10.3389/fimmu.2025.1615631 (PMC12518410; doi:10.3389/fimmu.2025.1615631)
Supplement: Supplementary file 2 [file DataSheet1.zip › Supplementary File 2/Treatment/C_vs_D_vs_H/03_PLS_DA/PLSDA_VIP.csv]

Class	Metabolite	HMDB	VIP
Organic Acids	3-Hydroxybutyric acid	HMDB0000357	2.0881034299012
Nucleotides	7-Methylxanthine	HMDB0001991	1.93808454277446
Amines	Urea	HMDB0000294	1.91723381696245
Nucleotides	Deoxyinosine	HMDB0000071	1.84316287747783
Nucleotides	Thymidine	HMDB0000273	1.76141004343931
Organic Acids	2-Hydroxyglutaric acid	HMDB0000606	1.74639395505799
Imidazoles	Urocanic acid	HMDB0000301	1.68713747604663
Nucleotides	Pseudouridine	HMDB0000767	1.67732464273835
Amines	3-Amino-2-piperidone	HMDB0000323	1.62348174739102
Carbohydrates	Xylose	HMDB0000098	1.62099697008037
Fatty Acids	Methylsuccinic acid	HMDB0001844	1.61768169275919
Carbohydrates	Glucose	HMDB0000122	1.57779628121027
Organic Acids	Shikimic acid	HMDB0003070	1.57586323177229
Organic Acids	Phosphoglycolic acid	HMDB0000816	1.51714328313597
Carbohydrates	Ribitol	HMDB0000508	1.48468822044965
Amino Acids	Methylcysteine	HMDB0002108	1.47278640775329
Amino Acids	Aminomalonic acid	HMDB0001147	1.45768297991037
Carbohydrates	Glyceraldehyde	HMDB0001051	1.45495591885475
Lipids	MG170	HMDB0072856	1.45069082864762
Amino Acids	Methionine sulfoxide	HMDB0002005	1.38376990327736
Amino Acids	Pipecolic acid	HMDB0000716	1.36420576714459
Organic Acids	Malic acid	HMDB0000156	1.34263925050485
Amino Acids	Serine	HMDB0000187	1.32121799761084
Amino Acids	Phosphoserine	HMDB0001721	1.31768503547722
Fatty Acids	Pelargonic acid	HMDB0000847	1.2948516152831
Vitamins	Pantothenic acid	HMDB0000210	1.28550298719301
Amino Acids	Histidine	HMDB0000177	1.28139805555665
Amino Acids	Alanine	HMDB0000161	1.2723946028102
Amines	Putrescine	HMDB0001414	1.2691459661509
Organic Acids	Fumaric acid	HMDB0000134	1.25345706882745
Carbohydrates	Mannose	HMDB0000169	1.24872591887903
Nucleotides	Xanthine	HMDB0000292	1.21581455652465
Nucleotides	Uracil	HMDB0000300	1.20732036111979
Carbohydrates	Methyl alpha-D-Mannopyranoside	NA	1.19262860749116
Nucleotides	Thymine	HMDB0000262	1.19094958970238
Amino Acids	Kynurenine	HMDB0000684	1.18658750734085
Carbohydrates	Xylitol	HMDB0002917	1.17935989508236
Amino Acids	Glutamine	HMDB0000641	1.17093599390584
Fatty Acids	Stearic acid	HMDB0000827	1.16325935634802
Amides	Epsilon-caprolactam	HMDB0062769	1.15626742291348
Amino Acids	Tryptophan	HMDB0000929	1.14761388272053
Carbohydrates	Fructose	HMDB0000660	1.14620135976864
Organic Acids	Guanidoacetic acid	HMDB0000128	1.13015356041915
Carbohydrates	Rhamnose	HMDB0000849	1.12809095861998
Amines	Ethanolamine	HMDB0000149	1.12112676869325
Amines	Maleimide	NA	1.11750217254903
Lipids	1-Monopalmitin	HMDB0011564	1.11057266307745
Carbohydrates	Threonic acid	HMDB0000943	1.08968701232838
Amines	Melamine	HMDB0041922	1.08274188315004
Amino Acids	Cystine	HMDB0000192	1.08001674469796
Nucleotides	Cytidine	HMDB0000089	1.07745089189593
Lipids	2-Monopalmitin	HMDB0011533	1.07736875636311
Organic Acids	2-Hydroxyvaleric acid	HMDB0001863	1.07441159959635
Organic Acids	4-Hydroxybutyric acid	HMDB0000710	1.069579860974
Carbohydrates	Ribose	HMDB0000283	1.06792962760654
Amino Acids	Aminoadipic acid	HMDB0000510	1.05511727161664
Pyridines	2,3-Dihydroxypyridine	NA	1.0530425092892
Fatty Acids	Arachidic acid	HMDB0002212	1.04898248343837
Indoles	Indolelactic acid	HMDB0000671	1.042795456425
Organic Acids	Hypotaurine	HMDB0000965	1.04110374702429
Amino Acids	Proline	HMDB0000162	1.0407729917449
Nucleotides	UDP-N-acetylglucosamine	HMDB0000290	1.03188824863504
Amino Acids	Cysteine	HMDB0000574	1.02629650923848
Fatty Acids	3-Hexenedioic acid	HMDB0000393	1.02555597103869
Carbohydrates	Dihydroxyacetone	HMDB0001882	1.0134642258918
Amino Acids	Phenylalanine	HMDB0000159	1.00577706728143
Carbohydrates	Fucose	HMDB0029196	1.00196284524811
Fatty Acids	Behenic acid	HMDB0000944	1.00114774107443
Amino Acids	Ornithine	HMDB0000214	0.994265127121375
Amines	Spermine	HMDB0001256	0.990532257610488
Alcohols	Inositol-4-phosphate	HMDB0001313	0.990187158370582
Vitamins	alpha-Tocopherol	HMDB0001893	0.986630719717332
Nucleotides	Hypoxanthine	HMDB0000157	0.983855664254305
Fatty Acids	Nervonic acid	HMDB0002368	0.978801238449482
Lactones	Erythrono-1,4-lactone	HMDB0000349	0.978078167249201
Amino Acids	Citrulline	HMDB0000904	0.976863348584893
Nucleotides	Adenosine	HMDB0000050	0.97646105735982
Lipids	Cholesterol	HMDB0000067	0.976009569751294
Organic Acids	Citric acid	HMDB0000094	0.97310579813533
Lipids	Octadecylglycerol	HMDB0011143	0.968622390885401
Lactones	Dehydroascorbic acid	HMDB0001264	0.964886704754797
Vitamins	Ascorbic acid	HMDB0000044	0.962079050352294
Nucleotides	Adenine	HMDB0000034	0.941195948807616
Lipids	O-Phosphoethanolamine	HMDB0000224	0.92974129280272
Organic Acids	Ketoleucine	HMDB0000695	0.929235933691687
Lipids	Hexadecylglycerol	NA	0.92093392921486
Amino Acids	Glutamic acid	HMDB0000148	0.919104162284876
Nucleotides	Inosine	HMDB0000195	0.918656558009938
Nucleotides	5'-Methylthioadenosine	HMDB0001173	0.918549125394155
Fatty Acids	Tetracosanoic acid	HMDB0002003	0.915825261059882
Pyrazines	2,5-Dihydroxypyrazine	NA	0.91537090904051
Amines	Ritalinic acid	HMDB0042008	0.914234754891969
Amino Acids	Aspartic acid	HMDB0000191	0.907141033402096
Fatty Acids	ETA	HMDB0002177	0.902444115826728
Vitamins	Niacinamide	HMDB0001406	0.900141641208836
Nucleotides	Uridine	HMDB0000296	0.899332375146815
Fatty Acids	Oleic acid	HMDB0000207	0.899077528310982
Organic Acids	Lactic acid	HMDB0000190	0.896615207406735
Alcohols	Inositol	HMDB0000211	0.894316186617101
Carbohydrates	Arabinose	HMDB0000646	0.893371710002348
Amino Acids	Methionine	HMDB0000696	0.892666940169783
Carbohydrates	Glucose-1-phosphate	HMDB0001586	0.890946324663261
Nucleotides	AMP	HMDB0000045	0.890498400029572
Pyridines	4-Hydroxypyridine	NA	0.888755107759273
Eicosanoids	Prostaglandin E2	HMDB0001220	0.887428398681757
Carbohydrates	Cellobiose	HMDB0000055	0.884710168010804
Amino Acids	Pyroglutamic acid	HMDB0000267	0.880197904200729
Fatty Acids	Arachidonic acid	HMDB0001043	0.87361512041704
Phenylpropanoic Acids	2-Hydroxycinnamic acid	HMDB0002641	0.870704879005017
Alkaloids	Anabasine	HMDB0004350	0.870345838468149
Organic Acids	Pyruvic acid	HMDB0000243	0.866659469409686
Fatty Acids	DHA	HMDB0002183	0.86619262294594
Nucleotides	UMP	HMDB0000288	0.864788784971219
Fatty Acids	2-Hydroxy-3-methylbutyric acid	HMDB0000407	0.863590346216056
Carbohydrates	Maltose	HMDB0000163	0.862496138184326
Inorganic Oxide	Pyrophosphate	HMDB0000250	0.855085291940838
Organic Acids	Glycolic acid	HMDB0000115	0.853373448383625
Amino Acids	3-Cyanoalanine	HMDB0060245	0.848653124721071
Fatty Acids	Hexacosanoic acid	HMDB0002356	0.84670777350747
Fatty Acids	Itaconic acid	HMDB0002092	0.843086091599656
Amino Acids	Tyrosine	HMDB0000158	0.840947288122552
Lipids	1-Monostearin	HMDB0011131	0.838154039314707
Fatty Acids	Erucic acid	HMDB0002068	0.837733281165665
Lipids	1-Monoolein	HMDB0011567	0.832596318939129
Lipids	Etiocholanolone	HMDB0000490	0.826165140431431
Carbohydrates	Galactose	HMDB0000143	0.823952339376657
Fatty Acids	Heptadecanoic acid	HMDB0002259	0.822711572202454
Alcohols	Octadecanol	HMDB0002350	0.819579961296493
Carbohydrates	Fructose 6-phosphate	HMDB0000124	0.818084158121904
Amines	Sphingosine	HMDB0000252	0.81361698441144
Fatty Acids	Palmitic acid	HMDB0000220	0.811392849006693
Organic Acids	Methylphosphate	HMDB0061711	0.80822685546661
Amino Acids	alpha-Aminobutyric acid	HMDB0000452	0.800067847736523
Organic Acids	Succinic acid	HMDB0000254	0.794395451350218
Lipids	Glycero-3-phosphate	HMDB0000126	0.793288740300462
Carbohydrates	6-Phosphogluconic acid	HMDB0001316	0.78801710064867
Organic Acids	3,4-Dihydroxybutyric acid	HMDB0000337	0.781539999063559
Fatty Acids	11Z-Eicosenoic acid	HMDB0002231	0.777191025216694
Lipids	beta-Glycerophosphoric acid	HMDB0002520	0.775145856403321
Amino Acids	beta-Alanine	HMDB0000056	0.77461257927333
Organic Acids	alpha-Hydroxyisobutyric acid	HMDB0000729	0.774224083707981
Lipids	Desmosterol	HMDB0002719	0.772024909869818
Carbohydrates	Isomaltose	HMDB0002923	0.762441101915319
Carbohydrates	Gluconic acid	HMDB0000625	0.762030979985803
Amino Acids	N-Acetyaspartic acid	HMDB0000812	0.759361903225562
Fatty Acids	cis-Vaccenic acid	HMDB0240219	0.757977030269708
Fatty Acids	Linoleic acid	HMDB0000673	0.756273787381759
Fatty Acids	Palmitoleic acid	HMDB0003229	0.751987311906444
Carbohydrates	Fructose 1,6-bisphosphate	HMDB0001058	0.751456436519991
Amino Acids	Taurine	HMDB0000251	0.743024991370386
Amino Acids	trans-4-Hydroxyproline	HMDB0000725	0.734126922452532
Amino Acids	Leucine	HMDB0000687	0.729674242300368
Carbohydrates	Sucrose	HMDB0000258	0.729627498425459
Amino Acids	Asparagine	HMDB0000168	0.724112549899652
Amino Acids	Homoserine	HMDB0000719	0.721785381751941
Carbohydrates	Tartaric acid	HMDB0000956	0.708335869811339
Amino Acids	Arginine	HMDB0000517	0.706620082347815
Nucleotides	Orotic acid	HMDB0000226	0.704805496589357
Organic Acids	Uric acid	HMDB0000289	0.696733720090166
Lipids	2-Monoolein	HMDB0011537	0.684397749098875
Nucleotides	Xanthosine	HMDB0000299	0.680140269220821
Carbohydrates	Fructose-1-phosphate	HMDB0001076	0.670970264241913
Carbohydrates	Arabitol	HMDB0000568	0.663907604927989
Alcohols	Palatinitol	NA	0.648781814675862
Organic Acids	Succinic acid Semialdehyde	HMDB0001259	0.646886999441118
Alcohols	1-Hexadecanol	HMDB0003424	0.637415894078095
Fatty Acids	Dodecanoic acid	HMDB0000638	0.637241596742568
Amides	Oleamide	HMDB0002117	0.635758086011919
Fatty Acids	Pentadecanoic acid	HMDB0000826	0.634813352888195
Amino Acids	Isoleucine	HMDB0000172	0.633079564178334
Carbohydrates	1,5-anhydroglucitol	HMDB0002712	0.628923841249172
Amino Acids	GABA	HMDB0000112	0.628443114089183
Pyridines	2-Hydroxypyridine	HMDB0013751	0.614256850759231
Amino Acids	Valine	HMDB0000883	0.613819200249674
Carbohydrates	Maltitol	HMDB0002928	0.613299178198294
Phenylpropanoids	Nepsilon-trimethyllysine	HMDB0304563	0.607159586198298
Carbohydrates	N-Acetyl-D-glucosamine	HMDB0000215	0.607003264609469
Organic Acids	Oxalic acid	HMDB0002329	0.602590129525245
Imidazolines	Parabanic acid	HMDB0062802	0.598206460219312
Carbohydrates	Glycerol	HMDB0000131	0.582631409100261
Organic Acids	Maleamic acid	NA	0.56484319157125
Carbohydrates	Erythrose	HMDB0002649	0.539832858715848
Carbohydrates	Mannitol	HMDB0000765	0.53037134140071
Carbohydrates	Ribulose-5-phosphate	HMDB0000618	0.528397538202291
Peptides	Alanylalanine	HMDB0028680	0.515235960246736
Organic Acids	2-Hydroxybutyric acid	HMDB0000008	0.510580421534489
Organic Acids	Allantoic acid	HMDB0001209	0.505957646524765
Fatty Acids	Capric acid	HMDB0000511	0.497980773504006
Amines	Spermidine	HMDB0001257	0.465024888496203
Carbohydrates	Glucose 6-phosphate	HMDB0001401	0.458539779100849
Inorganic Oxide	Phosphate	HMDB0001429	0.445642292444655
Amino Acids	Creatine	HMDB0000064	0.414968069028666
Amino Acids	Lysine	HMDB0000182	0.403972229122672
Phenylpropanoic Acids	3-Phenyllactic acid	HMDB0000748	0.369251558566342
Pyridines	Quinolinic acid	HMDB0000232	0.359079397709714
Carbohydrates	N-Acetylneuraminic acid	HMDB0000230	0.358333852752643
Amino Acids	Threonine	HMDB0000167	0.356372770043009
