# Supplementary material for: Yiai Fuzheng decoction inhibits triple-negative breast cancer by remodeling the immune microenvironment
Source: Front Immunol. 2025 Sep 30;16:1615631. doi: 10.3389/fimmu.2025.1615631 (PMC12518410; doi:10.3389/fimmu.2025.1615631)
Supplement: Supplementary file 2 [file DataSheet1.zip › Supplementary File 2/Treatment/C_vs_D_vs_H/03_PLS_DA/PLSDA_Score.csv]

	C1	C2	C3
C2027	2.63511732996334	4.84359446936653	5.96179839974282
C2039	-0.140545070504235	4.63753567141967	1.12654278164779
C2041	4.60881805760698	-0.520519916754067	0.488016298654159
C2089	1.96160081617154	2.58170796459622	1.495065691024
C2093	6.24308554992511	2.02593370672021	1.85203153803112
C2095	3.1066744681637	5.96756460867699	3.40391511391093
C2096	2.31081124663043	2.54842333277897	2.16957793109342
C2100	15.7047333566889	-5.00360754894226	1.01151111103371
D2030	6.25901253352658	-0.736446891912097	-4.37955105764517
D2034	-0.0281972366629984	2.23846203303698	-1.18711835753486
D2037	3.41637453052559	-1.21444630607731	-3.37969999725869
D2045	-1.01159807542457	9.53751313760853	-1.80385703030271
D2046	1.14692431934159	1.32112749869857	-3.01856071294011
D2048	-5.58527115510401	6.63776552125101	-2.13134765150147
D2049	-2.39998236552081	7.19914421970894	-2.98154680421761
D2087	2.02070095240405	-2.69715713884476	-2.82513534917822
D2099	-3.80966063546927	6.12734423588608	-1.44106199092546
H2028	0.12610166746359	-5.03941490125747	0.908475565137985
H2033	1.13649598086841	-6.32463487863845	0.0878621565984455
H2036	-5.58849848645362	-1.56125603113191	2.22117883331685
H2038	-1.03696531606722	-7.63349917529056	-0.945470959617657
H2047	-9.63388274597418	-1.24605018803882	2.57075284932978
H2050	-7.1781311783225	-5.53554725279406	0.032276063372693
H2088	-1.71274289002697	-3.55527434313952	-0.257201907889175
H2090	-1.19841444762369	-5.88677879699729	0.1017918483992
H2094	-3.70548492411763	-3.42289694379946	0.223784034418507
H2098	-7.64707628200805	-5.28858608613065	0.695971603299723
