# Supplementary material for: Yiai Fuzheng decoction inhibits triple-negative breast cancer by remodeling the immune microenvironment
Source: Front Immunol. 2025 Sep 30;16:1615631. doi: 10.3389/fimmu.2025.1615631 (PMC12518410; doi:10.3389/fimmu.2025.1615631)
Supplement: Supplementary file 2 [file DataSheet1.zip › Supplementary File 2/Treatment/C_vs_D_vs_H/03_PLS_DA/PLSDA_R2X_R2Y_Q2.csv]

	R2X	R2X(cum)	R2Y	R2Y(cum)	Q2	Q2(cum)
C1	0.247	0.247	0.214	0.214	-0.0777	-0.0777
C2	0.129	0.376	0.282	0.496	0.23	0.17
C3	0.0358	0.412	0.35	0.846	-0.173	0.0262
