# Supplementary material for: Yiai Fuzheng decoction inhibits triple-negative breast cancer by remodeling the immune microenvironment
Source: Front Immunol. 2025 Sep 30;16:1615631. doi: 10.3389/fimmu.2025.1615631 (PMC12518410; doi:10.3389/fimmu.2025.1615631)
Supplement: Supplementary file 2 [file DataSheet1.zip › Supplementary File 2/Treatment/C_vs_D_vs_H/04_Univariate_Analysis/AllMet_Z_Score.csv]

	2-Hydroxyglutaric acid	3-Hydroxybutyric acid	7-Methylxanthine	Alanine	Aminoadipic acid	Cystine	Erythrono-1,4-lactone	Methylcysteine	Phosphoserine	Pseudouridine	Ribitol	Sucrose	Urea	Xylitol
C2100	-0.647355126576027	-0.322459422311874	0.37714517418765	-3.14778879040509	-1.71315944274612	1.00789482485026	-0.262346419589315	0.195386267870946	-1.23786998767465	0.703099608356426	-1.58666527368215	4.76393369989658	-1.5618357217806	-1.26763874770571
C2027	1.35921927592262	-0.366617077414316	0.41600112983231	0.0535321316760101	-0.83746672199039	-0.15598711914103	-0.546755145085633	0.451552969905394	-1.86913109766245	0.171312620285133	-0.525960703041495	-0.286563303016458	-0.626672229369023	-0.495962466008301
C2039	0.970418563728281	0.429618967268024	-0.529200061730493	-0.647364479272202	0.406240520173253	-0.624197431042232	-0.630435167262085	-0.344844080260335	0.131819386050072	0.586717401922055	-1.44050681790143	-0.485878850367656	-0.443827150635682	1.32576323402815
C2041	0.327796261958026	0.887565276493466	0.026752231718151	-0.244924656001789	-0.564637293908792	2.2730413670304	-0.845649387895433	1.48184278386604	-0.762959407052387	0.676219408342674	-1.13090876886288	-0.180362154923006	-0.465055256397732	0.743330739175625
C2093	1.55634898034047	2.41763462948354	1.52638379388763	-0.923135945444985	-0.952636826599989	2.27172386468819	0.0642115027605773	1.94029131475052	-0.638094392407456	1.01985989486667	-1.79390931385214	-0.777879867829674	-0.312532551993194	-1.98823811060246
C2096	-0.679512892563564	-0.165754587595019	3.17950567051146	0.15908346835132	-0.347988543509143	0.0812031834286775	-0.237336700576759	1.99889236109845	0.451460578314548	1.93158623969908	0.568056591160726	-0.468559395705812	-0.656250366564924	-0.545605110478265
C2095	0.391271720314329	-0.00846204272117291	1.69394940100814	0.67420522823914	-1.09320662552284	0.923911237038933	-0.300856737919556	0.759544726491124	-0.941648660338882	0.852588143527105	-0.37474272216819	-0.268290276394589	-0.345548366315461	-1.29634515169175
C2089	-0.945227878274924	0.276670942549316	-0.332763746962348	-0.604923142412733	-0.536018553772808	-0.00365790412766144	-0.835572642681832	0.0179634519754763	-0.63127928582521	-0.416097613494002	-0.6995821148731	-0.282108246002312	-2.41756293508865	-0.0497814352768812
D2045	1.18000509179965	0.411812531771438	0.556324523557551	-1.16031491197892	1.50784121751945	-0.734555156423253	-0.153322871580441	-0.0389635559384781	-0.232363114315914	0.355370688742947	0.770470208341354	-0.467773389135199	-0.404004803603751	-0.226357770594952
D2087	0.959796950385845	1.45093020166202	-0.143185804377776	-0.661008419975614	0.056494287386365	0.223325254469844	-0.033764572592341	0.371105868570392	-0.562867932662231	0.688173916187361	-0.39509300383037	-0.232083362111036	0.207005532186651	-0.720274009881872
D2099	0.70601260207871	0.328806856978231	-0.637960782314134	-0.141720258647574	0.0033837835792064	-1.15588843099248	2.36366079070174	-0.529889877846567	0.48135437758508	1.18961547582323	1.11121044080312	-0.273280365073181	-0.594657221953539	1.37191437140921
D2034	-0.0702979953376682	0.188435996265456	-0.810036905720178	0.716943574923866	-0.175070825285385	-0.374663838135794	-0.158291246605485	-0.467411074950302	-1.47020917144035	-0.140505561527755	0.841918283164849	-0.301238051902591	-0.560574279066954	-0.195250678158691
D2046	-0.208416967094566	0.750495807987227	-0.0853743801851313	-0.209845606134033	-0.677861204276833	0.11706472850608	-1.05626274165412	0.250184458461022	-0.589551768640663	-0.747236349691971	-0.789295657443359	-0.31872000387751	-1.02802482867347	0.185225095634142
D2030	1.21411088934736	0.722215305570415	-0.252740078467596	-0.796978168935025	-1.2247743337886	1.8353505851241	-0.84402201292134	1.22194214577527	-0.636955890046804	1.76000414212376	0.0524297299940938	-0.136975796392762	0.636974877991251	-0.765205248376215
D2037	1.79209196963596	0.548775877955536	-0.976366361874625	0.541029052879776	0.0305742080991066	0.277269603548529	-0.968498506059946	0.344930067929961	0.977881089113062	1.2299571622217	-1.19636037293097	0.454781979935927	-0.38957410563726	-1.85395856825168
D2049	-0.238468797617056	2.37725094255739	0.126787348716122	0.0484635935389751	-0.791130871928951	-0.969144991725772	-0.685358776986737	-1.09596500354092	0.682320641165417	-0.708955018764626	1.13824454694954	-0.495382465389731	-0.293953052732643	-0.0138511877239136
D2048	0.335000394697627	-0.371241539610201	0.314406350647322	-0.714803181544239	1.81848373652084	-1.14925225642134	-0.268452201561851	-1.49852929198686	0.291401842123401	-0.0587509265312791	1.36201801656283	-0.273319250981416	-0.254186253416366	-0.191100960600925
H2028	-0.432540089423917	-0.804700271547918	0.426903381308451	-0.175817770206562	-0.202856170780794	-0.929618703268243	0.450647436219679	-0.641928609485443	0.939695407470864	-0.62126756305947	0.365270439468472	0.720864659130866	0.711186023120125	0.225770880046388
H2047	0.0297705988918791	-1.12167433751978	0.610528632396452	1.51674855351702	2.71170693276969	-0.995570255689139	2.48925372348792	0.797393537906112	1.19958596404758	-0.742612086830326	2.22462052032783	0.0110081505059354	0.666269665196209	1.44456212707888
H2090	-0.282870873115429	-0.83021689895297	-0.93882213817425	0.698368714392989	-0.280832736924216	-0.0681724863306701	0.246010985215146	-0.779795016182338	1.14959024927994	-0.363502258193484	0.794368040028203	-0.163438782763856	1.70647486287629	0.350233236062946
H2088	-0.290944541420872	-1.01750283732082	-0.284359698374782	-0.376414740400449	-0.539301970200242	0.151217983543493	-0.437155526664061	0.416818532220063	0.73497480382655	-0.309018388728658	-0.17424707394895	-0.251972408443199	0.51615889318987	-0.331697226751164
H2033	-1.25441557232119	-0.826529454053096	-0.133230321588582	1.65159135598335	0.0266032913371254	0.961973138623352	-0.442912723385412	-0.0726926951314589	1.17712136397192	-0.476866272489368	0.00844471408498761	0.153649763336694	0.879104017493042	0.373199291609772
H2036	-0.614979240488741	-0.901122811567704	0.442939215971913	1.29216653670506	0.786720176579272	-0.279529596972124	0.0578089978377266	-0.144217534103038	1.79965088975282	-0.947055574733965	0.874876765125387	-0.311171745908701	2.49074616384002	1.33597639220115
H2038	-0.455230849319781	-0.957474175602453	-0.652104814889893	0.422344109956675	0.240961423025073	0.141390755993184	0.295537813044774	-0.444727074006954	0.426942148713416	-1.51392563025439	0.536252002071452	0.0437056568722245	1.04578865086756	-0.0797783729214888
H2050	-2.33135095146444	-0.977913895807252	-1.06559938963813	0.965680451731585	0.0149960076383566	-0.920579157286995	-0.230055219723037	-1.76793969982341	-1.23646495048782	-1.4742606002621	0.555422229832771	-0.215421742549653	1.15177259170522	2.21610560780512
H2094	-0.809120642459987	-1.01431167720055	-1.22528408650829	-0.199936136147653	1.21498244593341	-0.829782568184087	0.195578838328944	-0.424345356272419	-1.01474302277581	-0.600211755975976	-0.355942965782487	0.258929381958172	0.0313427153531371	0.168214785156582
H2098	-1.5611108816226	-1.10423230731693	-1.63059828293693	1.26481943561113	1.11795409067395	-1.07476663110422	2.77433851314888	-1.99659961729225	1.38033993991595	-2.04423910156077	-0.740387739598087	-0.216453832868063	0.311435129409851	0.280749284816322
