# Supplementary material for: Yiai Fuzheng decoction inhibits triple-negative breast cancer by remodeling the immune microenvironment
Source: Front Immunol. 2025 Sep 30;16:1615631. doi: 10.3389/fimmu.2025.1615631 (PMC12518410; doi:10.3389/fimmu.2025.1615631)
Supplement: Supplementary file 2 [file DataSheet1.zip › Supplementary File 2/Treatment/C_vs_D_vs_H/04_Univariate_Analysis/AllMet_Test.csv]

Class	Metabolite	C.Mean	C.Median	C.SD	C.IQR	D.Mean	D.Median	D.SD	D.IQR	H.Mean	H.Median	H.SD	H.IQR	P	FDR	test.method
Amides	Epsilon-caprolactam	11.5709239437099	10.293361728599	3.34784348189027	[9.36840063911724,12.6026637641781]	11.3969263774212	12.5181217309889	4.40663577030982	[7.76999756037844,15.3234392551471]	11.727708697761	11.6772712876572	3.98187296744288	[10.766381797947,14.8856190897559]	0.885400523391617	0.969021683934159	kruskal.test
Pyridines	2-Hydroxypyridine	49.3226556956046	50.579572632539	10.5659846777131	[47.468150483771,55.455991036011]	52.759419045552	54.3998022288755	10.3433844369672	[46.1942787249874,58.3440180863583]	54.869507444159	54.1559778263367	10.1100621418211	[51.4171607403499,63.0658824123899]	0.53340485890181	0.895281608274072	anova
Organic Acids	Pyruvic acid	1.77775172553914	1.81745613559598	0.767547206248927	[1.32604366604134,2.31492112220916]	1.37857168640131	1.46293356617881	0.714935189343592	[0.824140604491872,1.7837565041853]	1.86923695046389	1.99934575594083	0.970182084705131	[0.953998787812343,2.32113031540263]	0.419599165812976	0.869607065338245	anova
Organic Acids	Lactic acid	757.370610848686	756.447008815328	78.7304505815304	[719.170851222927,786.6328447017]	693.964641819318	689.953217302476	103.975748540163	[602.768492123605,777.047203416036]	735.570969589847	730.640292363601	62.6734227650865	[704.4343411463,768.74767223836]	0.291052517438736	0.828999491361329	anova
Organic Acids	alpha-Hydroxyisobutyric acid	4.11322707887886	4.08716468605514	0.707146032001865	[3.76851092205692,4.34768475428931]	3.8261428569364	3.80150585594687	0.538133465958024	[3.50514121293148,4.37193920183904]	4.15118348357601	3.98462596027283	0.454745436762113	[3.8167982957881,4.38091477271002]	0.419639086933767	0.869607065338245	anova
Organic Acids	Glycolic acid	9.07341015231328	9.29739822598598	1.05991884211876	[8.62930851328971,9.58734455340707]	8.51571207337017	8.04593321218444	2.04367363436418	[7.21618620384474,9.16771701472055]	9.25829367415555	8.8845374729143	1.60630674061702	[7.85504901905417,10.1560479383618]	0.603879404103608	0.895281608274072	anova
Amines	Maleimide	11.4259790639984	12.1235802837329	3.31413509813812	[8.81703161798854,13.6040979057857]	12.4769500432772	12.2973354977916	2.24716421678059	[10.2453598013624,14.449392306476]	10.5662657809029	10.212745971798	2.56658853668817	[8.79387274881302,11.6287640527524]	0.325651690907308	0.828999491361329	anova
Amino Acids	Alanine	627.363946075562	634.158491576679	49.0032197333699	[621.803209642366,655.564952232336]	640.971482722485	643.278271645875	26.7088279318165	[621.866989427601,654.231134704286]	682.110180073224	687.455798119395	31.9980087417186	[651.06196080476,706.676908124894]	0.00956776565311262	0.314141638943864	anova
Organic Acids	2-Hydroxybutyric acid	0.979674087630033	1.01056217488804	0.223372912085378	[0.829147424885458,1.10868186773175]	0.907122628483882	0.92438748892226	0.159961163869666	[0.875013481312357,0.940867077856177]	0.866712334991032	0.814958958831016	0.226553426550076	[0.682499679896701,1.0673083992221]	0.517728467042536	0.895281608274072	anova
Organic Acids	Oxalic acid	2.72346544760335	2.64360437603579	0.296553844276587	[2.54470970016974,2.89293262706557]	2.61690825229563	2.62505487447841	0.263993657483098	[2.42740991053534,2.82065561027676]	2.66316102815939	2.73764965338577	0.222761945125655	[2.45245419726564,2.80095232292566]	0.703441219589575	0.901349075614504	anova
Pyridines	4-Hydroxypyridine	1.60425054309047	1.73668938425829	0.357296235882064	[1.45307567718089,1.82534613018789]	1.65694915902234	1.59522939398686	0.31903961644887	[1.33588901624894,1.92451877007213]	1.66810671642373	1.59750092871213	0.329141420405533	[1.44743963827344,1.97635748089669]	0.915129146634618	0.984057027757178	anova
Organic Acids	3-Hydroxybutyric acid	82.6579719630489	70.8519321916152	41.8547778450918	[55.4226611059397,89.5108123701797]	97.1489592090457	89.723356170886	36.0924804293671	[79.7127106900193,98.9034975244307]	21.2616616918751	20.7098077148016	5.15708523423271	[18.4793488098829,26.1595814329405]	9.19254507011957e-05	0.0100274887268147	kruskal.test
Fatty Acids	2-Hydroxy-3-methylbutyric acid	1.09603278436841	1.15990750182077	0.210591178462439	[0.969791849946406,1.25205387671242]	0.95903294214074	0.981209831722514	0.201228755837018	[0.781835750341803,1.13018789230285]	0.878416913606272	0.870616298279677	0.236223791619222	[0.697519225288547,0.963774083987351]	0.128404072219553	0.651723599047165	anova
Amino Acids	alpha-Aminobutyric acid	2.85090459777443	2.88444494283179	0.423183151870217	[2.73313491942514,3.11171128929592]	3.21399610117035	3.14960991306732	0.81358958123794	[2.79890248217694,3.73929648744682]	3.36694788408549	3.10076977275807	0.756794816127659	[2.83690933974363,3.72139021771738]	0.304653523046948	0.828999491361329	anova
Organic Acids	Methylphosphate	137.726762803909	134.914373220954	21.6973591930432	[127.481698015862,146.012992057189]	142.090836546691	141.455277725378	27.7930841766626	[135.9943146508,159.209344543669]	140.350353666726	139.384972383764	19.030227388896	[129.111438135995,152.884292403481]	0.926493301853182	0.984057027757178	anova
Organic Acids	Succinic acid Semialdehyde	3.61928188512113	3.59808160797802	0.788912267303296	[3.30887148622902,3.89728338165427]	3.69682681491951	3.84557940135979	0.529216052152429	[3.55529276689067,3.89915521644822]	3.50794148779846	3.49343787644849	0.548375181204771	[3.13062576836633,4.02729544102398]	0.802975008346366	0.952928172555628	anova
Carbohydrates	Glyceraldehyde	0.478325236931292	0.478436738169266	0.140527838387675	[0.419123577500822,0.516520066109174]	0.408079101507085	0.413309433896594	0.0542370819817004	[0.405537737075572,0.436011572665058]	0.418327584901046	0.415542527579063	0.0709436759213405	[0.356471823950367,0.460604603980756]	0.313359042964171	0.828999491361329	kruskal.test
Organic Acids	2-Hydroxyvaleric acid	0.588248984993711	0.575987795586264	0.0820786043279498	[0.54696427594368,0.622344400937146]	0.593543519530942	0.486141460148429	0.16768671120437	[0.473117754430519,0.707235657929864]	0.622323117813994	0.635352984059437	0.0773648389424656	[0.587557955983036,0.662174059646383]	0.541444825690452	0.895281608274072	kruskal.test
Organic Acids	Ketoleucine	0.254259725282971	0.202519734602717	0.138745237081896	[0.154658683463337,0.323448510810808]	0.221739252233104	0.205482472846243	0.103991943001095	[0.165658802758346,0.239284409098028]	0.2527437844848	0.200279750730995	0.130888742901678	[0.136648942441253,0.390359451251236]	0.923376874528958	0.984057027757178	kruskal.test
Amino Acids	Valine	263.096462235306	272.182824086561	35.1233951589729	[256.035359423313,286.939030818285]	265.436767407899	268.28829231309	29.4531337647563	[260.674985062852,280.48165509993]	279.523425512649	283.09227749282	26.6125377110044	[258.080676679439,295.040153379001]	0.458057366953746	0.869607065338245	anova
Amines	Urea	241.540495176984	278.357295522624	89.3711817749039	[238.073348756752,293.501176144078]	308.018629920279	297.05171931537	57.3750437288731	[276.597709906584,313.245997646322]	457.406442353653	438.76067587843	85.3144363006855	[409.878874274573,478.24902512755]	0.000122067700590837	0.0100274887268147	kruskal.test
Inorganic Oxide	Pyrophosphate	18.6885681077935	18.4603965164011	5.78217883597513	[17.2587295586396,22.993825481113]	21.3989761930244	22.1495169926276	5.77701205254242	[19.9113632540359,24.015161569084]	21.6436610939828	21.6234862996671	6.96067065486846	[17.3134069654684,24.2433523513896]	0.564984100173856	0.895281608274072	anova
Carbohydrates	Dihydroxyacetone	0.213197855436341	0.196636620011376	0.054736909788035	[0.184540982639456,0.21862721899368]	0.201433365720193	0.154898848183639	0.112341877945053	[0.140157791393523,0.240926757090592]	0.162292326393102	0.157769766746775	0.0300694740672323	[0.143137343323745,0.177963869683807]	0.0916506948555737	0.626088120517637	kruskal.test
Amines	Ethanolamine	222.889139903945	224.8875697868	23.7554398411099	[206.766140910768,235.684040091662]	236.507875339825	245.723784691135	54.4075454706377	[224.231495551555,257.745946383198]	236.826811111771	235.16193361891	28.1063798153915	[222.97391271589,256.925021237804]	0.694765877207409	0.901349075614504	anova
Amino Acids	Leucine	217.168192098867	238.688373865954	59.342882676339	[208.117132536497,251.743397158808]	242.869463779823	241.187605335445	19.2611754586231	[234.933783478064,250.282396050003]	249.428143788769	241.444729210131	36.3047625994803	[226.818123947831,256.658872886885]	0.787971268728317	0.9465264630456	kruskal.test
Carbohydrates	Glycerol	155.129607220082	158.19651961433	15.160285799743	[142.156110946182,161.406752505905]	144.069607779433	138.968240431397	14.8270528357369	[138.086289387118,157.63011551122]	145.445177646669	147.280592802761	31.0260089256395	[115.43792292344,168.126704670421]	0.552182749569788	0.895281608274072	anova
Inorganic Oxide	Phosphate	48.737663801636	48.1396289112201	2.3368666932479	[47.0142363046326,49.7735682970595]	48.3100055012468	47.8753939971621	3.25477218187355	[46.8964104017627,49.165486830162]	49.5423015238646	49.8057568287823	3.45783112733003	[48.0420256874631,51.049805051066]	0.682166486025491	0.901349075614504	anova
Nucleotides	Thymidine	1.20843641821388	1.16517887414712	0.170280600839093	[1.14554972903852,1.24111528228172]	1.03780876326753	1.04798126250201	0.102544318751646	[0.968466846894949,1.06947975098751]	1.21578394911729	1.19321041095729	0.271355953087294	[1.01614445345942,1.22694713684227]	0.0960337530003201	0.626088120517637	kruskal.test
Amino Acids	Isoleucine	196.000776846628	198.078675901558	25.8277143218445	[186.430046038269,210.621010645347]	202.392666139427	209.170814991684	19.317739327053	[185.024652996107,216.587278362074]	191.937770522712	188.641992140377	19.5072241842503	[181.636426941589,198.320932112238]	0.575414475108453	0.895281608274072	anova
Amino Acids	Proline	500.343159548152	507.223939903295	41.5524192177873	[485.196792158707,530.577665989148]	503.540278483378	493.974782709302	28.7566372110178	[483.088086731787,511.445045797586]	532.24853592887	532.259237907255	25.061553548259	[518.467301012099,544.929052884848]	0.0773295477326791	0.626088120517637	anova
Organic Acids	Succinic acid	4.56478543782733	4.5627213541582	0.639627067163407	[4.1134458096536,5.06796408981613]	4.82455883917371	4.33612353456427	1.59410850095288	[4.25814623929351,4.59077914944289]	4.56628282098709	4.48712967016989	1.00417797514038	[3.94738704219704,5.28641773954515]	0.983276339953824	0.984057027757178	kruskal.test
Pyridines	2,3-Dihydroxypyridine	1.68653933989741	1.78471370359367	0.284003795765382	[1.41972096933439,1.90290214054361]	1.58510887390234	1.63383624750915	0.200573367023106	[1.41395332648835,1.71881687945205]	1.82372573865417	1.90328960969354	0.346319763501726	[1.77667747451302,1.99733378721849]	0.210055426561013	0.828999491361329	anova
Fatty Acids	Methylsuccinic acid	0.438696005136061	0.42452830725295	0.142057264462704	[0.329719466517746,0.507776431942556]	0.402000314035026	0.42611337680009	0.112747893534418	[0.326296921497311,0.478205042112567]	0.487848350970173	0.470753010201094	0.182203735007425	[0.396720602420306,0.537656466113416]	0.468684911081497	0.869607065338245	anova
Nucleotides	Uracil	162.002265755929	160.42670967526	25.02092271692	[156.153003851295,175.229597978657]	162.105347652114	167.703819633486	33.1926275932475	[135.764446370831,183.04169562896]	164.595405267729	161.111225259977	14.0398496933934	[157.675379880253,171.101430995862]	0.968006502694312	0.984057027757178	anova
Fatty Acids	Itaconic acid	9.43956163623523	8.84244242838562	2.10598346550112	[7.74025587025892,11.0843847984158]	9.87340868767118	9.40800882485591	3.11240269537243	[8.89078496287965,11.5990159150708]	9.96570824394383	9.76312655772793	3.51076130951834	[8.72265334878531,11.3222852549867]	0.929026320793582	0.984057027757178	anova
Organic Acids	Fumaric acid	15.6808432346877	15.5055850163117	2.08161351700189	[14.7864712428267,16.1926743683341]	17.7992759928327	16.8266045082449	3.09525907957431	[15.519208914055,19.048319836576]	15.5117347102149	15.7944967737588	2.58562696496397	[13.1442772104187,16.8464905072924]	0.142254389639736	0.651723599047165	anova
Amino Acids	Serine	231.944929419547	242.641364486724	52.0207668956768	[236.723731474015,260.112220493721]	179.058255311991	149.03913827427	69.598704887125	[119.713861668444,248.985180545795]	235.31553918812	246.545885938012	48.1364261305772	[241.467882214509,254.836768418278]	0.236627088977976	0.828999491361329	kruskal.test
Pyrazines	2,5-Dihydroxypyrazine	7.92269008453003	8.17068088906459	3.30152596000564	[5.73074652400938,9.41244028565517]	9.98847078570958	10.3438008620408	3.35410179245901	[7.64985004843697,12.0314353680449]	9.53765549924715	10.0668002959383	3.34424288277558	[6.7972224656866,10.8023825357258]	0.42403123267278	0.869607065338245	anova
Fatty Acids	Pelargonic acid	3.28770692537285	3.38895366170429	0.662736339996648	[2.76427360842577,3.7209259215927]	2.74699761540483	2.47978271932268	0.589796550889004	[2.38268245368989,3.10945095242712]	3.17071386602752	3.16775851177175	0.22729435231549	[3.07946753448795,3.2405761721553]	0.073257206064825	0.626088120517637	kruskal.test
Amino Acids	Pipecolic acid	3.29464013101563	3.21646093774315	0.573196253132079	[3.03654540218826,3.63521247118221]	4.85017367240617	3.92738609054151	2.94457685266617	[2.84240873837658,5.60596283604467]	3.01290364400535	2.85793326496597	0.546661303884446	[2.64150017028946,3.19211187734972]	0.205883392501899	0.828999491361329	kruskal.test
Amino Acids	3-Cyanoalanine	2.3950074240967	2.30127061017814	0.407833727027784	[2.11437333201838,2.66945205704808]	2.64672436915178	2.70212435164792	0.649830795685374	[2.1095781901347,2.90484126644974]	2.49500787345924	2.46776458783445	0.334515064589018	[2.20749218641607,2.73355740787928]	0.559322713689224	0.895281608274072	anova
Lactones	Erythrono-1,4-lactone	1.62329423592632	1.63137213887329	0.101041703885779	[1.5497873840054,1.68442377613024]	1.70201619886462	1.68051455344754	0.327643765487459	[1.49844690385612,1.71693294457066]	1.93621897796022	1.83527609624579	0.362375440973808	[1.71542524231867,1.89571810877342]	0.0184367690716101	0.363204350710719	kruskal.test
Amino Acids	Threonine	171.207451815009	167.932640787878	17.9616959613117	[166.783317172579,186.87272539073]	177.369151361344	178.324509962372	11.154569485431	[171.604388090863,181.929082915237]	176.877474066286	182.811089464006	23.7203288047873	[171.605449270337,188.246900258923]	0.481153147826745	0.869607065338245	kruskal.test
Nucleotides	Thymine	2.46606355845817	2.52238736512396	0.325979683703692	[2.38576352997078,2.58978013280864]	2.02952125532582	1.98594215362008	0.578563041663762	[1.58954652918685,2.06531797578185]	2.24253323092112	2.24032543325666	0.263164900250229	[2.00280411884154,2.45345917915327]	0.112580695061656	0.647657404146084	anova
Alkaloids	Anabasine	0.887415541170355	0.911896007685115	0.253880133532095	[0.811224721973007,1.07077706233375]	0.953009263172781	0.885637445515776	0.228916016313055	[0.804865739693368,1.1727536255127]	0.999931951694075	0.855612941781092	0.353605592423216	[0.754398419845946,1.1712602928198]	0.964724511788065	0.984057027757178	kruskal.test
Amino Acids	Methylcysteine	1.04723769849758	1.0151862210367	0.138621020492078	[0.944819649758515,1.16859404839941]	0.896622571648045	0.915405575038948	0.128700930915656	[0.839402467538017,0.974838339308731]	0.84313143997042	0.854164712612086	0.134444382692138	[0.806049197340383,0.90741548218125]	0.0115541548484703	0.325166929306951	anova
Amino Acids	beta-Alanine	5.64500946546003	5.36818267284739	1.79979386793486	[4.54988094440286,6.48355887530191]	5.74675745875258	5.79861514836837	1.18874060380736	[5.06847884725824,6.58803754825292]	5.84632905752598	5.64231860650002	1.58921348374718	[4.85628918698044,6.44658787433788]	0.96253493957269	0.984057027757178	anova
Organic Acids	3,4-Dihydroxybutyric acid	0.474824613433313	0.401192607484903	0.242246783668024	[0.36038470275731,0.460857513596872]	0.355732108932654	0.32849482357857	0.102485425562047	[0.305565643139287,0.335788431236543]	0.338049618124225	0.313563577767592	0.14488653671116	[0.259462977236297,0.388595481627216]	0.132008393575645	0.651723599047165	kruskal.test
Carbohydrates	Erythrose	0.847215428376255	0.821268322826209	0.256960139611295	[0.651783269468321,1.00000428642287]	1.05870203811791	1.05810175587438	0.463668765959569	[0.535205362757735,1.37114165614406]	1.00011190728703	0.950999525827414	0.40587268228833	[0.690499548229317,1.1306037347061]	0.528566009367	0.895281608274072	anova
Amino Acids	Homoserine	0.353294368105352	0.347199857589903	0.0413941301886775	[0.335562636434448,0.353527369701159]	0.359044725020001	0.340799006897192	0.0471975300471498	[0.319734961616475,0.375882572279713]	0.389701742009702	0.375199750056669	0.0652693023619748	[0.346607037505079,0.405845621515795]	0.273127254059349	0.828999491361329	kruskal.test
Amines	3-Amino-2-piperidone	6.71875514124711	6.54877078919088	0.868184972083197	[6.07446859744397,7.03308385608063]	6.02993759366075	6.03416822699699	0.534321890120128	[5.57058001184321,6.28583492467137]	6.5812973581248	6.62792927218536	0.569829174983223	[6.16702008641852,6.91708021933525]	0.0895617183708776	0.626088120517637	anova
Fatty Acids	Capric acid	0.834468440576251	0.825397801072284	0.0676309952382297	[0.801256814603746,0.871333339613958]	0.818242847392294	0.791859285602595	0.0926578526919773	[0.769790370216282,0.826127190312741]	0.856222502430868	0.831092771111423	0.105977986671747	[0.772869861636083,0.921226626789551]	0.667513716373151	0.900686315928156	anova
Amino Acids	Aminomalonic acid	28.1226515646064	26.0911606131158	4.95303951842648	[24.8786768214222,32.3922807911624]	30.221437822282	30.1864843213801	4.66986498987616	[29.0128016507231,31.5516304330512]	25.4635499758244	25.3445167883138	2.50811954117824	[23.4992343045296,25.8127753028317]	0.0639151783655224	0.626088120517637	kruskal.test
Imidazolines	Parabanic acid	1.3575371360908	1.32642302244237	0.221093979982332	[1.18763110373305,1.45246170262644]	1.30040712587821	1.27514893386972	0.253915286376313	[1.17034685294305,1.38825963361974]	1.3387217440885	1.37127335831576	0.179138218040135	[1.2920979977187,1.47678685012095]	0.858742804191454	0.969021683934159	anova
Vitamins	Niacinamide	20.5929173293797	21.0690061513748	4.85432315414382	[19.3790731871967,22.6337670671134]	24.3741800569335	23.5905208789305	7.07652064449385	[17.5547743765553,30.3593811493187]	22.5289113245284	20.7273931001099	6.14474107878625	[18.1336709881736,23.453577474991]	0.884074197790796	0.969021683934159	kruskal.test
Organic Acids	Malic acid	92.1159660509965	93.4358134885243	16.8651934929834	[90.3878623802253,97.044943357145]	105.697949952247	102.921679126462	17.168546886553	[95.2835942981451,118.748688758163]	90.3172219378269	94.7252896283302	14.4784822086398	[76.9098649564691,98.1790476877899]	0.104718520675828	0.626088120517637	anova
Amino Acids	Aspartic acid	175.932449980929	172.233512925368	24.2339238172534	[170.079282861695,181.390669767481]	186.801146409551	191.191074613628	24.3616514563603	[170.743314889318,199.302963357965]	188.055064207867	184.788999994919	35.8183674256289	[170.511055924392,200.911986581246]	0.646380254601568	0.900686315928156	anova
Fatty Acids	3-Hexenedioic acid	86.5605005557365	83.6080517712615	17.4942710770199	[80.8713489818007,92.9183572261067]	88.9546783956214	82.3062692555878	19.050214984612	[78.7680768494509,99.1054513339886]	94.9594303366374	90.8845159799879	22.647581240005	[81.6659513386962,108.449359437728]	0.656781419594769	0.900686315928156	anova
Amino Acids	Methionine	89.1695938663122	88.7592738883068	21.8162363058291	[75.2986193193128,106.686206343469]	101.086856194954	105.998726143164	20.2305331121008	[87.1567234431137,116.799619471596]	91.2920712100694	88.5346297964644	14.586999391605	[80.4347628563139,97.9609133611812]	0.38180624410617	0.869607065338245	anova
Amino Acids	Pyroglutamic acid	972.444821406369	975.888555815086	84.2393652087399	[965.491379597555,1020.10496075023]	1009.1954434362	1037.04999338447	64.2164382829365	[956.494812649451,1041.64832570568]	921.377766960582	971.68540881723	179.210518855455	[921.310640233608,1001.97172901968]	0.266025726823524	0.828999491361329	kruskal.test
Organic Acids	Maleamic acid	136.901467432179	167.688842643803	52.1263686826603	[113.692277831151,170.062386087734]	107.597120872479	98.3557301104049	60.2123163641063	[57.481263519467,166.610408245298]	126.076305577481	158.939279946097	57.7703782876298	[61.7614033384585,174.032801024012]	0.651439057531054	0.900686315928156	kruskal.test
Amino Acids	trans-4-Hydroxyproline	32.3008333527196	33.8190485770419	7.36724746210566	[31.6349911423252,34.5700239369052]	34.182385678255	35.0723498775124	5.3302486591643	[33.3950442695171,37.2413553068931]	36.8660841378673	37.0285637364436	4.29856345092342	[33.4583725765801,37.8160050553172]	0.272093547429154	0.828999491361329	kruskal.test
Amino Acids	GABA	12.3438175697064	12.0520072284502	1.67006450509541	[11.1410125363526,12.9355075427955]	13.4734218608853	13.371396037897	1.99356975592809	[12.1394801020956,14.4687036482008]	14.4078586866235	13.701457826939	3.95842989523594	[12.2545337464012,13.8814927791958]	0.233697963986016	0.828999491361329	kruskal.test
Carbohydrates	Threonic acid	3.10912867426788	3.11940307934231	0.183306317425166	[3.00418122426723,3.17822775833974]	3.06451077757539	3.05281189379018	0.311375767000769	[2.79710088719809,3.33282547421345]	3.26832651529741	3.16862337780325	0.462028711973144	[2.94420174469989,3.39270545120631]	0.793549803164915	0.947450371051444	kruskal.test
Amino Acids	Cysteine	33.6139974023487	34.9185490361116	6.17241635346605	[32.4759440139211,36.4777956960944]	31.5642290415331	31.8030732819379	5.51683912601408	[27.9262512496089,35.2519641743192]	29.8366535502645	28.8946808491866	5.71477198478626	[26.4467966286612,34.3244240415373]	0.402081177843906	0.869607065338245	anova
Amino Acids	Creatine	113.980538540845	103.146286275014	55.8875276577638	[92.3704195620796,116.520028166887]	130.876128563302	92.5511322969957	102.239823929972	[90.7322973043524,108.606584262989]	116.003667863727	99.164392876551	55.5982897650131	[84.5981583783271,144.279788800151]	0.950474780014724	0.984057027757178	kruskal.test
Organic Acids	2-Hydroxyglutaric acid	2.34965392213553	2.3739428801183	0.346374742933169	[2.01096160000466,2.62718386627873]	2.47066634681685	2.49785825188586	0.257381771693988	[2.22021682396549,2.66737796745799]	1.95914470458065	2.05398220939419	0.256631804177313	[1.83654047606106,2.1286441726446]	0.00178379886910299	0.0878520943033225	anova
Organic Acids	Phosphoglycolic acid	47.7287807654898	46.3342049203423	8.84712008363079	[43.4883450921883,49.3624941425667]	59.920043339663	61.1257245124353	13.037979157468	[47.121747929499,73.4474546234559]	49.7480060675901	51.8279002090805	12.2737959314429	[39.871630797914,55.5620376676373]	0.0827279883529584	0.626088120517637	anova
Organic Acids	Guanidoacetic acid	0.779501452628447	0.767891599710574	0.213960158205897	[0.688577575527511,0.867292570110392]	0.926488770761402	0.940867077856177	0.383106074147632	[0.70372724963114,1.11411600236864]	1.2165080922134	1.23991688880685	0.480265104230444	[0.818467420434338,1.54545499913628]	0.0666817572295718	0.626088120517637	anova
Phenylpropanoids	Nepsilon-trimethyllysine	0.241581183736052	0.225613274979137	0.0544023889543699	[0.208235297082894,0.258278041239618]	0.22705387322863	0.224782323698148	0.0182382702241311	[0.214696449040009,0.240953763841216]	0.219414636541528	0.21027170034742	0.0347145521497676	[0.195198461830806,0.252605172997594]	0.715962860535723	0.909965700164758	kruskal.test
Phenylpropanoic Acids	3-Phenyllactic acid	0.737165167018123	0.624512106257583	0.28977836310822	[0.564954488360675,0.750767329773458]	0.752003548959373	0.630777748964473	0.22055271703199	[0.610474521845831,0.972344677792567]	0.692864477146393	0.652982217234356	0.244078207916608	[0.598600418470358,0.692339275033257]	0.837497616991544	0.959226921786826	kruskal.test
Organic Acids	Hypotaurine	19.3658326579278	19.1712687855202	9.0158315152003	[14.0578218450205,23.4551538086769]	26.6076957955327	22.5621208698855	16.7655630452646	[14.7424895007473,31.9209369898749]	18.780095058739	18.6514936709177	5.72671660786048	[13.9333083146584,21.9621276046633]	0.58041986780074	0.895281608274072	kruskal.test
Amino Acids	Arginine	11.3057484824015	11.1900828255642	1.40813315578652	[10.3038212057895,12.0957328140946]	10.3724151061955	9.91828814055402	1.89376199240238	[9.58328898653215,11.6890288921782]	10.9671383622614	11.0881940582861	1.50228434751803	[10.7015180195774,12.0385074085693]	0.49086054129953	0.879086605781885	anova
Amino Acids	Glutamic acid	176.959419953774	176.212172305375	29.2598893807792	[172.915231266279,192.801377866403]	196.942109449703	196.142100761127	19.1914495512573	[181.185911619014,212.255835272548]	190.63071805916	189.173763073056	29.465262806702	[173.823211830965,194.723171056875]	0.303265037694244	0.828999491361329	anova
Amino Acids	Phenylalanine	141.164512273606	141.560785489654	21.6772395678649	[126.918394623936,152.62898929932]	149.083631505409	156.886864826696	19.0753077582682	[144.144810369361,159.395129667737]	135.402340223093	130.82333175453	14.4945044172534	[125.911479856334,143.349162417177]	0.286024593692005	0.828999491361329	anova
Carbohydrates	Tartaric acid	4.70531583372733	4.78375604149826	0.590040809514092	[4.27570715696045,5.08679620095331]	4.40772854958888	4.36679118810446	0.840826299287804	[3.95399293648683,4.6841735841614]	4.15774655363499	4.33082043250766	0.571917428498355	[3.62534157469006,4.63157612204291]	0.254581480186909	0.828999491361329	anova
Carbohydrates	Xylose	0.585454916690671	0.601738308424362	0.080051961680512	[0.546082977334732,0.621962541503483]	0.718167890001985	0.506188530670013	0.401450200963561	[0.459627912054029,0.733546200886696]	0.548655026853138	0.525995427988849	0.144194842908766	[0.449546732375493,0.598424812373678]	0.740948887974915	0.929725674720116	kruskal.test
Amino Acids	N-Acetyaspartic acid	1.13063529995202	1.09386723486131	0.176499869256819	[1.01099292594252,1.2242291552026]	1.08098817466579	1.10902871468659	0.156108926528216	[0.957247617405669,1.1987575230849]	1.04937541861712	1.04848403827271	0.209173831808303	[0.952620227739662,1.13861639979173]	0.650189975057805	0.900686315928156	anova
Carbohydrates	Arabinose	0.983254594444152	0.981437440578001	0.124381482294538	[0.924211764413263,1.07259605434266]	1.09287063454339	1.0871085380917	0.109147645285394	[1.02692199351375,1.1891710027902]	1.05861118727443	1.05063626533447	0.159222812650877	[0.940674473884172,1.12138555538939]	0.250591944154884	0.828999491361329	anova
Amino Acids	Asparagine	336.050051065004	301.327762701602	87.354364510689	[285.413138671634,339.097959520765]	303.319736786771	277.867155657471	61.9772820551905	[268.985909898094,317.496742821442]	287.602616099492	285.161100635449	19.3776277342702	[281.313806791176,300.132602384808]	0.438834400466446	0.869607065338245	kruskal.test
Phenylpropanoic Acids	2-Hydroxycinnamic acid	280.261626240087	278.354512211006	109.733269916461	[241.096877163538,290.084385483417]	257.718979665441	260.929808114922	88.5487630840211	[193.588338003005,277.765211778851]	193.271400562386	176.283566955408	79.7574354329237	[125.258021660514,258.988260563322]	0.313048325049172	0.828999491361329	kruskal.test
Amino Acids	Taurine	222.228590403923	226.544620566215	11.5386740745501	[215.75949394048,229.777067826504]	216.612174956198	212.334788100569	31.9854205360394	[208.169400143104,239.817838954536]	230.901799678417	230.800785413285	20.7301114495755	[217.945735052645,235.225897370999]	0.569770263519632	0.895281608274072	kruskal.test
Carbohydrates	Ribose	45.7892811180731	44.5994723930496	7.99507323588919	[40.3173433056496,52.3035857514948]	54.293085902432	58.7920049924725	16.081056881063	[40.6576031549323,64.8299353102375]	53.2501761404881	52.916672824258	15.4893660068655	[43.0717260285406,64.8316852459604]	0.409243499637447	0.869607065338245	anova
Carbohydrates	Xylitol	4.0756122571908	3.99701145143107	1.17084795603236	[3.19581965033407,4.70815140165822]	4.26597621236805	4.34290474351906	0.915523129079398	[3.78504428936881,4.53564970550853]	5.18612305279276	4.8855905873746	0.848491972850697	[4.74439180705534,5.71415277714425]	0.0477407743073721	0.626088120517637	anova
Amino Acids	Aminoadipic acid	0.40205307280089	0.402544470173833	0.0795129751253913	[0.365536212315163,0.429912869587113]	0.500888302665979	0.493466905158713	0.130414322647821	[0.405537737075572,0.500321946295877]	0.558739490164487	0.510297617017786	0.125997097923668	[0.473876863915245,0.626637733367971]	0.0297860276172167	0.533440676417426	anova
Carbohydrates	Arabitol	1.14248158891802	1.05069117065378	0.19581296961289	[1.01398470959567,1.27197893323865]	1.44194434956027	1.19134122684495	1.01403039918793	[1.10940953309086,1.2583597429845]	1.24228697130544	1.25989733123911	0.248410615187347	[1.08374165400252,1.32131593060093]	0.639641482821639	0.900686315928156	kruskal.test
Lipids	beta-Glycerophosphoric acid	2.37156676222583	2.34242539993291	0.649572950229015	[1.8326638420736,2.74460904164506]	2.7352194151199	2.79391626168267	0.670452876633959	[2.24276532965146,2.99641244472662]	2.64558998837493	2.50587165848916	0.536579497940026	[2.4404658883131,2.95851989218899]	0.465218223901169	0.869607065338245	anova
Carbohydrates	Ribitol	0.792842498014918	0.786656299511315	0.11379004104965	[0.704335767821784,0.849237557737262]	0.967909489737332	1.03366371152723	0.136766780712903	[0.86287408129289,1.08359227627635]	0.980678202706651	0.986816848826258	0.120717155193339	[0.901927012922129,1.02841228908938]	0.00752761264154016	0.296587938076682	anova
Carbohydrates	Rhamnose	3.27020095656327	3.33744299058074	0.285460604873304	[3.12188967344139,3.46968761181366]	3.48129876032677	3.45310789734296	0.351029919819542	[3.26434980061076,3.65267255571089]	3.3773250505802	3.29324801531696	0.302403036865474	[3.14650549627471,3.63222546712064]	0.39984626225472	0.869607065338245	anova
Pyridines	Quinolinic acid	1.00695574334373	0.754971225566603	0.595329819516062	[0.568172886944817,1.24607515760322]	0.841302933273957	0.82922789217392	0.601391260141696	[0.427811519296475,0.947982568611435]	0.931023380016974	0.656456024784921	0.640915832785808	[0.549652653841788,1.06036084908805]	0.823128580059704	0.959226921786826	kruskal.test
Carbohydrates	Fucose	0.831053952010612	0.857650109716611	0.090916915149902	[0.769771332345786,0.898965671610348]	0.875350780702286	0.841976961906557	0.0944853987715386	[0.828294013791733,0.854664330584163]	0.86248608695666	0.832283370653152	0.0942274198610197	[0.794368536191623,0.916708413534534]	0.780502402936219	0.9465264630456	kruskal.test
Amines	Putrescine	19.9778563571947	20.3112377354031	4.03027771258565	[17.8491213942799,22.2761589809166]	19.4622041735613	17.8257690605718	4.30174577906791	[17.1197118145589,21.9214716153528]	15.8643729980496	16.5790867708504	4.95734568988955	[13.347411734265,18.4208336770539]	0.118353637305883	0.647657404146084	anova
Nucleotides	Orotic acid	1.01487800766697	1.09249002591279	0.231274056297708	[0.809245675668683,1.14804602964108]	1.13848719138242	1.10812253820504	0.222576707645545	[0.987581324136296,1.2106494209756]	1.24219153544409	1.18670472630798	0.346021015630575	[1.04331532156258,1.36461571418909]	0.245212299057422	0.828999491361329	anova
Lipids	Glycero-3-phosphate	51.5595144828225	51.9341305380931	23.2757450415724	[32.9057342269521,67.7755682152742]	64.8350586214188	71.8156956134367	22.2460526403054	[48.9840336771603,78.3645794542765]	61.8835942581733	58.1115734910429	17.6501009102167	[55.0097348108815,74.0176896648301]	0.409694206680152	0.869607065338245	anova
Carbohydrates	Glucose-1-phosphate	6.25541668565417	6.43456900664964	1.60199346504774	[5.91087411464275,7.28173952183971]	7.68223344910124	7.08518805580719	2.82678679440315	[5.66560073855578,9.58751147694787]	7.46343710180982	7.40548516827684	1.75515248946452	[6.15483886001353,8.49044979325417]	0.353864848381437	0.850138721111502	anova
Amino Acids	Glutamine	63.9088570108052	58.9721753386324	22.3586151431435	[44.8547161956717,76.3985349326438]	72.609562038937	66.5312152935092	26.5825287513222	[60.4310866145113,70.9608834512381]	51.8586807472545	43.9178403786383	15.3993056585185	[42.7164057507949,58.80480605035]	0.115469113012847	0.647657404146084	kruskal.test
Organic Acids	Shikimic acid	0.623962902670499	0.534127723928039	0.308212895457596	[0.419877508782446,0.662474355064857]	0.536208965842754	0.562225448962837	0.121976320213052	[0.453248059084463,0.646518024321106]	0.539021748194008	0.471790857788628	0.206050783048503	[0.386029610877768,0.63404363549173]	0.833353649133832	0.959226921786826	kruskal.test
Lipids	O-Phosphoethanolamine	103.267121532655	113.78204718023	31.8434789776739	[97.2659309092639,121.632119033079]	111.932637830781	112.566414540689	17.6133997396629	[107.926709997063,116.994526333665]	114.770323065693	113.020494263967	22.0261502805069	[97.3788884846995,126.277208087592]	0.593770940358048	0.895281608274072	anova
Amino Acids	Methionine sulfoxide	8.24315765243725	8.17061325788422	0.877931766781952	[7.51543206526287,8.55106625636988]	7.59351543541567	7.62809692033714	1.2277820178025	[7.18704344274672,8.72482251424682]	8.2434720974916	8.53665032155694	0.715057396601297	[7.8487651656803,8.73749818647067]	0.271222923216221	0.828999491361329	anova
Nucleotides	Hypoxanthine	58.4774002689263	58.3433646775732	19.2049466043336	[51.1408301129596,69.1216842332179]	75.1815093383107	68.5169238465629	34.3731531273511	[48.5061717461266,96.9672919894128]	64.8785992618671	64.4364660992631	19.0158196816122	[50.0935672223327,73.2737533605111]	0.398198288303718	0.869607065338245	anova
Organic Acids	Citric acid	92.5452226962793	90.2115626064436	13.8248652670131	[84.2890636491351,106.438499985909]	85.6674861366419	93.7485374047914	22.214640990154	[64.7178601759593,104.603541989338]	71.1981998806163	80.6599391984546	23.2362036016499	[59.8770287002095,87.0532215784559]	0.0972827988713795	0.626088120517637	anova
Amino Acids	Ornithine	266.756699369057	260.861418220376	38.6474178984466	[238.029492158958,294.660519966175]	267.56903168156	272.429342661384	26.2825061652114	[243.089221642039,288.296921170909]	269.388961310401	271.530736496522	17.2504001611519	[261.013665560104,278.851418519355]	0.978812408448083	0.984057027757178	anova
Amino Acids	Citrulline	6.98705982994738	7.12740318497032	1.48216463439093	[5.64716283194911,7.706968779133]	7.38826794467641	6.94923497367837	1.75553708592952	[6.40972136826525,8.43338173444256]	6.84995767920365	6.82925005048406	0.793424820451893	[6.35347225990788,7.30097781196247]	0.687247732666781	0.901349075614504	anova
Amino Acids	Phosphoserine	0.237122144277135	0.236114228872254	0.0553614727868601	[0.212254317590112,0.255798745055822]	0.280238692510182	0.271555720824951	0.059243703802049	[0.244515400295565,0.32558641165111]	0.338782605763897	0.368229144211208	0.0763534739242076	[0.327296996002372,0.379533673363694]	0.0152140198320063	0.363204350710719	kruskal.test
Nucleotides	UDP-N-acetylglucosamine	5.16490929962789	5.28246577500649	0.867114666146569	[4.95684226460006,5.57590312532342]	5.63905395106307	5.47475945052022	1.39599068039637	[4.92345799325943,6.47611721924785]	5.50748827350633	5.40166758723855	1.08474932554194	[4.73436070723085,6.18546508701329]	0.685561521572358	0.901349075614504	anova
Vitamins	Ascorbic acid	15.006295332683	16.407353141885	6.51862192911873	[14.7782875809924,18.8756541364097]	23.3629551170508	18.6449093547081	10.6943698754895	[14.806629193278,35.1926323006419]	19.6717070813864	16.9217339032083	10.0754013641638	[12.4787883499301,22.0123318917919]	0.515458536304803	0.895281608274072	kruskal.test
Carbohydrates	1,5-anhydroglucitol	16.449079932619	15.7647013813219	3.04328751947602	[14.9309110363961,17.9398867138452]	15.6552617384141	15.014511793765	2.36503799100754	[14.4800518233434,16.929870407034]	14.6474392660592	14.9317322056956	2.2828547016221	[12.5430746968659,16.6323917728029]	0.340857658884607	0.828999491361329	anova
Peptides	Alanylalanine	3.37449322814542	3.26866537739728	0.451219092536824	[3.0876790330255,3.52908292772018]	3.76134064212263	3.6429914295041	1.09020887416101	[2.8862860634435,4.23101332769198]	3.70045404703545	3.53215867101913	0.96226233521111	[3.34615569483708,3.84375533139214]	0.641463652483746	0.900686315928156	anova
Carbohydrates	Fructose	18.5551439377004	17.9423805862226	3.45001683766868	[16.3679431304328,19.0649854216146]	22.6928978181997	23.2979341656947	5.00841883843695	[19.2248601504616,25.6001090560636]	20.8259865817912	21.0826663277476	3.75318388779168	[18.2547249527524,22.7909581244697]	0.14201497400012	0.651723599047165	anova
Nucleotides	Adenine	2.17272169590449	1.98678302864124	0.580077732482105	[1.77128718494635,2.35859350863423]	2.39086202592896	2.35658887748058	0.295508554101228	[2.13895950197501,2.58434214248068]	2.10286829129935	2.06940394796082	0.380490049316372	[1.95420143213669,2.39488907603482]	0.33324665866526	0.828999491361329	anova
Lactones	Dehydroascorbic acid	1.74916538687594	1.91566470525478	0.58107906109645	[1.63670545554093,2.09795139658263]	2.75123002770473	2.44395960467519	1.10037658160104	[1.94327944358399,3.78388456094911]	2.57700169555769	2.28437025412005	1.19095361569081	[1.64514932722232,2.93507316636345]	0.23749987462044	0.828999491361329	kruskal.test
Amines	Melamine	0.118034256598717	0.116588574382284	0.031172606051687	[0.0921772045372318,0.138045007957213]	0.25851261941972	0.11969476876407	0.409957095405169	[0.114686863448086,0.159522939398686]	0.165661061327921	0.162664735953248	0.0463818146069857	[0.129511112926043,0.202994360433321]	0.138446581194062	0.651723599047165	kruskal.test
Carbohydrates	Mannose	19.8709072643831	18.9597738340768	3.70598786826687	[17.945409707783,20.1809643552001]	23.3451693836057	22.4660699810048	4.23843778227307	[21.0715455790453,25.9765745709915]	20.8241715302533	20.4148071923771	2.51507162480794	[19.4655006900368,21.7099368339273]	0.0615491724719355	0.626088120517637	kruskal.test
Carbohydrates	Galactose	3.79609427179386	3.53359435824267	1.43311867040239	[3.21151750124236,4.0938793312091]	3.98005456972994	3.7939080962099	0.981626955536225	[3.35252258247002,4.37732670978209]	3.70954444316486	3.69861650625791	0.90076721725083	[3.01291685522121,4.11980426388707]	0.865336689864739	0.969021683934159	anova
Carbohydrates	Glucose	165.004846669674	172.658026888928	25.0241733068914	[138.565496543331,184.239229212663]	138.020122065572	148.530784424978	36.2135877263611	[116.419909384635,155.57076851583]	163.591943079092	173.370868300975	24.9334751996052	[136.623347331804,182.931261638987]	0.177221105414233	0.775834617035643	kruskal.test
Amino Acids	Histidine	72.1337164341031	78.5925306598464	15.9881895533419	[68.7183634185592,82.3331728234486]	74.5204537502519	78.6591804886339	14.2077360653236	[67.482997034838,85.3392508663651]	61.531803334657	54.5510214998588	12.855935721667	[53.0059840771267,72.454300023553]	0.0993326157549255	0.626088120517637	kruskal.test
Amino Acids	Lysine	195.273453888687	203.951688820202	34.6156415851889	[191.552165886712,216.527156103805]	192.775306569864	203.116918524696	34.7616102780682	[196.85480450014,206.162333315019]	201.222319690317	202.244738349911	12.4059155710153	[197.99464586198,205.537362465973]	0.930549769204193	0.984057027757178	kruskal.test
Carbohydrates	Mannitol	60.097338876806	52.0032320337194	55.0824103907725	[25.3155868941721,72.584581207752]	47.9212308142776	36.4447222245415	39.0827702412961	[21.9008298457716,51.0799356889978]	51.0269074948172	50.4410172898282	30.5070466471797	[25.699230859991,61.3675641636956]	0.837497616991544	0.959226921786826	kruskal.test
Amino Acids	Tyrosine	227.227914211181	224.414913889786	23.1238038080118	[210.550224822757,240.352888645723]	229.491860328208	231.228075616089	15.3644746140373	[223.926100882388,237.973762394101]	221.821041291673	221.959991219219	14.4715371349913	[209.576019715667,230.750513230784]	0.510527688092876	0.895281608274072	kruskal.test
Fatty Acids	Pentadecanoic acid	1.4531772827651	1.2128689676947	0.729936680312755	[1.18178419129679,1.27394148869477]	1.28694560482789	1.24793013996865	0.137391772402209	[1.20468563072449,1.37114165614406]	1.32463927799525	1.25887551909908	0.261160550899296	[1.15768373756634,1.47723506412867]	0.787068468272476	0.9465264630456	kruskal.test
Amines	Ritalinic acid	2.82255639216173	2.92437573557809	0.497994057825527	[2.71566552844193,3.05587862654687]	2.86447314696549	2.71914101247759	0.622848903692258	[2.48565898169074,3.10729593084563]	2.76729306639154	2.45091257676245	0.887149296987277	[2.25034970305447,2.92015779247958]	0.603795689702543	0.895281608274072	kruskal.test
Alcohols	1-Hexadecanol	0.666047224972161	0.557755013051656	0.465966919596966	[0.447176764681418,0.605960429195568]	0.532778994819265	0.506922171344465	0.151059034870412	[0.416537795298964,0.592548794481778]	0.553328048500852	0.51518117519523	0.125537126812448	[0.459534243412221,0.626655120110063]	0.857734044239205	0.969021683934159	kruskal.test
Vitamins	Pantothenic acid	1.26518415264726	1.23660437190785	0.593341033207312	[0.885216797984894,1.39865455355758]	1.2523065967972	1.16460985856588	0.412356151614619	[0.864749586411146,1.54166862168122]	1.29728373050602	1.19616649618286	0.453744508176315	[1.08431184016114,1.44338328275626]	0.978612194382452	0.984057027757178	anova
Carbohydrates	Gluconic acid	0.871914257554901	0.885912889268104	0.113766579958785	[0.794757004236323,0.926869565983993]	0.895414991837736	0.912141708732103	0.146149239453697	[0.880100768994406,1.00064826686763]	0.966989147068064	0.999629979751498	0.14676614888363	[0.857795995934209,1.03931119127428]	0.320177369230541	0.828999491361329	anova
Imidazoles	Urocanic acid	0.779969261868197	0.526199042970478	0.958418564450077	[0.192313827827582,0.778247824908481]	0.198587538488187	0.190447169955054	0.113227561138073	[0.0861802335101305,0.242116711723737]	0.239547792379914	0.228423615654853	0.0945679808047315	[0.168870489084136,0.288437396031647]	0.0983845743248125	0.626088120517637	kruskal.test
Nucleotides	Xanthine	73.0003045275343	73.8031356761616	19.1897963647429	[66.1661142750124,86.7299825248436]	77.3574725617941	79.3942651856807	19.5531343013404	[63.5174078729983,93.0083836848921]	68.7290854995874	63.8139028967507	13.3716692409852	[60.9913618648063,65.6495472154624]	0.326331589177199	0.828999491361329	kruskal.test
Fatty Acids	Palmitoleic acid	7.73046093380922	8.20582983409548	3.01767950319432	[4.77988052960549,9.34841648902298]	7.93916399331144	8.22063671871634	3.09069021762935	[5.10647199784694,9.92500027250723]	6.96855723948152	5.87213026577373	3.99266269063557	[4.01427938429182,8.34010477262331]	0.474077494701974	0.869607065338245	kruskal.test
Nucleotides	7-Methylxanthine	0.409919841982204	0.383655665766543	0.0825521631336742	[0.35333120605811,0.460947895451052]	0.343509597297684	0.348050049597132	0.0340218024136456	[0.315411836287013,0.36585903701892]	0.328143100437497	0.326608109488054	0.0514372343832519	[0.289293065294702,0.376419009740241]	0.017541200750065	0.363204350710719	anova
Fatty Acids	Palmitic acid	190.688541785451	172.542118401478	57.4524212579305	[147.161588629365,210.069857032384]	184.434971927456	169.673393127062	44.9790719972851	[165.613815266635,197.184492766763]	183.956622396024	186.774322922031	54.8443662741764	[143.915877063076,224.62780275779]	0.984057027757178	0.984057027757178	kruskal.test
Organic Acids	Allantoic acid	0.765302170064318	0.738465969339819	0.124559410054376	[0.713329063006702,0.861520283345956]	0.839453372654078	0.820390195935569	0.155794182023284	[0.75168314783836,0.910820667049799]	0.861173870274982	0.818377684700526	0.201416530304591	[0.745460633936321,0.870143008230907]	0.469244175046118	0.869607065338245	anova
Carbohydrates	N-Acetyl-D-glucosamine	3.44117353647766	3.42009402017927	0.327951264130572	[3.29662302693037,3.60536666391179]	3.89820648109093	3.71757235640733	0.782831447009342	[3.27494710068423,4.61064249279198]	3.98364440241369	3.46337618764638	1.23169488957639	[3.12528462339765,4.53490419695589]	0.663556620022181	0.900686315928156	kruskal.test
Alcohols	Inositol	203.505132067	216.306573307999	43.6430374427545	[205.168564276566,221.486472960536]	167.888041149316	145.521175945101	68.9161405417728	[112.284453950007,206.258991780978]	186.26775993442	156.110133065679	78.3921913276236	[126.814354046271,232.330689971943]	0.452899271058533	0.869607065338245	kruskal.test
Organic Acids	Uric acid	15.0205590195861	16.2742538371717	3.85122204592818	[12.3121862304087,16.9854831640837]	13.3957112277713	12.6948074077935	4.48158834855442	[11.7338350982265,13.6368356345374]	12.1917717259981	12.1931361625844	3.44344120328123	[9.73292168233505,14.8485886750762]	0.333410276875048	0.828999491361329	anova
Fatty Acids	Heptadecanoic acid	2.12453747454982	1.4660306362437	1.9426209842815	[1.39607742550025,1.55439585394137]	1.5424008114931	1.32811842205499	0.551774922210647	[1.23952046763647,1.7475012906856]	1.55145184114892	1.44497084189531	0.462981735769534	[1.19464572437394,1.76720754777006]	0.783536690138965	0.9465264630456	kruskal.test
Alcohols	Octadecanol	0.461136015203112	0.41155190278627	0.286144408112312	[0.309147000631639,0.486826211823401]	0.374160337271377	0.362552134997013	0.162391062780703	[0.240896203957618,0.46803046674847]	0.365595194564082	0.37425357413476	0.118892442229602	[0.319627272347082,0.417215119167026]	0.774947249225903	0.9465264630456	kruskal.test
Indoles	Indolelactic acid	0.701335826722119	0.634558176597868	0.246291662557687	[0.554980031854371,0.800933646550272]	0.50161167571804	0.485819860895997	0.220145146361821	[0.330673699333158,0.649892226205821]	0.609343937753311	0.586915224635464	0.207695790518651	[0.472491254787161,0.783962960358112]	0.203855674787204	0.828999491361329	anova
Amino Acids	Kynurenine	0.413752419726159	0.438548650527395	0.113446607272045	[0.33147916044443,0.507322612888527]	0.585138385575228	0.549427069661248	0.155762020403671	[0.456815690096236,0.642543370243243]	0.531614505103221	0.508538015099419	0.191829778502302	[0.373780827654423,0.670810949926867]	0.101838205010378	0.626088120517637	anova
Fatty Acids	Linoleic acid	16.2530076049279	12.9505259765375	9.84311500209654	[11.5925282180696,15.9867063994913]	12.3383654431892	13.0259147376356	2.22367158497916	[10.9834541055429,13.8643674923908]	11.8910503842057	11.354857359869	2.17338085406566	[10.8512777012427,12.7155672982276]	0.42135241117303	0.869607065338245	kruskal.test
Amino Acids	Tryptophan	48.2728050495345	48.0514802969613	5.29755702456927	[44.7679598640775,50.4274071922421]	48.3901921164641	49.4193665154117	5.44736332574529	[44.422045108892,51.7895325488379]	43.2129472322127	42.6473253969558	6.0700253121093	[39.8481146378248,47.8698705861958]	0.0957920440311502	0.626088120517637	anova
Fatty Acids	Oleic acid	83.7069172982167	65.0268983766171	50.9466060586221	[53.6836610628535,88.2690495938774]	60.2889409024874	59.8085983821474	14.5099867468395	[46.3414138953181,69.5051247382444]	55.7547274061473	56.5898627420127	15.5258824968382	[42.5427462186523,65.8485104500998]	0.260196453693852	0.828999491361329	kruskal.test
Fatty Acids	cis-Vaccenic acid	16.4290437837828	10.4848996507359	17.1995480578194	[10.0509137909168,11.0370302644212]	9.97639813567211	9.54962323582131	2.5212729836336	[8.1345730035957,11.0035552154155]	9.98974312951573	8.61634178654024	3.51334245470959	[7.93320874649,11.1605622189783]	0.268873543251779	0.828999491361329	kruskal.test
Fatty Acids	Stearic acid	208.196416240145	176.295546683914	131.665969331671	[141.250055120102,200.452278339319]	183.91467877032	142.856896985955	103.666493163363	[110.805170540429,207.217856065115]	189.409718708534	181.96856445137	83.1583701479823	[115.710161180309,225.541770977759]	0.865941963186835	0.969021683934159	kruskal.test
Amines	Spermidine	10.575817159021	10.8208595627547	2.0376685082044	[9.17589142027177,11.9742876243204]	11.2902251431635	10.5994329741352	2.05278900746341	[10.1487430532169,11.8077245372134]	11.1383199283784	11.0391009676864	1.85988383358683	[10.0719266446631,11.7172793458485]	0.962345414322559	0.984057027757178	kruskal.test
Carbohydrates	Fructose-1-phosphate	8.52424433226785	9.24301812664351	4.8697082976473	[4.47135769164801,11.8876372412719]	7.36181181578375	7.60794011407968	2.67938320505502	[7.34725134616079,8.13966029127774]	7.39025219603494	7.46506106314459	2.48986549484642	[5.30011009382196,8.91215333693911]	0.730110283543831	0.921998242680351	anova
Amino Acids	Cystine	7.57999002344535	6.87092649824771	3.55434699644106	[5.11011854319656,9.52782418040979]	4.55124074862335	4.03310704715178	3.10521505148499	[2.10995417239679,5.96760814205083]	4.00179242230151	3.45083021593102	2.18886800116615	[2.24513289421208,5.53306433404864]	0.0414374912292163	0.626088120517637	anova
Carbohydrates	Fructose 6-phosphate	25.0550562971609	27.179428309354	9.39900672027649	[18.5709875980261,30.6073116102243]	33.2786187242767	31.8297362206461	12.4597844992696	[23.9284409098028,42.7230419538441]	31.3339995497467	31.2017275327423	9.49969155473016	[27.5538500504848,34.3098664698083]	0.268212971140832	0.828999491361329	anova
Nucleotides	Pseudouridine	2.8072232218451	2.80679255314945	0.289937906345254	[2.71784030244685,2.8948644023406]	2.68065033118164	2.66299803647694	0.381580862631408	[2.44969659905236,3.02184888313686]	2.11900100890215	2.21679835761662	0.249412318171508	[1.93267552907028,2.29174657557293]	0.000152702874012406	0.0100274887268147	anova
Carbohydrates	Glucose 6-phosphate	11.8444388059388	12.058984580875	0.910815239322987	[11.1151850087544,12.4687199092144]	12.1693599784053	12.3402749052966	1.49913492140154	[11.569753087156,13.2081037737712]	12.239618569121	11.9472366753843	1.53041041682005	[11.4461876350417,12.5763567998674]	0.829120506497361	0.959226921786826	kruskal.test
Fatty Acids	Arachidonic acid	30.7616838785719	21.3550379945461	32.5206839693418	[15.489844543566,26.3155290130963]	17.0017479309446	15.994740323555	10.694451155821	[10.5731533882489,20.4796557223164]	19.2141239822162	19.0088336953274	7.71962906503869	[13.2886238134811,25.7855194880038]	0.581841946692155	0.895281608274072	kruskal.test
Fatty Acids	ETA	1.89383816864898	1.4691687643701	1.38219539486581	[1.16420266201375,1.90640856981345]	1.22719781919803	1.18182084169739	0.516437924584929	[0.768180439989337,1.55058546528895]	1.37437539708225	1.32176549534798	0.478899747678327	[1.07392742259716,1.59579138083259]	0.45543242055379	0.869607065338245	kruskal.test
Alcohols	Inositol-4-phosphate	7.3862574275905	7.10713539432913	0.81718058636077	[6.96452135224514,7.8504196747873]	6.7617161666772	6.77575322768064	0.701095813309674	[6.39648844275191,7.06115530268344]	6.90003477440454	6.47310232581224	0.952852141083305	[6.17987629543349,7.79788199899591]	0.293539206480675	0.828999491361329	anova
Carbohydrates	6-Phosphogluconic acid	1.33268339903735	1.17378149834909	0.481603704420871	[1.09816810568568,1.26884052540122]	1.12833012810544	1.1187139035485	0.110385239601749	[1.02577192319115,1.21092413089002]	1.14144928378703	1.10094633809525	0.159049983100536	[1.03965905419087,1.24750054982054]	0.56676356727786	0.895281608274072	kruskal.test
Fatty Acids	11Z-Eicosenoic acid	3.62800580732349	2.8967202558289	2.51542189907015	[2.57348609159291,3.04973967668207]	2.73328500351381	2.40937126144899	0.895597290656469	[2.29132949318112,2.72507232915661]	2.59992340407715	2.34307739111456	0.878102933824555	[2.06342981058621,2.81962407045669]	0.276398200275886	0.828999491361329	kruskal.test
Fatty Acids	Arachidic acid	4.06197572285228	3.24325545173343	2.03095252722944	[3.04073608548103,3.8401234857725]	3.93646959298548	3.59154340445903	0.944332015715264	[3.16145461717395,4.32928181742335]	3.63235170276568	3.62041402941154	0.81369399563879	[3.09536029402209,3.8975115042515]	0.622996557610799	0.900686315928156	kruskal.test
Nucleotides	Uridine	5.52833638281952	5.54982627266029	2.28379546466799	[3.75779140939088,6.58855272597581]	7.70709937592474	5.93205218599565	4.16317870543888	[4.4919021517167,10.1884187171976]	6.56396153146419	6.37983434671356	2.59437192485759	[4.87065178933625,7.54118287988219]	0.372994097139617	0.869607065338245	anova
Amines	Sphingosine	5.68508390721053	3.6002840620292	6.42439470574485	[3.26213116562725,4.06411895087557]	3.09896601466331	3.0091827204752	1.02383153718719	[2.25026165276452,3.37550528212903]	3.54915421369006	3.05054357508847	1.70563423480769	[2.55740101328415,3.76617935848596]	0.403747139096361	0.869607065338245	kruskal.test
Lipids	Hexadecylglycerol	13.6998092578017	8.93353732949247	12.9354519198387	[5.63371991680794,14.7901516335971]	8.3167631441543	5.59356951774252	8.77758970670391	[2.53094265335007,9.20882422892412]	8.88790872159899	6.99595277339895	7.7126915054585	[3.53436413165648,11.9533192392885]	0.479755002034522	0.869607065338245	kruskal.test
Amides	Oleamide	0.298729370551512	0.271481806215506	0.117215949990981	[0.226182259141481,0.316770499883394]	0.227412376815933	0.160376564172677	0.16408095428833	[0.143424859429295,0.201087211523638]	0.275372411068206	0.252283098485896	0.121345358637279	[0.173257220909637,0.367044638352446]	0.104877705467421	0.626088120517637	kruskal.test
Nucleotides	Deoxyinosine	1.89043836623672	1.87525161881626	0.63884749872816	[1.68975012321506,2.06162779001186]	1.66065598613405	1.72459052421447	0.386742831463453	[1.35712788413568,2.00129653373525]	1.84866249757063	1.72603022717604	0.3953864798141	[1.66086713198059,2.13109273389301]	0.567706160504343	0.895281608274072	anova
Lipids	2-Monopalmitin	6.26439739259292	6.17505183333383	3.2717710582409	[4.01891119378721,8.93982592915765]	5.91362640871613	7.53841061160376	3.35639229294564	[2.70635452041393,7.99744272674032]	5.73738542930344	5.79997790307432	2.69450329352422	[4.06467897346174,6.96487146025719]	0.936911688140896	0.984057027757178	anova
Fatty Acids	DHA	10.668322043268	6.70442445056536	12.1877581840816	[4.75624640625282,8.35643512160829]	6.95228599543911	5.80583830969787	4.04155504825967	[3.86309912528398,7.20028540104067]	6.64080944116858	5.87313341081751	2.81353574352564	[4.40750858134353,8.96419586841254]	0.777411308358996	0.9465264630456	kruskal.test
Lipids	Etiocholanolone	10.81580672455	6.87069581840813	12.2011997544143	[4.88227283021427,8.51579170140718]	6.35829735608428	5.99515912414454	2.94222303916817	[4.03391643354484,7.23654061454037]	6.62880860503093	6.00073784451954	2.63671022202276	[4.65049102712575,8.17075316715627]	0.699533727230292	0.901349075614504	kruskal.test
Nucleotides	Inosine	37.3326629938479	35.593443517745	21.055030566419	[21.9366788821099,49.0178945230936]	52.0590454712011	43.5609983058656	30.7529748090947	[28.395083212966,72.1472188202309]	43.111677759462	39.8588681336596	21.8895174972909	[27.2857580135922,53.9063637318932]	0.480296352648647	0.869607065338245	anova
Lipids	1-Monopalmitin	1.37175859349365	1.40105644470014	0.285496235802359	[1.25015441268248,1.41783673816635]	1.42424555695295	1.37504539412679	0.108696206582573	[1.34185280650005,1.51092444156843]	1.32485917300134	1.31756937658272	0.232177819684416	[1.2483252372412,1.40942575033552]	0.294808710654564	0.828999491361329	kruskal.test
Fatty Acids	Erucic acid	1.10734797610252	0.98608987248112	0.540769846102077	[0.869457015232557,1.05283602716277]	1.01221441686546	0.97209781093115	0.252898211095617	[0.86287408129289,1.11411600236864]	1.05596717395629	1.0327848885244	0.288539546087622	[0.90241057550625,1.21325817928882]	0.872918836362313	0.969021683934159	kruskal.test
Carbohydrates	N-Acetylneuraminic acid	1.45544059819339	1.4976029843037	0.409087010591309	[1.16266166859961,1.75131897777601]	1.64345642923242	1.5461156363098	0.559770956779821	[1.24717934438972,1.69397745907391]	1.68331519356745	1.50874218409395	0.711944864940337	[1.2884808200283,1.80234824779543]	0.884464087177101	0.969021683934159	kruskal.test
Carbohydrates	Sucrose	0.825420745977049	0.481283134590245	1.17649539074041	[0.36025038711774,0.50569305867741]	0.518016389561706	0.488354656557406	0.178866164645631	[0.459211849335574,0.514824031695758]	0.665705058042256	0.614875949920444	0.202142972284609	[0.525022273585091,0.744783348954752]	0.0470955104794318	0.626088120517637	kruskal.test
Nucleotides	Adenosine	0.301814345353228	0.305361983295759	0.0759687519184556	[0.255406915739184,0.330474658904939]	0.310568912563787	0.304543793397491	0.0712729300770111	[0.292225722304456,0.315994189537145]	0.28317838631656	0.270395475210456	0.0707058719797671	[0.250816821226035,0.281889211649978]	0.337898806174289	0.828999491361329	kruskal.test
Fatty Acids	Behenic acid	2.26682648823586	1.73376966111285	2.05079004472318	[1.43069280072568,1.99899634057876]	1.65439117624636	1.14166188105719	1.21460644663476	[0.778355015353434,1.98594215362008]	1.58807377654639	1.36567670102724	0.851789075605986	[0.980957850549326,2.05800693815085]	0.627075260710162	0.900686315928156	kruskal.test
Nucleotides	Xanthosine	1.76782886499794	1.81006856253459	0.59632572064899	[1.24369817069287,2.20053722454041]	1.99939958519192	1.93823183161119	0.391688778267161	[1.69481698206616,2.04000236050148]	1.81100137881436	1.75625532692417	0.5863206383354	[1.44576104845995,1.87455157508505]	0.630538577300789	0.900686315928156	anova
Lipids	MG170	3.11318946199385	2.84457181008887	1.49324943446091	[1.70294708346422,4.62482287667948]	2.28128235213005	2.19014245448313	0.681698337745076	[1.89252214468441,2.85133506866199]	2.22169493602738	2.01712040271278	0.664059733742718	[1.92003229827257,2.44556521942426]	0.600132955125874	0.895281608274072	kruskal.test
Lipids	Octadecylglycerol	6.19244605521007	4.39213293600992	5.23087120724323	[2.94270685204346,7.04683858557648]	4.02266708451087	2.99471106488369	3.63288959099204	[1.47531342779409,5.14824031695758]	4.26896735454029	3.75425447417035	3.00552178060246	[2.03411443061176,6.0618666967606]	0.459061345019717	0.869607065338245	kruskal.test
Nucleotides	Cytidine	1.58782251287882	1.50939989736005	0.554185683690712	[1.38247870162376,1.75494279754317]	1.58321262623585	1.62473056551455	0.485983166271669	[1.14739887543436,2.05418763011132]	1.27877082601385	1.08702723370993	0.479288862654437	[0.899017521228214,1.48280221698179]	0.329450915101379	0.828999491361329	anova
Carbohydrates	Fructose 1,6-bisphosphate	0.583347327831233	0.585064076229648	0.309585151099929	[0.491637623110422,0.751516235712581]	0.780530482543577	0.700788956967616	0.62884157362898	[0.268288579897789,0.826941659015368]	0.748938635318365	0.579170441755501	0.423686415575199	[0.47986960448421,0.997041381538523]	0.836298358616355	0.959226921786826	kruskal.test
Lipids	2-Monoolein	6.74201850615098	7.1734843254923	3.38667259914114	[3.61180073518234,8.87168746905808]	5.64892237667784	5.38752472605561	2.45534847837568	[3.73376688464515,7.20566493772779]	5.52669111263519	5.15057836431627	2.33672829177742	[4.37009327193308,5.60412239607503]	0.604428700002292	0.895281608274072	anova
Carbohydrates	Cellobiose	1.05212250604801	0.841540097452178	0.556056774403429	[0.658420343644003,1.32144846832968]	1.55159916587451	1.33098269550386	1.21124205740936	[0.993952816550079,1.57239522219609]	2.30669407099235	2.03932734958858	1.50540124082992	[0.958911819324425,3.54202906246902]	0.19081757925141	0.817197024185386	kruskal.test
Amines	Spermine	0.489002502150456	0.495994939315565	0.0887873152727292	[0.397284301677599,0.560494331896451]	0.486433188635454	0.481129692518032	0.159003161281523	[0.420560476596535,0.52886361312569]	0.623506674012166	0.565570374843906	0.204943060535975	[0.51507830309337,0.609877098093906]	0.0588048028652357	0.626088120517637	kruskal.test
Lipids	1-Monoolein	1.75478427261913	1.7366503057914	0.869713011223059	[1.18378105102917,1.81820520849142]	1.34888212303929	1.16068170997761	0.433667228891099	[1.01738882897042,1.80950384551425]	1.26562980268571	1.30313704713556	0.45967359504638	[0.960021403007711,1.45019453537887]	0.383244201016833	0.869607065338245	kruskal.test
Carbohydrates	Maltose	0.561578132259525	0.523591349855611	0.108585353315066	[0.481980650311507,0.603880297013894]	0.725113944023287	0.650053137371137	0.319224793074627	[0.611435650908333,0.718168612584421]	0.871616184710782	0.80068779839636	0.361389018251745	[0.529510452409068,1.19181481440876]	0.122943331900058	0.651723599047165	kruskal.test
Eicosanoids	Prostaglandin E2	0.685416963424776	0.693663636367902	0.110165726130104	[0.597649059128048,0.770441912167501]	0.836386536674234	0.791859285602595	0.298880605581074	[0.642543370243243,0.811075474151144]	0.942907298933155	0.939413973513575	0.243378987283771	[0.745307051386996,1.07785770496052]	0.0502457695240937	0.626088120517637	kruskal.test
Lipids	1-Monostearin	1.88158577396802	1.74296492656212	0.481516385232566	[1.58583297424946,2.27798008189442]	1.61081585656835	1.6024804366868	0.362155919598293	[1.28802428101182,1.82861832275559]	1.52973186272983	1.4958007969909	0.280077728435425	[1.38555164514867,1.75892254252397]	0.147461566855549	0.660225651603253	anova
Nucleotides	5'-Methylthioadenosine	0.235846918771681	0.223218533293101	0.037675401037514	[0.213906041299068,0.243661837511666]	0.245621249007169	0.229813956027015	0.0369895077195436	[0.220517775737431,0.264538959466527]	0.220652997878143	0.222995033217014	0.0331347421980515	[0.215887557339082,0.235635059498739]	0.325428598287301	0.828999491361329	anova
Fatty Acids	Nervonic acid	2.87387505318843	1.96850043852966	2.8618791285069	[1.22335857466881,2.87895871165951]	2.33661712327788	1.62356940873962	1.47943767600431	[1.13878205507238,3.10291680551211]	2.13156610070418	1.83604660974369	1.15882225497981	[1.42392788993691,2.38051142478791]	0.97860520225155	0.984057027757178	kruskal.test
Carbohydrates	Maltitol	1.90942862736918	1.60537766357551	1.48832262488919	[0.752169093810623,2.49779756859587]	1.65821413869701	0.972344677792567	2.05420389683505	[0.585038083435588,1.60877740935717]	1.50533500807236	1.01696486168168	1.31710875512482	[0.472399142567571,2.25158153131502]	0.664361685033533	0.900686315928156	kruskal.test
Fatty Acids	Tetracosanoic acid	2.68223181965157	2.20000117025844	2.03262436703984	[1.42348465902866,3.08089797209229]	1.76634298642348	1.28508674048649	1.33515231730384	[0.702045700122705,2.29132949318112]	1.62346399634031	1.46514725378904	0.920580660471312	[0.979721161209993,2.20637885545144]	0.283574464484403	0.828999491361329	anova
Nucleotides	UMP	0.432295956980939	0.435623448384517	0.23527072988632	[0.322990412255465,0.538310875953574]	0.632008593879907	0.477103220088908	0.432968933135823	[0.254859696551302,1.01745753640972]	0.574299298449613	0.558705495641958	0.30511317751176	[0.283216756601221,0.821912195020097]	0.469519831043815	0.869607065338245	anova
Carbohydrates	Isomaltose	0.750929299884845	0.661434450801507	0.325940978719273	[0.485211670231905,0.887716432889647]	0.593759882277829	0.478205042112567	0.24778775208923	[0.424853305161617,0.775292732644476]	0.652879343617455	0.55861640569284	0.245599376815558	[0.459871596123331,0.806197927421788]	0.472574873157814	0.869607065338245	kruskal.test
Alcohols	Palatinitol	0.446063685714318	0.386475748086246	0.356772182006742	[0.201614990260605,0.56024210504301]	0.383538388551401	0.249656065919713	0.414406713660719	[0.157705918143506,0.37864162889334]	0.344591301495148	0.264663753659967	0.293796042317622	[0.113069541669828,0.467960043877619]	0.647301768849779	0.900686315928156	kruskal.test
Fatty Acids	Hexacosanoic acid	0.729236411952385	0.56623548120547	0.603058014445345	[0.441118099398568,0.790680923685437]	0.528815303800544	0.517111088389563	0.152091178718462	[0.395929642801297,0.578487654357801]	0.474753193938717	0.484594007443284	0.203593676124271	[0.426059942825944,0.584983976107924]	0.557592436435264	0.895281608274072	kruskal.test
Nucleotides	AMP	1.51058520754235	1.47856509348997	0.46021952682276	[1.29892810846797,1.86388328520482]	1.91472066271023	1.75552027941457	0.952428920649272	[1.31243872868919,2.04980769913028]	1.59730523102877	1.44222608896896	0.496074385168681	[1.20868721857893,1.89656026558239]	0.700536864056354	0.901349075614504	kruskal.test
Vitamins	alpha-Tocopherol	0.923015638550868	0.783872399611024	0.684732823454171	[0.36680708078392,1.27611996446401]	0.700616650376555	0.459627912054029	0.454589359013731	[0.320499123969061,0.912459908420037]	0.811483907870502	0.673454556601327	0.488613429564584	[0.451421957383482,1.21863421361037]	0.704607906825552	0.901349075614504	anova
Lipids	Cholesterol	55.2928321709405	48.8478748983234	32.9824194281858	[30.2183891198453,70.0380355119667]	43.8680947819009	35.1390905601773	20.8243886896795	[26.4764828506123,62.3952224329859]	45.4026365686473	43.7208406562926	19.488013311926	[32.1815233619122,59.9045760357073]	0.592875060237831	0.895281608274072	anova
Lipids	Desmosterol	0.954498577455034	0.81100451009082	0.75297139761417	[0.559251023382753,1.15669366594843]	0.766578185450183	0.819367825093248	0.291276655992574	[0.605387234163782,0.877760139707287]	1.07338824698313	1.01933311746309	0.609923076929341	[0.763160619989988,1.38370251679563]	0.51850406937308	0.895281608274072	anova
Organic Acids	4-Hydroxybutyric acid	0.322290696044125	0.297456675365982	0.0638929208292331	[0.285847886894995,0.346905216926246]	0.297730601267743	0.268370561300011	0.0814414665178103	[0.232136341995523,0.363175067585606]	0.22947917939009	0.246379064593833	0.0918721390079984	[0.214373330311122,0.29634395909187]	0.0983477087078321	0.626088120517637	kruskal.test
Carbohydrates	Ribulose-5-phosphate	1.0752373858226	1.12258869761221	0.520327601737853	[0.701639217507581,1.30580304276593]	1.08988377658388	1.16273009025191	0.464817987467884	[0.642543370243243,1.52915817930781]	1.23477184777482	1.48251299131325	0.568571369259339	[0.707970908834991,1.54312738460344]	0.767094223510546	0.9465264630456	anova
Fatty Acids	Dodecanoic acid	0.358739374684038	0.35611169491658	0.0569446622364424	[0.306957088760669,0.382854205441262]	0.349393095256406	0.357827415066681	0.052431381576475	[0.32494611310291,0.376459288471596]	0.35582548493715	0.360629160763559	0.0602253445812571	[0.308398187265706,0.396290992556902]	0.940547774993134	0.984057027757178	anova
Carbohydrates	Methyl alpha-D-Mannopyranoside	12.1192924903211	11.639650058462	3.40717968597789	[9.82225304981923,14.1077979011017]	11.7014050917388	11.1522877695782	4.5617425041066	[9.53249138437054,15.3122387097424]	15.456962223121	15.1883560872754	4.69957324976801	[11.6452176575129,17.6542641204788]	0.136860383731385	0.651723599047165	anova
