# Supplementary material for: Yiai Fuzheng decoction inhibits triple-negative breast cancer by remodeling the immune microenvironment
Source: Front Immunol. 2025 Sep 30;16:1615631. doi: 10.3389/fimmu.2025.1615631 (PMC12518410; doi:10.3389/fimmu.2025.1615631)
Supplement: Supplementary file 2 [file DataSheet1.zip › Supplementary File 2/Treatment/C_vs_D_vs_H/04_Univariate_Analysis/comparisons.csv]

Metabolite	group1	group2	p	p.signif	method
3-Hydroxybutyric acid	C	H	4.570592805886923e-5	***	wilcox.test
3-Hydroxybutyric acid	D	H	2.165017644893806e-5	***	wilcox.test
Urea	C	H	4.570592805886923e-5	***	wilcox.test
Urea	D	H	2.598021173872567e-4	**	wilcox.test
Phosphoserine	C	H	0.01554001554001554	*	wilcox.test
Erythrono-1,4-lactone	C	H	0.006216006216006216	**	wilcox.test
Erythrono-1,4-lactone	D	H	0.034986685141483904	*	wilcox.test
Sucrose	C	H	0.04342063165592577	*	wilcox.test
Sucrose	D	H	0.034986685141483904	*	wilcox.test
Prostaglandin E2	C	H	0.020521961698432286	*	wilcox.test
Spermine	D	H	0.0279287276191301	*	wilcox.test
Mannose	C	D	0.03595228301110654	*	wilcox.test
Aminomalonic acid	D	H	0.010132282578103013	*	wilcox.test
Pelargonic acid	D	H	0.0279287276191301	*	wilcox.test
Dihydroxyacetone	C	H	0.011655011655011656	*	wilcox.test
Thymidine	C	D	0.046400658165364046	*	wilcox.test
4-Hydroxybutyric acid	C	H	0.03427944604415192	*	wilcox.test
Oleamide	C	D	0.046400658165364046	*	wilcox.test
Melamine	C	H	0.04342063165592577	*	wilcox.test
