# Supplementary material for: Yiai Fuzheng decoction inhibits triple-negative breast cancer by remodeling the immune microenvironment
Source: Front Immunol. 2025 Sep 30;16:1615631. doi: 10.3389/fimmu.2025.1615631 (PMC12518410; doi:10.3389/fimmu.2025.1615631)
Supplement: Supplementary file 2 [file DataSheet1.zip › Supplementary File 2/Treatment/C_vs_D_vs_H/04_Univariate_Analysis/post_hoc.csv]

Metabolite	group1	group2	p	p.signif	method
3-Hydroxybutyric acid	C	H	0.001139213770589719	**	dunn
3-Hydroxybutyric acid	D	H	6.164371081129985e-5	***	dunn
Urea	C	H	4.5609199312786216e-05	***	dunn
Urea	D	H	0.003480164963296704	**	dunn
Pseudouridine	H	C	2.7168847255432116e-4	**	tukey
Pseudouridine	H	D	0.0017234934880330233	**	tukey
2-Hydroxyglutaric acid	H	C	0.021701718624040578	*	tukey
2-Hydroxyglutaric acid	H	D	0.001923666873165586	**	tukey
Ribitol	D	C	0.020877550010356738	*	tukey
Ribitol	H	C	0.010759381973347915	*	tukey
Alanine	H	C	0.010988569013418381	*	tukey
Methylcysteine	H	C	0.009962533826611941	**	tukey
Phosphoserine	C	H	0.003953742619133062	**	dunn
7-Methylxanthine	H	C	0.017575700374350967	*	tukey
Erythrono-1,4-lactone	C	H	0.01184864636450251	*	dunn
Erythrono-1,4-lactone	D	H	0.02160609390178979	*	dunn
Aminoadipic acid	H	C	0.02334887380405115	*	tukey
Cystine	H	C	0.043945683630420174	*	tukey
Sucrose	C	H	0.027956759701422532	*	dunn
Sucrose	D	H	0.04402235751312781	*	dunn
Prostaglandin E2	C	H	0.014542405903748707	*	dunn
Spermine	D	H	0.027610672402095263	*	dunn
Mannose	C	D	0.018877666765839993	*	dunn
Aminomalonic acid	D	H	0.019290130195050367	*	dunn
Pelargonic acid	C	D	0.03772289620488317	*	dunn
Dihydroxyacetone	C	H	0.03359905931780157	*	dunn
4-Hydroxybutyric acid	C	H	0.03304871146723659	*	dunn
Urocanic acid	C	D	0.033614345400816543	*	dunn
Histidine	D	H	0.041830263547346695	*	dunn
Oleamide	C	D	0.03907003412282573	*	dunn
Glutamine	D	H	0.040919475774455163	*	dunn
