# Supplementary material for: Yiai Fuzheng decoction inhibits triple-negative breast cancer by remodeling the immune microenvironment
Source: Front Immunol. 2025 Sep 30;16:1615631. doi: 10.3389/fimmu.2025.1615631 (PMC12518410; doi:10.3389/fimmu.2025.1615631)
Supplement: Supplementary file 2 [file DataSheet1.zip › Supplementary File 2/Treatment/C_vs_D_vs_H/05_Potential_Biomarkers/AllMet_Test.csv]

Class	HMDB	KEGG	Metabolite	Uni_P	IS_Uni_P_Sig	Uni_FDR	IS_Uni_FDR_Sig	IS_Sig	C2100	C2027	C2039	C2041	C2093	C2096	C2095	C2089	D2045	D2087	D2099	D2034	D2046	D2030	D2037	D2049	D2048	H2028	H2047	H2090	H2088	H2033	H2036	H2038	H2050	H2094	H2098
Amides	HMDB0062769	C06593	Epsilon-caprolactam	0.885400523391617	0	0.969021683934159	1	0	16.1701751613194	9.38086798603469	11.0089913605518	17.3114675837746	11.4134932984643	9.33099859836489	8.37366546452337	9.5777320966462	7.76999756037844	17.5620254192553	6.13018165686855	12.5181217309889	15.4819994918851	13.5800423325941	15.3234392551471	7.95367522943872	6.25285472023502	12.8738203226726	7.95538808342234	11.0004025061787	10.6883748952031	15.6504326919099	3.38374959092884	15.5562186787837	11.6958564037258	11.6586861715886	16.8141576331964
Pyridines	HMDB0013751	C02502	2-Hydroxypyridine	0.53340485890181	0	0.895281608274072	1	0	27.1995431904274	55.336047580353	50.9334475093403	43.6714194550937	62.6655411775694	55.8158214029851	48.7337274933301	50.2256977557378	70.1752541783447	57.1382164755292	34.9089680742174	46.1942787249874	47.131834354533	46.0052580795669	54.3998022288755	60.5371412075553	58.3440180863583	54.5703838194803	68.4519586581041	39.3370524402676	39.0999747156723	51.9513985505619	62.4350138806242	51.2390814702793	63.2761719229784	64.5924671504292	53.7415718331931
Organic Acids	HMDB0000243	C00022	Pyruvic acid	0.419599165812976	0	0.869607065338245	1	0	1.21509986761359	2.40453951749962	0.457486055473117	2.86190283657195	2.28504832377901	1.63930613673401	1.36302493218392	1.99560613445794	0.573770958517236	1.7837565041853	0.824140604491872	1.46293356617881	2.02172489512675	2.6208130161562	1.6820739972386	0.571341509865163	0.866590125851868	2.29364083005441	0.985518225259782	2.29466139234894	0.804501336198084	3.17973292607535	2.32995328975386	3.36142910354669	0.794389410911366	1.70505068182725	0.943492308663196
Organic Acids	HMDB0000190	C00186	Lactic acid	0.291052517438736	0	0.828999491361329	1	0	889.962935205437	664.760260555058	651.44841258204	830.621629652723	760.280808354936	737.307714778884	752.61320927572	771.969916384692	564.21394911659	827.69202211278	689.953217302476	777.047203416036	682.615432142205	812.187603201858	738.29031195464	550.913545003669	602.768492123605	719.178186460821	698.566189719383	776.756316095787	703.605980650835	783.213137852652	622.566419379024	858.079904174811	744.721740666077	742.102398266382	706.919422632693
Organic Acids	HMDB0000729	NA	alpha-Hydroxyisobutyric acid	0.419639086933767	0	0.869607065338245	1	0	4.31657855068326	3.496073903733	3.12028950656023	4.06755552091503	3.85932326149823	4.10677385119525	4.44100336510746	5.49821867133839	2.9257938953398	4.38688083346385	3.50514121293148	3.72330935078451	3.26815705760902	4.37193920183904	4.49827364413049	3.95428466038258	3.80150585594687	3.80581996137346	4.04893632305525	4.87951415515888	3.67772039404838	4.41498233416038	3.92031559749042	4.90586950247355	3.84973329903201	4.27871208835894	3.7302311806088
Organic Acids	HMDB0000115	C00160	Glycolic acid	0.603879404103608	0	0.895281608274072	1	0	10.6215023392797	9.05920809443934	7.1496859182273	9.73046964434464	9.53963618976122	8.1681689858027	9.53558835753261	8.78302168911871	8.04593321218444	12.5950611697962	8.04808911300087	9.16771701472055	7.21618620384474	10.7476838711876	7.99622297929711	6.16948595301769	6.6550291432823	12.1786238763951	8.85185345700202	11.3013417051752	7.76676477953639	9.95291867567079	10.2237576925921	8.91722148882657	7.50392458922429	8.1199017376075	7.76662873952552
Amines	NA	NA	Maleimide	0.325651690907308	0	0.828999491361329	1	0	6.45787342228204	15.930074303435	13.4195909605448	9.03630597760165	8.15920853914922	10.8738749623498	13.373285605116	14.1576187415084	14.449392306476	9.3320919548231	12.0517845187731	13.6425726289146	12.2973354977916	10.0249035999159	10.2453598013624	14.9952087501453	15.2539013312931	10.0067692851046	15.0261845068223	9.38822822583982	8.57731499796153	10.4966648265982	14.2987589856679	8.59575425647075	10.4187226584914	12.0061304614704	6.84812960460174
Amino Acids	HMDB0000161	C00041	Alanine	0.00956776565311262	1	0.314141638943864	1	1	518.703191039191	654.4460515721	624.726534777738	641.790844833717	613.03323423625	658.921654213045	680.763919612811	626.526138319641	602.976338298861	624.148002482757	646.166932223084	682.576117007148	643.278271645875	618.382594040765	675.116964671986	654.231134704286	621.866989427601	644.72112473651	716.489560334198	681.788503155294	636.215383759235	722.207183832299	706.966802032763	670.08446900951	693.123093083496	643.698454387642	705.807226401289
Organic Acids	HMDB0000008	C05984	2-Hydroxybutyric acid	0.517728467042536	0	0.895281608274072	1	0	1.06215023392797	0.68550468700647	0.680363877370276	1.24827676914309	1.2629444463046	1.03803814194576	0.877028337511787	0.983086207830311	0.692029095005521	1.02964806339152	0.875013481312357	0.940867077856177	0.92438748892226	0.940201978890115	0.879265953101993	1.20282423129508	0.679866286579918	0.756089565659528	0.724296526998153	1.18226113891515	0.604888222705326	1.15841571284529	1.08763379708427	1.0063322056356	0.873828352002503	0.604810430534948	0.66856739752955
Organic Acids	HMDB0002329	C00209	Oxalic acid	0.703441219589575	0	0.901349075614504	1	0	3.19494790365533	3.09531731748306	2.36954315911717	2.58180170788619	2.82547106359307	2.43343367702039	2.60874034151595	2.67846841055564	2.5578796929318	2.82065561027676	2.86414296499336	2.94307811548914	2.19467481240898	2.80885341193422	2.62505487447841	2.31042487761263	2.42740991053534	2.88734874402867	2.7428278317471	3.00939198996583	2.74619253108218	2.81920558687349	2.37345864163723	2.73247147502444	2.41372167161531	2.45141248972144	2.45557931989825
Pyridines	NA	NA	4-Hydroxypyridine	0.915129146634618	0	0.984057027757178	1	0	0.90920060024234	1.96687114041087	1.51322310656492	1.2726333890288	1.89735374956458	1.75842526777697	1.71495350073961	1.80134359039566	2.05418763011132	1.59522939398686	1.2667346328301	1.57193645934508	1.33588901624894	1.33391155755035	1.71393145930751	1.92451877007213	2.11620351174876	1.4918814248584	2.10758415642905	1.3810959668236	1.13114097645896	1.60168703153609	2.06408725046659	1.43262570941179	1.86375977175359	2.01389005061105	1.59331482588818
Organic Acids	HMDB0000357	C01089	3-Hydroxybutyric acid	9.19254507011957e-05	1	0.0100274887268147	1	1	50.0740106283001	48.0644247851075	84.3006035296809	105.141438891676	174.77388888791	57.2055445984863	64.3638248714064	77.3400395118241	83.4902443607294	130.779806136122	79.7127106900193	73.3245251346329	98.9034975244307	97.6164704582662	89.723356170886	172.93605385445	47.8539685518752	28.1275467278575	13.7022654451782	26.9663017958009	18.4430419102854	27.1341149881262	23.7394203443594	21.1749068269158	20.2447086026874	18.5882695086752	14.496040768865
Fatty Acids	HMDB0000407	NA	2-Hydroxy-3-methylbutyric acid	0.128404072219553	0	0.651723599047165	1	0	1.24059147322787	0.912248545016302	0.71555511240667	1.23609845920023	1.28644108716608	1.30463810189904	1.08371654444132	0.988972951589774	0.867226334247425	1.23267725898984	0.752918576943191	1.13018789230285	0.995952971935596	1.20463378545296	0.981209831722514	0.781835750341803	0.684654077330481	0.969215483496442	0.575875107531318	0.827582797240602	0.641181516067646	1.23524940808503	0.947449885460076	1.26490367513919	0.690507718715265	0.913649799318752	0.718553745008395
Amino Acids	HMDB0000452	C02356	alpha-Aminobutyric acid	0.304653523046948	0	0.828999491361329	1	0	1.95435643042746	2.89493902435809	2.87395086130548	3.33685692434347	2.73735866036252	3.21054419858634	2.72046369661299	3.07876698619912	3.32436761461513	2.79890248217694	2.95062685558818	3.14960991306732	3.73929648744682	2.20947465039177	4.32624334895836	4.33517900029269	2.09226455799595	3.00406055617745	2.61221698261629	3.19747898933869	2.64336153322228	3.74120992975036	4.90643690684682	3.66193108161843	4.22859594115897	2.83746170070119	2.83672521942444
Organic Acids	HMDB0061711	NA	Methylphosphate	0.926493301853182	0	0.984057027757178	1	0	117.703240322962	153.147020190222	138.389531780618	178.515756297404	130.741183913495	143.634982679511	108.24317258577	131.439214661289	130.031390965341	137.312995608769	79.0055777022146	157.566550569024	159.209344543669	168.760378948408	169.481698206616	135.9943146508	141.455277725378	154.029145476707	105.812598366296	130.451768850751	149.449733183805	136.297065071048	128.664661231076	142.472879696479	167.347295440144	164.212466043755	124.765923307197
Organic Acids	HMDB0001259	C00232	Succinic acid Semialdehyde	0.802975008346366	0	0.952928172555628	1	0	2.23476409218444	4.90926818156172	3.19067197663302	3.75700861737212	3.34827132276102	3.67000370403774	4.31810767450071	3.5261595119183	3.84557940135979	3.10344627557443	4.53277332470529	2.75375730104247	3.60212931167126	4.12513618238038	3.55529276689067	3.89915521644822	3.85417155420306	2.82645562464669	2.6775224071817	3.09537461825057	3.39342292937688	3.59345282352009	4.19584949275177	4.07424774920524	4.1002714978579	3.23637921871361	3.88643851648019
Carbohydrates	HMDB0001051	C02154	Glyceraldehyde	0.313359042964171	0	0.828999491361329	1	0	0.288904863628407	0.754055155707117	0.334316732845739	0.493221552685804	0.534548579598689	0.510510561612669	0.463651923652728	0.447392525719183	0.429233236142665	0.413309433896594	0.274713534830624	0.436011572665058	0.405537737075572	0.393709578660236	0.452375961378562	0.456070854366051	0.411750004548401	0.334912156600865	0.344337693163056	0.376173998745728	0.387128462531409	0.449181602940012	0.551067790522697	0.482200848533725	0.464412270994337	0.443956592626717	0.349904432351914
Organic Acids	HMDB0001863	NA	2-Hydroxyvaleric acid	0.541444825690452	0	0.895281608274072	1	0	0.526826516028272	0.553676862582149	0.469216467151915	0.651539581942976	0.740144187136646	0.612612673935203	0.580961446504623	0.571014144667905	0.464272683991046	0.783112611593547	0.473117754430519	0.619595392734556	0.435356688331129	0.899068142313672	0.707235657929864	0.486141460148429	0.473991284305718	0.59370791397426	0.469011685515197	0.682487112010107	0.629083751613539	0.661951835911596	0.662248134224645	0.747760736132008	0.641622216505334	0.585507969985961	0.549849822267293
Organic Acids	HMDB0000695	C00233	Ketoleucine	0.923376874528958	0	0.984057027757178	1	0	0.13595522994278	0.321659891595343	0.181821381021367	0.328814368457203	0.223218088184068	0.141808489336852	0.541858272220658	0.158942081505499	0.350394478483808	0.239284409098028	0.417157589927984	0.218005786332529	0.0954206440177816	0.117525247361264	0.165658802758346	0.205482472846243	0.186723839271949	0.39580527598284	0.374021977056423	0.252573970586418	0.133075408995172	0.124115969233424	0.135349983637154	0.405328249492117	0.140545818853549	0.147985530875572	0.418635660135326
Amino Acids	HMDB0000883	C00183	Valine	0.458057366953746	0	0.869607065338245	1	0	187.64370892665	293.332728683045	264.292040329155	285.538744075252	260.69523035813	242.05574661886	291.139891047384	280.073607843968	268.28829231309	260.674985062852	196.598232472768	280.48165509993	274.638504853929	297.985264684486	254.719523718199	291.569605433558	263.97484303228	285.091436093179	238.39448394763	327.142404966357	252.347268748208	281.09311889246	301.612936751436	290.284910817302	254.840123020366	267.802337656656	296.6252342329
Amines	HMDB0000294	C00086	Urea	0.000122067700590837	1	0.0100274887268147	1	1	156.832854940868	268.691471741651	290.562297283823	288.023119303596	306.266965308972	265.153513362047	302.317812724843	54.4759267500701	295.325606259097	368.410977498564	272.520913839661	276.597709906584	220.684094452124	419.841317411013	297.05171931537	308.489332953775	313.245997646322	428.718007008798	423.345383173642	547.768455230726	405.390037974883	448.803344748062	641.578258152057	468.741155283349	481.418315075617	347.399250807165	380.902216082233
Inorganic Oxide	HMDB0000250	C00013	Pyrophosphate	0.564984100173856	0	0.895281608274072	1	0	6.67880067093906	16.8265035095203	25.1500026393426	17.402804908346	18.0395460214019	23.8068091898708	18.8812470114003	22.722830911527	24.015161569084	19.9113632540359	22.1754870060498	20.1999572020219	22.1495169926276	11.5879893898207	14.8646918013547	27.1788158596384	30.5078026625862	13.3102210115768	24.3114285086675	13.0424899279412	19.6346717090149	18.0145463915942	24.0391238795559	17.0796938234264	35.9247334365225	27.4674013612095	23.6123008903193
Carbohydrates	HMDB0001882	C00184	Dihydroxyacetone	0.0916506948555737	0	0.626088120517637	1	0	0.220927248657017	0.168739615263131	0.193551792700165	0.340992678400062	0.199721447322587	0.187187205924645	0.217860542439234	0.176602312783888	0.140157791393523	0.413309433896594	0.0763093152307288	0.154898848183639	0.172949917282229	0.240926757090592	0.350432082758041	0.120282423129508	0.143633722516884	0.167456078300432	0.142484562688161	0.145095685230495	0.181466466811598	0.200949664473163	0.154685695585319	0.216640960935442	0.128324443301067	0.160853837908231	0.124965868697112
Amines	HMDB0000149	C00189	Ethanolamine	0.694765877207409	0	0.901349075614504	1	0	184.533733041709	233.546173750127	205.458160554145	260.500138832733	242.097639116268	228.35704654892	207.202134362976	221.41809302468	203.136818970007	238.291016248136	117.429861564728	257.745946383198	248.397827749039	308.74470108041	284.869425820218	224.231495551555	245.723784691135	252.366458851982	182.27337681883	226.456747244928	258.444542033078	221.812967872877	230.858732805114	239.465134432705	272.390018313731	271.501975928545	212.69815681592
Amino Acids	HMDB0000687	C00123	Leucine	0.787971268728317	0	0.9465264630456	1	0	83.2640811380812	254.206230393907	241.306298644551	236.070449087357	214.148384811536	190.023375711382	267.404264257017	250.922452747108	250.282396050003	234.933783478064	205.628168108404	247.608677318735	241.187605335445	270.372707816957	230.992085969273	265.79408451043	239.025665431097	258.105635353733	233.015691706152	308.613148570996	224.752268028391	234.66783611491	312.595621137994	248.221622305353	200.180020861888	221.811008321934	252.318585486339
Carbohydrates	HMDB0000131	C00116	Glycerol	0.552182749569788	0	0.895281608274072	1	0	180.557042565883	138.081736415011	166.718475984915	159.328828982429	159.636178012901	136.136149763378	143.514235789906	157.064210246231	128.594773603558	157.927710004699	138.750684240193	166.516261797412	138.968240431397	138.086289387118	148.997350096305	157.63011551122	121.155044942992	108.440496766068	137.895372398247	111.315260143129	174.818745244066	123.613595072241	112.71269887384	170.237864786689	156.665813207274	161.793224321615	196.958705653518
Inorganic Oxide	HMDB0001429	C00009	Phosphate	0.682166486025491	0	0.901349075614504	1	0	46.5816606591449	46.5194026828544	47.6665278567951	50.4486489382949	49.5485414166477	53.3653707072443	47.1584281864618	48.612729965645	42.7787858918919	54.5568452743505	51.1832013690909	48.5120244533648	49.165486830162	46.8866974347764	47.8753939971621	46.9352038586601	46.8964104017627	44.0815440059351	54.6250192205738	44.5873666799044	50.5868020648464	49.0790004054455	47.6963674481356	51.2041393798058	53.9512623764343	50.225002348466	49.3865113090987
Nucleotides	HMDB0000273	C00214	Thymidine	0.0960337530003201	0	0.626088120517637	1	0	1.1471222526422	1.5344758762991	0.956028551822026	1.14476113462878	1.20420284415089	1.14581259384177	1.35185259667422	1.18323549565205	1.22200074371228	0.920882422892412	1.04798126250201	1.14739887543436	1.06751845494893	1.06947975098751	0.968466846894949	0.977294687927253	0.919255824108059	1.8064958749986	1.19924506929202	1.23600028159311	0.985967803009682	1.19978770258977	1.5371890998791	0.915482770404608	0.983820731974846	1.10667440480863	1.18717575262257
Amino Acids	HMDB0000172	C00407	Isoleucine	0.575414475108453	0	0.895281608274072	1	0	149.414797707115	227.239530629668	197.669167199423	198.488184603693	190.857339557593	173.148165480297	225.541523102155	205.647506493078	221.812844673194	174.72112489776	185.024652996107	209.170814991684	199.530530431433	216.587278362074	177.783752821775	227.504179814204	209.398816266615	200.866103134676	190.092217196343	227.789477983342	180.909969646709	181.753061231727	218.276018254846	187.191767084411	160.21612280527	181.597548844876	190.685419044923
Amino Acids	HMDB0000162	C00148	Proline	0.0773295477326791	0	0.626088120517637	1	0	418.087823679662	536.333594000885	494.911933934321	543.828519653357	489.699366354338	471.689069571812	519.535945872269	528.659023318569	468.157682771235	511.445045797586	489.259718245659	556.729408349507	493.974782709302	539.905110115281	482.863552578511	506.439119051533	483.088086731787	525.309717628457	534.703005771218	582.77413277115	531.321717059904	516.186495473313	533.196758754606	548.548889924728	488.50060220828	513.606304440981	548.337735256058
Organic Acids	HMDB0000254	C00042	Succinic acid	0.983276339953824	0	0.984057027757178	1	0	3.84923244775495	5.05164223193998	4.53966931969477	4.20151693028648	3.67135013460638	5.50216938626988	5.11692966344456	4.58577338862163	4.29233236142665	4.33612353456427	8.78065853921587	4.37732670978209	4.25814623929351	3.51400489610181	3.6890941075801	4.59077914944289	5.58256401515623	3.67895929599435	5.46190823637951	2.83205281912856	4.58505272810637	3.87714646748221	4.38920661223341	4.15810876634154	6.28178703397603	5.02507389625313	5.37353235397582
Pyridines	NA	NA	2,3-Dihydroxypyridine	0.210055426561013	0	0.828999491361329	1	0	1.75042358551329	1.35519003508202	1.28448007882837	1.97897536571465	1.98546615279513	1.87754439881993	1.44123128075185	1.81900382167405	1.28331977744695	1.41395332648835	1.87212186699388	1.33671968988103	1.5744406262934	1.68061103726608	1.7521604137902	1.63383624750915	1.71881687945205	1.42591387886126	2.32724785723997	1.08553068209482	1.76627361029955	2.01540692898084	1.80788906715341	1.90084972175613	2.05930178059331	1.94311436193143	1.90572949763096
Fatty Acids	HMDB0001844	NA	Methylsuccinic acid	0.468684911081497	0	0.869607065338245	1	0	0.314396469242678	0.706597138914361	0.539598937224702	0.267922818742906	0.334827132276102	0.431097807584031	0.497168930181841	0.417958806921869	0.451132891047903	0.326296921497311	0.478205042112567	0.481907527682432	0.345899834564458	0.323194430243477	0.203887757241042	0.581365045125956	0.42611337680009	0.385656422752511	0.914275943915701	0.42991314142369	0.471812813710154	0.254142222716059	0.594573142406068	0.307490396166433	0.501076397651785	0.469693206692034	0.549849822267293
Nucleotides	HMDB0000300	C00106	Uracil	0.968006502694312	0	0.984057027757178	1	0	111.602249379279	193.707805209097	160.524818618509	171.056541457403	156.781336148231	187.748767542419	160.328600732011	154.268006960486	183.04169562896	121.716002761197	135.764446370831	167.703819633486	174.870257743087	123.401509729328	144.607391823209	187.264697509753	220.578307669179	167.826511443339	189.771626930295	149.948329814315	161.42651999337	156.788020563061	182.814322541911	144.052262185879	172.193070846703	160.795930526584	160.33745783183
Fatty Acids	HMDB0002092	C00490	Itaconic acid	0.929026320793582	0	0.984057027757178	1	0	7.47753764685289	12.7925720821361	9.14385590362294	7.14866793645845	8.54102895314829	7.82782861139426	10.8762686186971	11.7087333375718	10.3672966321397	7.52658232253798	11.5990159150708	13.2008240618723	9.13056287445148	8.89078496287965	4.10324111447597	14.6343614807568	9.40800882485591	9.08322364114467	16.3382298549092	11.7151331037955	9.46650068533836	4.81688166310671	14.0570625863158	5.37409351481789	10.1437417085605	8.60246325133219	10.0597524301175
Organic Acids	HMDB0000134	C00122	Fumaric acid	0.142254389639736	0	0.651723599047165	1	0	12.371925924793	14.8279936912476	19.6249787386288	15.9109619403458	14.661903897564	15.7350699768171	17.037811652299	15.2761000558063	19.048319836576	15.415716780073	24.2358385172795	16.8266045082449	15.690732150674	15.519208914055	14.6289465820448	20.443000164386	18.3851164821612	15.7256480803952	20.8917990041516	12.6931855005344	13.4769096018747	12.8844196632793	17.0444300823073	13.0333997466	15.8633454671224	16.2526717822477	17.2515381736363
Amino Acids	HMDB0000187	C00065	Serine	0.236627088977976	0	0.828999491361329	1	0	235.211045002881	107.033647206595	260.608691062013	242.671093076387	237.227960297726	242.611635897061	259.94673030429	270.248632509425	93.7568025803049	252.48855785462	144.143209183165	119.713861668444	257.20634594993	241.555517163975	248.985180545795	104.635684587411	149.03913827427	242.537294498408	269.705466598353	241.111411453209	249.419609750314	240.814531734089	100.859907449615	243.672162125709	249.719366663876	256.542569003079	258.773072604545
Pyrazines	NA	NA	2,5-Dihydroxypyrazine	0.42403123267278	0	0.869607065338245	1	0	2.88904863628407	9.35450242114982	13.8712118101785	5.54722017897244	5.79192197235503	9.58625387917123	8.64738768451112	7.69397409361806	13.0434344615598	7.64985004843697	12.0314353680449	10.3438008620408	8.04515304874921	4.98894675048567	6.77289643585086	11.6423362054103	15.3783838908077	8.79398132408028	16.7241255455229	6.13163617955537	9.61772274101469	5.21287070780382	10.5234612277887	6.01702797952953	10.8953563050382	10.944495131276	10.515877850862
Fatty Acids	HMDB0000847	C01601	Pelargonic acid	0.073257206064825	0	0.626088120517637	1	0	4.29108694506899	3.25878381976922	3.51912350363936	3.70220622262925	3.77708501848304	2.86453148460442	2.4634999798898	2.42533842889873	2.38268245368989	4.02432869846684	2.47750910115766	3.10945095242712	2.70756077400455	2.47978271932268	3.13477426758102	2.19014245448313	2.21674711751058	3.44553567169678	3.17028151981159	3.16523550373191	3.11517434693243	3.03788610409429	3.2145621113824	3.53613955591398	3.06756526367312	3.24924752574627	2.70551105729248
Amino Acids	HMDB0000716	C00408	Pipecolic acid	0.205883392501899	0	0.828999491361329	1	0	2.31973611089868	3.60680927624942	3.37835856349379	3.00804255588626	3.05456331199251	3.04604635095559	4.22314282266822	3.72042205598058	11.6462364786056	2.84240873837658	3.92738609054151	6.73523139879971	5.60596283604467	2.35638120959335	2.51673950344411	4.75115571361557	3.2700610826344	2.5524365874278	3.24746065793434	3.62739213076238	2.70989923771986	3.02606553559587	2.97286571203034	4.193050856815	2.43816442272027	2.618700481146	2.74300081790161
Amino Acids	HMDB0060245	C02512	3-Cyanoalanine	0.559322713689224	0	0.895281608274072	1	0	1.86938441171322	2.4467244213154	2.08214807298662	2.12511508502896	2.15581679904087	2.63196556209198	2.78191154191637	3.06699349868019	2.83819527571885	1.70399503448596	2.90484126644974	2.70212435164792	2.43322642245343	2.1095781901347	2.01976309516907	3.61849622914603	3.49029945716028	2.20737557759661	3.09903923846751	2.13344396431506	2.20784201287444	2.1572537509619	2.64899253689858	2.32015480743763	2.61537436823127	2.79885677960322	2.76174569820618
Lactones	HMDB0000349	NA	Erythrono-1,4-lactone	0.0184367690716101	1	0.363204350710719	1	1	1.6824459705419	1.5924801190458	1.56600995911952	1.4979321229717	1.78574470547254	1.69035719289528	1.67026415870079	1.50111965866305	1.71693294457066	1.75475233338554	2.513120114932	1.71536131877437	1.43130966026672	1.49844690385612	1.45907176275621	1.54863619779242	1.68051455344754	1.9079844073019	2.55284841482956	1.84325259385407	1.62714931907733	1.62532816853294	1.7837194272182	1.85891921318798	1.69266051401883	1.8272995986375	2.64302812294392
Amino Acids	HMDB0000167	C00188	Threonine	0.481153147826745	0	0.869607065338245	1	0	135.326437004294	191.329631256483	166.090898960099	167.311711149973	167.014123243406	168.553570425783	186.728829541443	187.304412938592	178.324509962372	156.180208714013	171.604388090863	194.346421521072	173.552260097591	181.929082915237	171.393145930751	189.565098852105	179.427246168092	185.972661019168	204.791874580338	192.853661328399	167.699210862825	189.004980005508	116.942385862501	184.745820751269	180.876358176742	170.267004502621	175.620783573487
Nucleotides	HMDB0000262	C00178	Thymine	0.112580695061656	0	0.647657404146084	1	0	2.88904863628407	2.29380414498319	1.80061819269547	2.74620889211479	2.53763721303993	2.41641665829997	2.51936165743832	2.5254130728096	1.46727687865095	1.92152631548417	1.39391682488131	2.06531797578185	1.98594215362008	3.23194430243477	2.58045442758194	2.02976589031045	1.58954652918685	2.6539251197311	1.95916273696222	2.25704399247437	1.99008225270052	2.51187080591454	2.22360687403895	2.27822429886948	2.04096971726459	2.56722725301537	1.94321925824009
Alkaloids	HMDB0004350	C06180	Anabasine	0.964724511788065	0	0.984057027757178	1	0	0.501334910414001	1.16008485493403	0.909106905106835	0.517578172571523	1.13958708178182	0.91324667132933	0.9105453440409	1.0478403891844	1.28769970842799	0.804865739693368	0.824140604491872	0.986763032873551	0.66198071787336	0.722780271271776	0.885637445515776	1.1727536255127	1.23046222289464	0.877875804423479	1.8285518878314	0.730852340420272	0.768208042835764	0.833350079138706	1.24715342065663	0.684864973279783	1.07548104861847	1.20318670755357	0.749795212182673
Amino Acids	HMDB0002108	NA	Methylcysteine	0.0115541548484703	1	0.325166929306951	1	1	0.951686609599459	0.991345239670894	0.868050464231042	1.15085028960021	1.221825324797	1.23089768744388	1.0390272024025	0.924218770235682	0.915405575038948	0.978890764491934	0.839402467538017	0.849075167821428	0.960170230428928	1.11061358756395	0.974838339308731	0.751765144559426	0.689441868081044	0.822057111656668	1.04488679304652	0.800713225901622	0.985967803009682	0.910183774378445	0.899110605589664	0.852587007552383	0.647732904281576	0.855742417671789	0.612332756615849
Amino Acids	HMDB0000056	C00099	beta-Alanine	0.96253493957269	0	0.984057027757178	1	0	3.33090313359811	6.73903838457129	4.68629946567975	4.14062538057219	9.12844497468531	6.39839903887878	5.16161900548338	5.57474634021141	6.95971032888464	5.06847884725824	6.58803754825292	6.0640030566706	3.45303455539347	4.97131796338148	5.45399750619787	5.79861514836837	7.36362217436559	5.12517088131627	9.20212800694375	4.76666195553516	5.55892276666195	6.11714419793306	7.36207232426376	4.31884238251945	5.72571444633808	6.55640243313949	3.7302311806088
Organic Acids	HMDB0000337	NA	3,4-Dihydroxybutyric acid	0.132008393575645	0	0.651723599047165	1	0	1.0366586283137	0.558949975559121	0.428160026276122	0.407973383085789	0.352449612922213	0.363029732702342	0.256963716723199	0.394411831884017	0.32849482357857	0.58008341599522	0.335760987015207	0.464696544550917	0.256442980797788	0.305565643139287	0.27397417379265	0.335788431236543	0.320781980287708	0.679973166432059	0.231537414368262	0.338556598871156	0.405275109212569	0.419630181693958	0.309371391170637	0.2515830514089	0.317755764364547	0.283102754718487	0.143710749001679
Carbohydrates	HMDB0002649	C01796	Erythrose	0.528566009367	0	0.895281608274072	1	0	1.07914463767081	1.27082022745046	0.973624169340223	0.712431131657273	0.522800259167949	0.629629692655625	0.659167795072553	0.930105513995145	1.59429487710133	1.01514597799164	1.70424137348628	1.37114165614406	0.506922171344465	0.505358563653437	0.535205362757735	1.23790660470785	1.05810175587438	1.13667156179687	1.92947845306885	1.1124002534338	1.26421638545413	0.6087592776687	0.633244566302398	0.552085029480642	0.898271103107468	1.00372794854736	0.862264494010074
Amino Acids	HMDB0000719	C00263	Homoserine	0.273127254059349	0	0.828999491361329	1	0	0.33988807485695	0.311113665641398	0.322586321166941	0.347081833371492	0.358323773137583	0.448114826304454	0.351928568555685	0.347317881808314	0.319734961616475	0.340799006897192	0.442594028338227	0.372904634516168	0.316080883308902	0.317318167875414	0.420518499309649	0.375882572279713	0.325569771038271	0.390730849367676	0.528380253301931	0.365426170210136	0.326639640260876	0.466912455687644	0.410883878898502	0.363397740923967	0.384973329903201	0.34101013636545	0.318662965177636
Amines	HMDB0000323	NA	3-Amino-2-piperidone	0.0895617183708776	0	0.626088120517637	1	0	7.22262159071018	8.45807321506444	6.0646228379385	6.93554751245841	6.16199406592335	5.85952677939874	6.07775051727913	6.96990461120412	6.43849854213997	5.50354140925465	5.57058001184321	6.08121403980212	6.28583492467137	5.98791135305642	7.05324210205729	6.03416822699699	5.31444773312471	6.08423751158238	5.72312993464114	6.73888849181633	5.87346464246872	6.87957086608123	7.50225623588795	6.41536781092695	7.1495046982023	6.92958333708659	6.5169700525544
Fatty Acids	HMDB0000511	C01571	Capric acid	0.667513716373151	0	0.900686315928156	1	0	0.943189407728035	0.838424963338682	0.791802788318856	0.724609441600133	0.898746512951642	0.862195615168063	0.804408156698709	0.812370638805886	0.823427024436949	1.02964806339152	0.712220275486803	0.826127190312741	0.75143757164003	0.769790370216282	0.879265953101993	0.791859285602595	0.780409892341737	0.766238418889858	1.05676050660386	0.730852340420272	0.83474574733335	0.827439794889495	0.792764189874758	0.978378533256833	0.886049727554985	0.93295225986774	0.756043505617528
Amino Acids	HMDB0001147	C00872	Aminomalonic acid	0.0639151783655224	0	0.626088120517637	1	0	25.3216615768427	23.5497225551607	22.5810424816859	34.464617138292	35.1803455298522	25.3269961955618	31.7015020087859	26.8553250306699	30.1864843213801	20.5567060543306	29.0128016507231	27.5433100048019	37.3512183427104	34.4525262639547	31.5516304330512	31.5390536980831	29.7992096315029	23.890400504195	25.6769055677624	23.2099357226114	25.0121280088652	31.3895196475579	27.3503645506791	25.815216441791	23.1167318575208	23.3688455713078	25.8054518859536
Imidazolines	HMDB0062802	NA	Parabanic acid	0.858742804191454	0	0.969021683934159	1	0	1.13862505077078	1.20226975874981	1.14371513868279	1.26654423405737	1.38630181082737	1.48615296825021	1.44123128075185	1.7954568466362	0.87598619620952	1.13116266119068	1.36339309878902	1.17034685294305	1.19275805022227	1.27514893386972	1.74578892137642	1.38825963361974	1.56081978468347	0.989513189957101	1.35954020231621	1.1016524248982	1.53036720344448	1.3830065143153	1.30032662851408	1.50250989035871	1.28935512078691	1.53132853688636	1.39961772940766
Vitamins	HMDB0001406	C00153	Niacinamide	0.884074197790796	0	0.969021683934159	1	0	10.6639883486368	24.657076280325	21.9593306627096	18.5841009728034	21.452433106532	27.0967661424858	20.6855791962175	19.6440639253278	31.0799902415138	17.5547743765553	35.3668239656018	23.5905208789305	19.4479200088741	16.2772467595351	17.4897466758331	28.2012164562393	30.3593811493187	19.5263936151535	36.7194591760949	17.6694301125136	22.4292552979135	17.6540190523923	29.0519072021176	16.9888443881954	23.7950182006835	21.3227847531151	20.1320014471048
Organic Acids	HMDB0000156	C00149	Malic acid	0.104718520675828	0	0.626088120517637	1	0	56.5233868487107	94.8949411336033	115.884736974844	91.9766858434454	88.2063897939991	94.926602762089	103.399965142313	91.1150199089674	118.748688758163	88.5424824089704	132.615415295643	102.921679126462	96.6909313412684	95.2835942981451	80.637607988832	122.652989218685	113.188161134055	94.4503025880591	112.960573927819	79.2276180501182	76.1372805919194	73.583038902673	106.138556811464	70.9324436611204	98.9870312873325	95.0002766686012	95.7550968891621
Amino Acids	HMDB0000191	C00049	Aspartic acid	0.646380254601568	0	0.900686315928156	1	0	132.513863184853	202.999030274524	213.253019114706	169.899602012831	170.139176477983	172.138489036218	174.1878829318	172.328536814518	216.329171084922	171.472657768187	194.537880961538	191.191074613628	170.743314889318	163.530505440831	150.953398267336	199.302963357965	223.149351302231	203.190190524422	263.252103279935	177.785205721499	168.086339325356	146.08449578774	194.077374751717	139.363033644341	185.966561094351	183.611438895487	219.133899053821
Fatty Acids	HMDB0000393	NA	3-Hexenedioic acid	0.656781419594769	0	0.900686315928156	1	0	57.0247217591247	111.789995111824	109.268784788002	77.8315788448142	82.7492949539202	84.4668085886028	87.4682147054749	81.8846056941295	62.4840953756251	78.7680768494509	99.1054513339886	96.5249303959157	82.3062692555878	80.6105671650912	70.3922481874697	108.043686576081	122.356780421383	108.64854825729	140.988474779936	89.1371159599342	79.4581169345717	69.2271594110047	109.270942147066	64.0907823464173	92.6319160000416	88.2894545510698	107.851792979043
Amino Acids	HMDB0000696	C00073	Methionine	0.38180624410617	0	0.869607065338245	1	0	54.7474716575832	116.846910456741	99.3155304785421	78.2030172980714	72.2815414501304	76.3043119423736	110.114538783645	105.543428863411	116.799619471596	64.2804935349703	105.998726143164	108.825046340572	96.0229868331439	87.1567234431137	83.4283216660688	128.120827703448	119.148960618506	98.2510481228174	113.281164193867	97.0905090762725	83.6136990245572	79.3751174668995	114.78645398028	71.554412871548	77.8990477715238	86.0503691273872	91.0188904655416
Amino Acids	HMDB0000267	C01879	Pyroglutamic acid	0.266025726823524	0	0.828999491361329	1	0	789.41554546088	1037.30041926521	1069.50855440272	975.549607127721	972.390859571738	1014.37314124523	976.227504502451	944.792939675005	1041.64832570568	1056.266641143	1038.62574045472	1009.75690633726	946.584716236896	895.360220759425	956.494812649451	1037.04999338447	1100.97163425492	948.709725544562	434.45324220654	914.828295378273	1004.40479603774	940.757674799612	994.672527965482	887.158711866823	994.661092089898	1033.19637165215	1060.93523206474
Organic Acids	NA	NA	Maleamic acid	0.651439057531054	0	0.900686315928156	1	0	133.03219249901	54.6558160063235	55.6725338275747	169.491628629745	168.50615993811	175.207224745468	171.774658461703	166.871525349496	98.3557301104049	179.267528670623	57.481263519467	62.2177040204283	166.610408245298	157.060740573594	167.430077649378	56.6580330616287	23.292602001488	58.8227533229883	70.5773533848692	56.5765694113576	174.576789954984	165.32838130317	52.8831721782308	152.550178589024	172.400834231095	176.964958313119	180.082065085973
Amino Acids	HMDB0000725	C01157	trans-4-Hydroxyproline	0.272093547429154	0	0.828999491361329	1	0	16.0852031426051	31.7388670083995	34.8862443327449	34.464617138292	33.400474984595	42.270274501529	34.2376221694888	31.3233635441023	22.4340064849258	37.2413553068931	41.1714192108192	33.3950442695171	33.6238494357658	30.6623370365539	37.6682631502825	35.0723498775124	36.3728463320256	32.2073857264498	44.9420058145575	31.2385636386988	37.7450250968124	42.0694032858816	35.9257527996902	32.6359125022101	36.8291152274062	37.228012245481	37.8396650414855
Amino Acids	HMDB0000112	C00334	GABA	0.233697963986016	0	0.828999491361329	1	0	15.5073934153483	10.4143981295214	13.8008293401057	11.5511269808021	12.6470669436921	12.5528874760982	11.1332323354203	11.1436059366633	13.6566247989064	14.7993781505781	17.5257060646574	12.1394801020956	10.9674102717938	11.4234540435149	12.9086436303235	13.371396037897	14.4687036482008	13.0666485340489	25.2731993068126	11.9838288171853	14.9588857475027	11.7496450874308	13.6316769234562	11.8872991790705	13.8712612520677	13.8849032882385	13.7712387304218
Carbohydrates	HMDB0000943	C01620	Threonic acid	0.793549803164915	0	0.947450371051444	1	0	2.95702625125546	3.17441401213765	2.83875962626908	3.09937988045771	3.18966899694602	3.45445480024573	3.13942627822691	3.01989954860449	3.05281189379018	3.05268897667485	3.22025310273676	3.48809258132046	2.60617633973566	2.79710088719809	2.68876979861624	3.33282547421345	3.34187794389284	3.42016353862095	4.38733715943963	3.31033118896241	3.1575165225218	2.94332155610692	3.58677456638457	3.17973023308471	2.92701944481957	2.94684231047879	2.82422863255473
Amino Acids	HMDB0000574	C00097	Cysteine	0.402081177843906	0	0.869607065338245	1	0	21.0645634392595	33.6371876801098	34.9097051561025	34.9273929161207	35.4388085793285	40.3473513861213	39.594757046392	28.992213015355	36.8877787223829	31.8030732819379	33.7745029211206	39.2754635061182	35.2519641743192	31.1618193378393	27.9262512496089	21.8462951008969	26.150913079574	32.9989962784155	34.7662332959113	29.5350328158075	28.2543288825658	36.8269811568318	37.8448222105456	24.2777644609589	26.0315299267879	27.692596734281	20.1382497405396
Amino Acids	HMDB0000064	C00300	Creatine	0.950474780014724	0	0.984057027757178	1	0	53.8552654610837	97.6527792205601	76.5233405866379	115.024137410307	121.007700436626	241.488512661513	107.371730416013	98.9208421340153	131.397929431428	90.7322973043524	400.277969398947	75.86601364372	108.606584262989	92.5511322969957	90.8829677901944	86.9692036902647	100.601059250826	94.693875065587	103.853435629334	88.696454989975	47.2962101333295	166.616823269498	157.75523985709	83.2320595077778	237.247452912568	103.634910687515	77.0102165845953
Organic Acids	HMDB0000606	C02630	2-Hydroxyglutaric acid	0.00178379886910299	1	0.0878520943033225	1	1	2.01383684352743	2.73147252207193	2.59242098101433	2.36259212891472	2.80197442273159	2.00233586943636	2.38529363132187	1.90730497806599	2.66737796745799	2.58862224387867	2.49785825188586	2.22021682396549	2.17081965140453	2.67957563983683	2.8862860634435	2.16007184870075	2.36516863077803	2.09066376544782	2.25600557589589	2.14419179285065	2.14130430837686	1.79672641176005	2.02541582657027	2.08254859221812	1.41156887631174	1.95598266896409	1.68703922741101
Organic Acids	HMDB0000816	C00988	Phosphoglycolic acid	0.0827279883529584	0	0.626088120517637	1	0	36.3850184134365	44.0621320355851	43.6019402100917	66.6640686272122	49.0433636381259	48.6062778050995	43.147559738478	50.3198856558892	53.0497240424485	46.363167023418	75.5309602153754	61.6612155658426	76.8195822245653	47.121747929499	44.1608139199269	73.4474546234559	61.1257245124353	59.2439307320469	56.1923494101436	51.6110726279139	39.2572456535757	41.714786230929	53.6711024401185	32.0139432917825	52.044727790247	38.0322814350221	73.6986210641219
Organic Acids	HMDB0000128	C00581	Guanidoacetic acid	0.0666817572295718	0	0.626088120517637	1	0	0.441854497314034	0.801513172499872	0.862185258391643	0.627182962057258	0.734270026921276	0.709042446684262	0.882614505266639	1.17734875189259	1.26580005352276	0.775861568893607	1.11411600236864	0.940867077856177	0.70372724963114	0.517111088389563	0.369546559999388	1.0474594347528	1.60390990143854	1.233085667485	1.55545647601243	1.2467481101287	0.780305807289871	0.632400414665543	1.77888549923116	0.559073447575333	1.51545056850784	0.93295225986774	1.93072267137038
Phenylpropanoids	HMDB0304563	NA	Nepsilon-trimethyllysine	0.715962860535723	0	0.909965700164758	1	0	0.356882478599797	0.232016970986805	0.187686586860766	0.219209578971469	0.211469767753328	0.198531885071593	0.273722219987755	0.253129981656906	0.20147682512819	0.224782323698148	0.234015233374235	0.240953763841216	0.214696449040009	0.252679281826718	0.24848820413752	0.220517775737431	0.205875002274201	0.268944610603725	0.201853130474895	0.241826142050825	0.193564231265704	0.195039380223952	0.256198183313184	0.195675706651367	0.164988569958515	0.25736614065317	0.218690270219946
Phenylpropanoic Acids	HMDB0000748	C05607	3-Phenyllactic acid	0.837497616991544	0	0.959226921786826	1	0	0.543820919771119	0.569496201513067	0.5513293489035	0.870749160914445	0.710773386059795	0.59559565521478	1.40212810646789	0.653428557300386	0.972344677792567	0.514824031695758	0.610474521845831	0.613858398357384	0.984025391433373	0.734532796007902	0.630777748964473	1.13265948446953	0.574534890067537	0.888024657653808	0.688675386326113	0.596504483725369	0.604888222705326	0.656041551662386	1.2664891326048	0.649922882806325	0.549961899861715	0.33457598284912	0.693560571268972
Organic Acids	HMDB0000965	C00519	Hypotaurine	0.58041986780074	0	0.895281608274072	1	0	6.53434823912486	15.2973007461982	21.5722270773093	10.3393851414876	19.0792723795224	19.263265191518	29.1039340027797	33.7369284854821	31.9209369898749	12.4862955292971	22.5621208698855	23.4700439970099	14.7424895007473	14.0795246338795	17.8465502510049	36.8164450128903	65.5448553752048	12.9651600017456	28.4494176834029	13.0693594992802	18.7938770794545	16.5251547607931	18.5091102623808	10.5525113229844	25.4449039002687	22.1785271707869	21.3129289062925
Amino Acids	HMDB0000517	C00062	Arginine	0.49086054129953	0	0.879086605781885	1	0	10.4090722924941	13.4200725263959	11.7949289430313	12.9211868493738	10.5852367080971	9.50684112514259	9.98806794567564	11.8205814690016	9.58328898653215	9.68739304712018	8.05317640068292	11.0092922097927	11.6890288921782	11.6996383748139	13.8261385379082	9.91828814055402	7.88549136617694	11.0774733009044	7.69416638516071	12.4191158728768	9.5511850365171	12.8253168207872	12.3265163669551	11.174480533412	10.6509287939885	11.0989148156679	10.8532856963442
Amino Acids	HMDB0000148	C00025	Glutamic acid	0.303265037694244	0	0.828999491361329	1	0	115.442984625163	190.702130812223	215.059502513241	175.946132899461	174.356823512619	199.099119028941	176.478211711289	168.590454527259	212.255835272548	189.484247834839	218.290427149023	196.142100761127	181.185911619014	168.319659270803	177.216689996948	207.507226968923	222.076886174105	182.750400118539	262.711849313076	170.847482401774	194.786105475569	168.833179862952	201.903504162737	151.592765310052	190.103496718866	188.244029427245	194.534367800794
Amino Acids	HMDB0000159	C00079	Phenylalanine	0.286024593692005	0	0.828999491361329	1	0	107.387637251053	174.708779153064	148.624315970369	134.497255008939	127.392912590734	125.494840723541	161.557557638079	149.652799853067	171.412978874279	109.497995811798	156.886864826696	158.736897421967	144.144810369361	145.643162792447	131.488488943231	164.546354841167	159.395129667737	142.317368848907	154.328591961615	143.6930936066	132.512862948056	129.133800561004	161.042310888278	122.646737561839	115.956411241955	125.626847406328	126.765377206351
Carbohydrates	HMDB0000956	C00898	Tartaric acid	0.254581480186909	0	0.828999491361329	1	0	4.75843304799729	4.80907903499923	3.74200132553652	5.02964200640092	4.29401111743562	5.25825878461049	5.53030607730362	4.22079527553493	4.36679118810446	4.6841735841614	5.0669385313204	4.02163305839744	3.95399293648683	6.16419922409832	4.42818722757888	3.60346092625485	3.38018026989734	4.3893790221174	4.74948542293871	4.27226184289792	4.53666167028995	4.66321427262723	4.85809762697641	3.44529012068299	3.64808060241604	3.39723305662184	3.6177618987814
Carbohydrates	HMDB0000098	C00181	Xylose	0.740948887974915	0	0.929725674720116	1	0	0.475843304799729	0.569496201513067	0.609981407297489	0.608915497142968	0.657905944121464	0.697697767537314	0.46923809140758	0.594561119705757	0.481792407915236	1.24717934438972	0.422244877610033	0.390115617647683	0.733546200886696	1.52195195332837	0.700864165516081	0.506188530670013	0.459627912054029	0.370433142907017	0.617433104982032	0.478278369833855	0.514154989299527	0.537835866678172	0.541399934548615	0.789691244700158	0.439969519889372	0.784966728992167	0.41238736670047
Amino Acids	HMDB0000812	C01042	N-Acetyaspartic acid	0.650189975057805	0	0.900686315928156	1	0	1.47001592375631	1.05989570837154	1.24342363795257	1.21783099428594	1.12783876135108	0.918919010902804	0.98875169260883	1.01840667038709	0.946065091906282	1.29068560058936	1.10902871468659	1.21050581358325	1.14504772821338	1.1987575230849	1.07678221792925	0.957247617405669	0.794773264593426	0.938768923805455	1.00926565237448	0.994174139542282	1.24606973877297	1.14068486009766	0.889442749615582	1.41166045512772	1.08770242417095	1.13241101887395	0.643574223790127
Carbohydrates	HMDB0000646	C00259	Arabinose	0.250591944154884	0	0.828999491361329	1	0	0.985675417085154	1.12317306409522	1.05573705109181	0.864660005943015	0.775389148428868	1.14014025426829	0.944062350570013	0.977199464070848	1.20448101978809	1.1891710027902	1.23621090673781	1.02692199351375	0.989989181684484	1.0871085380917	0.904751922757123	1.06249473764399	1.13470640788338	1.0757784424149	1.41297191332427	0.897443682721952	1.05250550750727	0.939735195624498	1.1843123568251	0.894517516120533	1.13658792638088	1.04876702316167	0.943492308663196
Amino Acids	HMDB0000168	C00152	Asparagine	0.438834400466446	0	0.869607065338245	1	0	515.567723548635	271.106557485105	302.69740816554	274.58435428165	299.958117237664	310.464161874958	289.022733468295	424.999352458186	449.661234238271	343.119340561173	249.918094668319	317.496742821442	285.689408189238	268.985909898094	277.867155657471	276.454114260283	260.685630786644	261.09954705668	294.022831963799	281.050342291469	313.08409519005	302.169192525145	257.131131414683	283.19166645119	315.042618991895	287.130534819709	282.104200290296
Phenylpropanoic Acids	HMDB0002641	C01772	2-Hydroxycinnamic acid	0.313048325049172	0	0.828999491361329	1	0	515.567723548635	271.349120682046	154.806242925095	167.871913407345	292.280589836176	265.505198415602	289.352317365831	285.359903739966	449.661234238271	193.588338003005	250.208070066196	161.926666295674	293.406552774176	155.280233076071	277.765211778851	276.704702641803	260.929808114922	106.765935983064	294.254369378168	280.889124863435	320.608904680504	167.621571591864	111.136838350064	193.285667662982	174.209597812863	105.584459202963	178.357536097953
Amino Acids	HMDB0000251	C00245	Taurine	0.569770263519632	0	0.895281608274072	1	0	229.432947730312	230.809428115078	224.707766119052	205.040115352952	228.381475013378	235.056079585193	219.31853222325	205.08237909217	149.850578654582	261.900411279142	244.113499423102	239.817838954536	212.334788100569	200.697864918831	208.169400143104	220.703211139756	211.921981992161	234.337021088302	282.226297544575	217.326466903943	233.547342786526	228.054228040043	219.803539498751	209.442890297909	237.265784975896	235.522189465232	211.492236182993
Carbohydrates	HMDB0000283	C00121	Ribose	0.409243499637447	0	0.869607065338245	1	0	39.384530674049	44.1465018432166	40.6282808495164	56.6474086992104	33.9526460448398	55.1464853333152	45.0524429428825	51.3559525575547	30.4974594210344	39.2136389212769	40.6576031549323	46.2918076293993	80.5409873412588	58.7920049924725	64.8299353102375	60.7326001451408	67.0817362061355	34.1102957071366	48.3853827461881	30.733415697526	42.1123180647448	57.4479629023278	63.4839762538122	78.6965761643229	66.3009623722179	65.2809215766764	45.9499499199281
Carbohydrates	HMDB0002917	C00379	Xylitol	0.0477407743073721	1	0.626088120517637	1	1	3.20344510552675	4.02338520143028	5.95904913282932	5.34018890994383	2.43777648937864	3.97063770143187	3.17294328475602	4.49747223222969	4.30985208535084	3.78504428936881	6.00808675249938	4.34290474351906	4.74717703988464	3.73730286608821	2.58045442758194	4.53564970550853	4.34731400151103	4.7902587247154	6.08527819814022	4.92250546930125	4.19792426557496	4.94690791658934	5.96990106399589	4.46559916250798	6.90507718715265	4.72910283450199	4.84867570544795
Amino Acids	HMDB0000510	C00956	Aminoadipic acid	0.0297860276172167	1	0.533440676417426	1	1	0.27191045988556	0.384937247319018	0.545464143064101	0.420151693028648	0.370072093568323	0.448114826304454	0.351928568555685	0.423845550681332	0.687649164024473	0.500321946295877	0.493466905158713	0.470433538928088	0.405537737075572	0.334946954979603	0.496976408275039	0.390917875170901	0.727744194085546	0.466847248595145	0.843033662571621	0.45678271276267	0.423421755893728	0.496463876933697	0.594573142406068	0.524131357101875	0.494965709875544	0.649849505149253	0.637325930355272
Carbohydrates	HMDB0000568	C01904	Arabitol	0.639641482821639	0	0.900686315928156	1	0	0.943189407728035	1.02298391753273	1.02641102189481	1.45530803817169	1.07497131941275	0.986987085784493	1.22895690606747	1.40104501475218	1.19134122684495	1.10940953309086	1.19551260528142	0.889234128461631	1.2583597429845	1.12236611230007	0.815551028964167	1.28301251338142	4.11271225473345	0.893099084268973	1.24080306674274	1.27899159573548	1.05250550750727	0.927914627126077	1.60486409169768	1.33478785608611	1.63155363625642	1.17745009348825	1.2809001541454
Lipids	HMDB0002520	C02979	beta-Glycerophosphoric acid	0.465218223901169	0	0.869607065338245	1	0	1.64845716305621	1.85613576789444	2.65107303940832	2.03377776045751	1.76224806461106	3.51685053555394	2.73722219987755	2.76676956694758	3.11413092752484	2.70463892707771	2.99641244472662	2.79391626168267	2.06943521713564	1.71586861147446	2.24276532965146	2.98200174008572	3.99780527671994	2.01962179283552	3.67491434599883	1.86474825092525	2.43165065527541	2.49413995316691	2.99703535196555	2.46691158742616	2.51760336381141	3.146301069485	2.8429735128593
Carbohydrates	HMDB0000508	C00474	Ribitol	0.00752761264154016	1	0.296587938076682	1	1	0.688273351585323	0.843698076315655	0.709689906567271	0.755055216457281	0.657905944121464	1.00400410450492	0.865856002002083	0.818257382565349	1.03366371152723	0.86287408129289	1.08359227627635	1.04413297664527	0.805111683900033	0.928449454153989	0.745464612412559	1.08755357579597	1.1203430356317	0.974289910111607	1.24673992352141	1.03716545368465	0.895234569603883	0.922004342876866	1.04896237318794	0.999343787540908	1.00215279530357	0.868610724704447	0.812278146531229
Carbohydrates	HMDB0000849	C00507	Rhamnose	0.39984626225472	0	0.869607065338245	1	0	3.10997588494109	3.45916211289419	2.70972509780231	3.50126410857207	3.42463540556083	3.25025057560066	3.58073353086023	3.12586093627482	3.54336416366751	3.69078073426959	3.65267255571089	3.26434980061076	2.97593133530456	4.18389880606101	3.15388874482237	3.45310789734296	3.41369480515128	3.36941927246931	3.87676747647372	3.49304427406748	3.13936987584064	3.16791235757693	3.67861919813836	3.73181526256535	3.01256907368695	3.21707675816462	3.08665695681867
Pyridines	HMDB0000232	C03722	Quinolinic acid	0.823128580059704	0	0.959226921786826	1	0	1.02816142644227	0.569496201513067	0.803533199997654	1.89981635108606	1.96784367214902	0.516182901186143	0.564202943240067	0.706409251135553	1.04680350447038	0.427811519296475	0.82922789217392	0.550751460208494	2.2602765051712	0.317318167875414	0.29946014344778	0.892094638210518	0.947982568611435	0.583559060743931	1.17549764217733	0.338556598871156	0.53835051820774	1.95630408648874	0.502728510652285	2.18737486363849	0.71495046982023	0.67558611921457	0.637325930355272
Carbohydrates	HMDB0029196	C01018	Fucose	0.780502402936219	0	0.9465264630456	1	0	0.747753764685289	0.89115609310841	0.674498671530877	0.895105780800164	0.928117314028493	0.777110521565951	0.9105453440409	0.824144126324812	0.849706610323235	0.928133465592352	0.854664330584163	0.814653201558397	0.817039264402255	1.11061358756395	0.828294013791733	0.841976961906557	0.833075590597928	0.847429244732491	0.932086514251722	0.870574111382971	0.756110278381658	0.815619226391074	0.981287381369365	1.04127429610906	0.776057347582642	0.817137496573813	0.787284972791806
Amines	HMDB0001414	C00134	Putrescine	0.118353637305883	0	0.647657404146084	1	0	15.3544437816627	19.5737953705232	18.6806805984856	13.8650058699454	26.0753971960284	23.2849539491112	21.0486801002829	21.9398939915184	24.019541500065	17.1197118145589	27.5629246613393	17.5724137772773	17.8257690605718	14.7024084448942	14.8583203089409	21.9214716153528	19.5772763790513	18.0548098967557	15.1033636449451	13.6604900687377	9.66006491660406	18.4400868575373	25.1364255326143	13.2430522894407	8.22498574682076	18.3630741356036	18.7573768914365
Nucleotides	HMDB0000226	C00295	Orotic acid	0.245212299057422	0	0.828999491361329	1	0	0.679776149713899	1.13899240302613	1.07333266861	1.17520690948593	0.769514988213498	0.822489238153744	1.11164738321558	1.34806432091701	1.10812253820504	0.86287408129289	1.42444055097361	1.50309252681901	1.2106494209756	0.869686830473356	0.987581324136296	1.09256534342637	1.18737210613958	1.29905321348214	1.70387789547926	1.3864698810914	1.17953203427539	1.19387741834056	1.88039798695903	1.10417005896128	0.745503908701436	1.02303040909635	0.906002548054063
Lipids	HMDB0000126	C00093	Glycero-3-phosphate	0.409694206680152	0	0.869607065338245	1	0	23.1123890902726	34.0801291701755	66.8340205399509	37.0342405362353	29.3825493972818	86.3727146852901	67.9389722345118	67.7211002088617	78.7993382800274	62.018168212589	78.3645794542765	71.8156956134367	41.5377990989906	28.2706982527521	48.9840336771603	72.3198069066167	101.40540809692	40.5142220954743	94.6928656198405	36.6232257350306	56.9502261677065	59.1737659030973	77.5168692001928	54.3629043586065	57.0493810789886	78.4323313640534	63.5201510587421
Carbohydrates	HMDB0001586	C00103	Glucose-1-phosphate	0.353864848381437	0	0.850138721111502	1	0	2.99101505874116	6.32773557236741	8.07638844085233	5.15751426080094	6.16199406592335	7.16983722087126	6.54140244093186	7.61744642474505	10.9279277977138	5.77908103185238	8.98923733417986	7.08518805580719	5.66560073855578	3.63740640583113	5.46036899861165	9.58751147694787	12.0077792024115	5.94215356635777	10.3360676516704	5.34704469645714	6.79289474098081	6.87366058183202	7.93730975472166	5.07359153674615	9.47767674095022	8.30005803606472	8.55391371231732
Amino Acids	HMDB0000641	C00064	Glutamine	0.115469113012847	0	0.647657404146084	1	0	45.4855216177313	91.0350224344592	100.740775497516	55.5330933394387	41.5831801646057	42.9622999294928	71.519705765372	62.4112573378261	106.922875109334	62.4387286891855	124.16543045576	70.9608834512381	60.4310866145113	55.8891313826493	37.5280903171793	66.5312152935092	68.6186170370661	61.096096446582	42.8047373742351	64.6696842986585	42.6869618763149	38.0444997121692	44.7186678081182	51.9309348616538	43.1170129491585	41.6547098647155	87.8635022809395
Organic Acids	HMDB0003070	C00493	Shikimic acid	0.833353649133832	0	0.959226921786826	1	0	0.365379680471221	0.812059398453818	0.5513293489035	0.407973383085789	0.516926098952578	0.612612673935203	1.30157708688055	0.423845550681332	0.670129440100283	0.333547964197252	0.651172823302219	0.562225448962837	0.453248059084463	0.423090890500552	0.458747453792344	0.646518024321106	0.627200588323727	0.400879702598005	0.920212800694375	0.494400112637243	0.381079580304356	0.449181602940012	0.831435613771087	0.370386159018658	0.586626026519163	0.649849505149253	0.306166378307925
Lipids	HMDB0000224	C00346	O-Phosphoethanolamine	0.593770940358048	0	0.895281608274072	1	0	39.1126202141635	120.912480561987	123.791034446354	72.9480765577276	115.303890867502	136.436783760772	105.371882359776	112.260203492958	116.909117746123	111.325258572183	112.566414540689	116.994526333665	90.6138290753859	81.7740671139678	107.926709997063	131.543864995008	137.739952102941	102.843404209541	155.949353862192	90.6740554405239	123.197584318394	90.9888260165984	124.657334929819	96.9433358095628	136.946623753343	126.817165806849	98.6855465101094
Amino Acids	HMDB0002005	C02989	Methionine sulfoxide	0.271222923216221	0	0.828999491361329	1	0	7.93638654790977	9.92927173563986	8.40483996785867	7.32525343062991	8.91697520693198	8.42909660618251	7.47429245599217	7.5291452683531	8.72482251424682	7.62809692033714	8.86714242981069	8.96692221151954	7.49052055539586	7.69202743979475	7.18704344274672	5.08694414485211	6.69811926003736	7.86536125350516	9.00621173324753	8.8615846275958	8.68014599582143	8.49307846611575	8.58022217699814	7.6313525594033	8.75661558335375	7.84323313640534	6.71691544246978
Nucleotides	HMDB0000157	C00262	Hypoxanthine	0.398198288303718	0	0.869607065338245	1	0	22.1691996825445	68.5293762487391	70.8986081866543	54.3578864299528	50.3180564048612	87.8021442578056	51.4150880156591	62.3288429251936	96.9672919894128	44.7099292878316	123.14797291935	68.5169238465629	60.0732591994446	30.9032637936445	48.5061717461266	75.6827029866126	128.126068275811	49.1610450477148	104.916132992716	44.6411058225824	60.4585778593974	52.8911337461864	69.2605201983264	43.6286941651601	74.611497747906	68.4143543391288	80.8029306995527
Organic Acids	HMDB0000094	C00158	Citric acid	0.0972827988713795	0	0.626088120517637	1	0	85.7367668826655	71.6826978089688	106.289260221587	109.397758216706	106.886219278876	79.9459539485439	92.2220434648541	88.2010817480332	64.7178601759593	104.603541989338	93.7485374047914	97.2994246368339	81.9484418405211	105.831485248819	112.061808573608	55.004149743598	55.7921256163084	91.0199901962078	87.8773540379235	93.2911516889406	25.6049184671165	80.1079927138016	55.3484754516218	84.5808242000533	73.4626884459727	81.2118856831076	39.4767179214177
Amino Acids	HMDB0000214	C00077	Ornithine	0.978812408448083	0	0.984057027757178	1	0	242.238230950548	330.313069990556	295.535991835633	242.744162936044	225.403275784186	224.47149394109	294.368696009689	278.978673504708	283.648710263624	231.649061134991	272.429342661384	288.742927003057	270.24319143886	243.089221642039	229.966275690654	288.296921170909	300.055634128522	268.599549593894	280.670841068563	274.461923399151	259.279287780411	240.471735247635	280.010112577349	266.216798899184	248.161141280935	275.375336345375	300.642886911512
Amino Acids	HMDB0000904	C00327	Citrulline	0.687247732666781	0	0.901349075614504	1	0	5.33624277525411	9.55488071427479	7.57198073866402	5.31583229005811	5.75080285084744	6.91458194006493	7.34022442987572	8.11193290053993	9.66650767517205	4.73493088306098	6.94923497367837	8.43338173444256	6.91799669128917	5.41203764098622	6.40972136826525	8.29447542830566	9.67612510688743	6.75913625139927	7.43294468689908	6.76038414888752	6.21825092941075	5.83345055397094	8.40136684147762	5.81436385478347	6.90507718715265	7.47648638597457	6.89811595208059
Amino Acids	HMDB0001721	C01005	Phosphoserine	0.0152140198320063	1	0.363204350710719	1	1	0.195435643042746	0.14764716335524	0.299125497809346	0.231387888914328	0.240840568830179	0.323323355688024	0.217860542439234	0.241356494137981	0.271555720824951	0.246535451797969	0.32558641165111	0.177846825692326	0.244515400295565	0.240926757090592	0.363175067585606	0.34080019886694	0.311206398786582	0.360284289676688	0.379958833835097	0.376173998745728	0.344786286942036	0.378258191949484	0.425385662859626	0.321467232355817	0.195542008839721	0.212327066038865	0.393642486395903
Nucleotides	HMDB0000290	C00043	UDP-N-acetylglucosamine	0.685561521572358	0	0.901349075614504	1	0	3.41587515231234	5.22565496018009	6.0646228379385	5.0661769362295	4.62883824971173	6.16583311636634	5.41299655445173	5.33927658983289	6.42535874919683	4.92345799325943	6.47611721924785	5.27229783262089	5.47475945052022	3.46111853478924	3.96306828137275	7.37732195194316	7.37798554661728	4.57713280687849	7.59917667670193	3.89071392988439	5.04476777736242	4.66321427262723	6.23576710328316	4.9478000110417	6.16568396622745	5.75856739711467	6.1920587939419
Vitamins	HMDB0000044	C00072	Ascorbic acid	0.515458536304803	0	0.895281608274072	1	0	0.186938441171322	16.0460827889284	16.7686234948416	12.5375700861737	19.5903243182597	15.5251934125986	20.7581993770306	18.6374307424597	35.8146956320262	14.806629193278	18.6449093547081	18.2952750688009	19.5075579113852	12.8631383236904	14.5652316579069	35.1926323006419	40.5765266110198	13.163062639737	42.3772836861706	10.3985241081855	11.5957072292611	13.9837325336325	30.0766999353704	12.2506969199945	19.8597352727842	20.4927789495086	22.5188495392196
Carbohydrates	HMDB0002712	C07326	1,5-anhydroglucitol	0.340857658884607	0	0.828999491361329	1	0	15.1420137348771	15.0441913233035	11.8770418247828	19.8384668969179	21.405439824809	16.3873890277667	14.5910701756738	17.307026652821	14.4800518233434	16.3656033737651	16.9864535703602	16.929870407034	11.7248116336849	20.2554763827139	14.7818623999755	14.358714261085	15.014511793765	17.0094780140318	15.5011330491162	17.5243344272831	14.650392753923	15.2130716574683	14.2504197057975	17.135601168184	11.4942037071098	11.9739596938887	11.7217984837891
Peptides	HMDB0028680	NA	Alanylalanine	0.641463652483746	0	0.900686315928156	1	0	4.15513171512621	3.92846916784477	3.39595418101198	2.8314570617148	3.10155659371547	3.04604635095559	3.33494214964673	3.20238860514784	4.23101332769198	2.84965978107652	6.09965793077626	3.6429914295041	2.99978649630901	2.67957563983683	2.8862860634435	4.13972006270724	4.32337504775821	3.43031239185128	6.01997277357481	3.47154861699629	3.91967568313051	2.75419246013218	4.33119947638892	2.55077260456246	3.31810346249901	3.61599427617703	3.59276872504197
Carbohydrates	HMDB0000660	C02336	Fructose	0.14201497400012	0	0.651723599047165	1	0	16.6120296586334	25.9384427337294	17.8595517809698	20.6483245081181	15.184704156732	18.5372057261134	15.6356835458312	18.0252093914755	27.3482890456612	16.1843273062666	19.2248601504616	23.2979341656947	23.1633613353165	15.4016836666937	23.4598350675474	25.6001090560636	30.5556805700918	17.6894511804639	26.3121492430804	18.7979521087508	23.2095611052034	18.0736492340863	21.5351491822686	21.2028604992945	26.0743047412215	20.9624721562007	14.4023163673422
Nucleotides	HMDB0000034	C00147	Adenine	0.33324665866526	0	0.828999491361329	1	0	1.58897674995624	1.93523246254903	1.77715736933788	1.75367663177175	2.03833359473346	3.25592291517413	2.20095009541175	2.83152374830167	2.10236687090285	2.35658887748058	2.58434214248068	2.93734112111197	2.12907311964675	2.13895950197501	2.14719294344472	2.44073083600293	2.68116282031517	1.96887752668387	2.57659584194425	1.59605253753545	2.18364648396623	2.02131721323005	2.46530327339102	2.11749068269158	1.94930940062097	2.63800294169499	1.51208701123506
Lactones	HMDB0001264	C00425	Dehydroascorbic acid	0.23749987462044	0	0.828999491361329	1	0	0.518329314156848	2.14088386865097	1.85927025108946	1.33961409371453	2.34378992593271	1.73573590948307	2.08364057255985	1.97205915942009	4.34051160221817	1.94327944358399	2.89466669108565	2.44395960467519	1.9441956218623	1.39267418123098	1.84773279999694	3.78388456094911	4.1701657437402	1.74560275561663	5.1531916838885	1.50469599498291	1.59690490794206	1.73762356926794	3.76079597391806	1.61432457987378	2.82313775262347	2.95327646399512	2.88046327346843
Amines	HMDB0041922	C08737	Melamine	0.138446581194062	0	0.651723599047165	1	0	0.0934692205856611	0.168739615263131	0.134899734306175	0.115693944457164	0.117483204307404	0.147480828910327	0.07820634856793	0.0883011563919441	0.153297584336666	0.159522939398686	0.167880493507603	0.114739887543436	1.34781659675117	0.0587626236806322	0.114686863448086	0.0902118173471311	0.11969476876407	0.126860665379116	0.243411127925609	0.112852199623719	0.145173173449278	0.106385116485792	0.207858903442772	0.188687288556675	0.207763384392203	0.180156298457219	0.137462455566823
Carbohydrates	HMDB0000169	C00159	Mannose	0.0615491724719355	0	0.626088120517637	1	0	18.328464436661	28.3324360252751	20.7335026422752	19.9967849261751	17.9984268998943	16.200201821842	17.7863581314492	19.5910832314927	28.6710282019376	16.4381138007646	21.0715455790453	22.4660699810048	21.9884946558476	20.0615597245678	25.9765745709915	23.6004137715356	29.8327241667568	19.4147562296198	26.1459172532776	20.2274133039846	23.0401924028459	16.9979775007299	20.6022010807696	21.5592698221238	21.7601591711952	19.6177340712878	18.8760944666988
Carbohydrates	HMDB0000143	C00984	Galactose	0.865336689864739	0	0.969021683934159	1	0	1.92886482481319	4.49796536935783	6.79190836202396	3.36121354422919	3.95918398515952	2.76242937228189	3.55280269208596	3.51438602439938	5.22087772940874	2.54511598767903	3.35252258247002	4.37732670978209	3.21448294534902	4.0428685092275	3.61900769102849	3.7939080962099	5.65438087641467	2.82138119803153	5.5331505177236	2.92340936168109	4.22816867671023	3.6525556660122	4.57289587574098	3.79471102541758	3.28143933584157	3.74467734650362	2.54305542798623
Carbohydrates	HMDB0000122	C00031	Glucose	0.177221105414233	0	0.775834617035643	1	0	186.649536307694	174.550585763755	170.7654680141	183.435793514319	195.809256619151	132.142822703653	138.788337869302	137.896972565419	155.57076851583	186.148768192866	179.347239942941	148.530784424978	153.001038892262	87.9382663380661	116.419909384635	85.2501673930389	129.974155505528	131.234821121387	183.187652762746	166.209794388666	182.162088267709	133.944771939862	133.909473097015	192.041729242127	188.038084250497	144.65907350763	180.531942213283
Amino Acids	HMDB0000177	C00135	Histidine	0.0993326157549255	0	0.626088120517637	1	0	39.8178879694916	84.0850595308089	80.8635929077931	76.3214684118997	72.8395866705906	56.3546936624652	85.0382317321142	81.7492105876618	78.6591804886339	45.0652303801287	85.3392508663651	86.5884561346541	62.7629286026959	67.482997034838	72.4311257598801	87.5104745943475	84.8444398907235	55.9201812991141	74.4244365774496	79.1255136790301	53.0003060734407	66.5438903618631	81.8190651086594	53.1818617006036	45.8607117606908	52.4190486975343	53.0230180881847
Amino Acids	HMDB0000182	C00047	Lysine	0.930549769204193	0	0.984057027757178	1	0	220.018048056775	118.239012282662	226.625688428535	205.222790002095	196.085342149273	177.952637099029	215.363525452815	202.680587638309	101.960413307807	194.081408906601	206.162333315019	215.613459677248	213.050442930702	204.270632438614	199.867345527945	203.116918524696	196.85480450014	202.06874224247	196.670254507113	201.967819926582	204.161872927502	180.452798696901	202.420734457351	208.366673911327	184.82997316797	205.995858978797	225.288468087154
Carbohydrates	HMDB0000765	C00392	Mannitol	0.837497616991544	0	0.959226921786826	1	0	177.659496727728	86.5106915002165	67.9425444435972	54.5283827691528	28.9537357015598	1.30463810189904	14.4011404720088	49.478081298286	44.8198337290601	143.396620434018	24.5410757782024	66.1303341856595	36.4447222245415	21.9008298457716	21.1406118289305	51.0799356889978	21.837113613317	122.019662388248	36.9450597336845	65.078101783011	61.214688137779	49.0139872787042	51.8680473009521	21.9506212354265	61.4185228390011	20.4284374143453	20.3319468370201
Amino Acids	HMDB0000158	C00082	Tyrosine	0.510527688092876	0	0.895281608274072	1	0	198.299200073416	268.517459013411	230.168272755532	218.66155502404	211.933826410342	206.399420060002	245.059593237609	238.783987115095	242.07440539152	193.631844259204	231.217225149108	245.015555860254	231.228075616089	223.344980085347	223.926100882388	237.973762394101	237.014793315861	227.481470731215	231.840194063974	233.464331450135	225.895506769304	218.024475669133	249.894741218082	211.287832674908	205.777410864925	205.539034079138	209.00541539592
Fatty Acids	HMDB0000826	C16537	Pentadecanoic acid	0.787068468272476	0	0.9465264630456	1	0	3.24593111488387	1.12844617707219	1.20236719707678	1.19956352937165	1.25119612587385	1.03236580237229	1.22337073831262	1.34217757715755	1.11688240016714	1.27618351518948	1.2463854821019	1.37114165614406	1.20468563072449	1.57483831464094	1.37624236137703	1.24793013996865	1.16822094313732	1.20263910779401	1.46640362433233	0.994174139542282	1.28841191436234	1.22933912383582	1.01512487727865	1.67023192463131	1.14269861415712	1.75652390995788	1.48084554406078
Amines	HMDB0042008	NA	Ritalinic acid	0.603795689702543	0	0.895281608274072	1	0	1.98834523791316	3.01094750985149	3.19067197663302	2.1738283248004	3.47162868728379	2.94394423863306	2.90480723252312	2.89627792965577	3.41634616521713	2.71914101247759	2.23331929241933	2.7480203066653	2.62406771048899	2.48565898169074	2.26187980689281	3.10729593084563	4.18452911599189	3.01420940940778	5.13538111355248	2.45587882038283	2.34696630409667	2.19862574070637	3.0260389198878	2.44594633314208	2.19373691167062	2.63800294169499	2.21814416937374
Alcohols	HMDB0003424	C00823	1-Hexadecanol	0.857734044239205	0	0.969021683934159	1	0	1.78441239299899	0.363844795411126	0.334316732845739	0.474954087771515	0.534548579598689	0.584250976067832	0.580961446504623	0.671088788578775	0.381053995351141	0.529326117095638	0.844489755220066	0.407326600779199	0.506922171344465	0.67577017232727	0.592548794481778	0.441035551474863	0.416537795298964	0.598782340589425	0.730233383776826	0.451408798494874	0.483910578164261	0.768336952397389	0.52206422260045	0.635946046616942	0.409416081008166	0.50829812779001	0.424883953570181
Vitamins	HMDB0000210	C00864	Pantothenic acid	0.978612194382452	0	0.984057027757178	1	0	0.569312525385391	1.29191267935835	2.42819521751116	1.18129606445736	0.699025065629055	0.947280708770174	1.70936733298476	1.29508362708185	1.77825197830533	0.957137636392113	1.8110744148093	1.16460985856588	0.864749586411146	0.805047944424661	0.834665506205515	1.51355382437964	1.54166862168122	1.07070401579973	1.69200418192191	0.838330625776195	1.30050967881645	0.744695815400546	1.18914628481214	1.12513531324536	1.49100781740287	1.20318670755357	2.31811686433143
Carbohydrates	HMDB0000625	C00257	Gluconic acid	0.320177369230541	0	0.828999491361329	1	0	0.764748168428137	1.02298391753273	0.897376493428037	0.882927470857304	0.804759949505719	1.01534878365186	0.698270969356518	0.888898307678904	1.06432322839457	0.58008341599522	0.880100768994406	1.02118499913658	0.888604747415591	0.934325716522052	0.777322074481472	0.912141708732103	1.00064826686763	1.20771353440918	0.938023371030395	1.04253936795245	1.10089656532369	0.992927753867395	1.02962666123978	1.0063322056356	0.831053537568814	0.733493500861533	0.787284972791806
Imidazoles	HMDB0000301	C00785	Urocanic acid	0.0983845743248125	0	0.626088120517637	1	0	0.560815323513967	3.05840552664425	0.170090969342569	0.852481696000156	0.199721447322587	0.153153168483801	0.491582762426989	0.753503201211256	0.065698964715714	0.369803177696953	0.0763093152307288	0.183583820069498	0.214696449040009	0.358452004451856	0.242116711723737	0.190447169955054	0.0861802335101305	0.431326262288993	0.118737135573468	0.300939198996583	0.145173173449278	0.206859948722374	0.236862471365019	0.328455650450508	0.219984759944686	0.25093198713684	0.15620733587139
Nucleotides	HMDB0000292	C00385	Xanthine	0.326331589177199	0	0.828999491361329	1	0	34.9999745083944	94.8422100038336	67.1976633019936	63.0714671940687	78.7313693666069	90.9673097398041	85.3175401198568	68.8749019857164	98.8550422422444	49.8944248182889	93.0057934032123	79.3942651856807	70.9392850369695	50.4535886921908	63.5174078729983	93.0083836848921	97.1490621196699	64.9932560870284	96.628280929688	61.9451097648859	65.4428568144892	59.2328687455894	90.5007997733855	60.6734458981131	62.6345497064731	65.7184440157868	59.5212432604345
Fatty Acids	HMDB0003229	C08362	Palmitoleic acid	0.474077494701974	0	0.869607065338245	1	0	9.02402838745201	7.38763128073895	12.8272051707655	4.81652158240088	4.66995737121932	4.23723766138515	9.25627996979	9.62482604672191	12.8156780505453	6.31565819164796	9.7268940480769	9.92500027250723	3.9420653559846	5.10647199784694	4.64481796964748	10.7552533348302	8.22063671871634	5.41948762499581	7.43888154367775	3.80473130159965	9.66006491660406	4.10764755320142	3.98315666132195	3.71085000828128	8.64051251560517	6.32477290655164	16.5954673629765
Nucleotides	HMDB0001991	C16353	7-Methylxanthine	0.017541200750065	1	0.363204350710719	1	1	0.382374084214068	0.384937247319018	0.322586321166941	0.359260143314351	0.458184496798876	0.56723395734741	0.46923809140758	0.335544394289388	0.394193788294284	0.348050049597132	0.315411836287013	0.304060701990106	0.35186362481557	0.340823217347667	0.293088651033998	0.36585903701892	0.378235469294462	0.385656422752511	0.397769404171117	0.295565284728787	0.338737404714983	0.34870677070343	0.386714238963296	0.314478814261125	0.28720232548334	0.276668601202157	0.249931737394224
Fatty Acids	HMDB0000220	C00249	Palmitic acid	0.984057027757178	0	0.984057027757178	1	0	313.240849788165	145.769935135437	224.502483914673	147.625473127341	169.175814202662	144.026374110081	175.908422600294	205.258981404954	197.184492766763	165.613815266635	145.511689569636	168.271782076826	175.04917145062	247.420027007302	264.041017119563	169.673393127062	127.149358962696	266.79812814551	155.895922151184	131.488934304435	215.39464722314	227.70552126934	93.9135529322365	163.235469855808	139.922528700373	210.313175988254	234.898343389962
Organic Acids	HMDB0001209	C00499	Allantoic acid	0.469244175046118	0	0.869607065338245	1	0	0.645787342228204	0.933340996924193	0.574790172261096	0.736787751542992	0.740144187136646	0.845178596447641	0.9105453440409	0.735842969932868	0.963584815830472	0.732355312693965	1.14463972846093	0.820390195935569	0.608306605613358	0.910820667049799	0.866522968274428	0.756776912189822	0.75168314783836	0.695196446277553	1.15768707184131	0.832956711508399	0.877087922922723	0.803798657892653	1.2664891326048	0.621969210427558	0.769946659806401	0.849308264155459	0.737298625312961
Carbohydrates	HMDB0000215	C00140	N-Acetyl-D-glucosamine	0.663556620022181	0	0.900686315928156	1	0	2.92303744376977	3.70699842281191	3.15548074159663	3.47081833371492	3.57148941094509	3.36936970664361	3.98852377696443	3.34367045537495	4.81792407915236	3.01643376317514	5.20429529873571	3.71757235640733	3.27412084786013	3.41410843584473	3.27494710068423	3.75381395516673	4.61064249279198	3.48105665800293	6.49492131586868	3.42318338858613	3.50835169169089	3.44569571728983	5.59285468100668	3.02598503500149	2.98812632258199	4.87708836537756	2.99918084873069
Alcohols	HMDB0000211	C00137	Inositol	0.452899271058533	0	0.869607065338245	1	0	211.350902147923	230.245205026542	218.566895605201	245.070220135131	215.146992048149	217.46615456785	103.573136342714	186.621550662494	90.1959186927132	145.521175945101	206.258991780978	112.284453950007	300.396114948479	108.475803314447	127.576392601168	192.66237124769	227.621147863257	123.668851038177	136.250863070554	167.628507755364	245.747938238493	111.450230087366	234.653366274941	356.493183846411	116.830239593957	225.362661062948	144.591758375994
Organic Acids	HMDB0000289	C00366	Uric acid	0.333410276875048	0	0.828999491361329	1	0	15.7453150677482	16.8634153003592	8.71569587734682	12.6349965657166	20.70641475918	17.3516867552573	16.8031926065953	11.3437552244851	11.7338350982265	12.7908393226946	9.87442539085631	13.6368356345374	12.2376975952805	23.0819585817523	17.0947141461786	12.6948074077935	7.41628787262178	16.5883006049731	10.923816472759	12.8329072714971	11.5533650536717	14.4388244208217	14.9851767598277	16.4227825225254	7.90722998245622	9.33595675219373	6.92935741925487
Fatty Acids	HMDB0002259	NA	Heptadecanoic acid	0.783536690138965	0	0.9465264630456	1	0	6.92521952521035	1.48701785950634	1.40764940145574	1.54664536274314	1.44504341298107	1.36136149763378	1.24571540933203	1.57764732753607	1.23952046763647	1.7475012906856	1.05815583786611	1.29656072924083	1.52076651403339	2.46215393221849	2.35745219309955	1.32811842205499	0.87137791660243	2.44587362850935	1.21705563962804	1.40796553816258	1.48197614562805	2.10997147696821	1.10696950903244	1.77505819605168	1.03881692196102	1.74365560292522	1.18717575262257
Alcohols	HMDB0002350	D01924	Octadecanol	0.774947249225903	0	0.9465264630456	1	0	1.11313344515651	0.247836309917724	0.193551792700165	0.353170988342922	0.469932817229617	0.499165882465721	0.329583897536277	0.482712988275961	0.240896203957618	0.362552134997013	0.46803046674847	0.275375730104247	0.548668703102244	0.640512598118891	0.446004468964779	0.160376564172677	0.225026165276452	0.421177409058663	0.356211406720403	0.392295741549117	0.332688522487929	0.602848993419489	0.435053518833709	0.405328249492117	0.213874072168445	0.315273522300133	0.181200509610813
Indoles	HMDB0000671	C02043	Indolelactic acid	0.203855674787204	0	0.828999491361329	1	0	0.662781745971052	0.527311297697284	0.392968791239729	1.15085028960021	0.957488115105344	0.748748823698581	0.564202943240067	0.606334607224683	0.254035996900761	0.485819860895997	0.330673699333158	0.797442218426882	0.548668703102244	0.822676731528851	0.649892226205821	0.385906107540505	0.23938953752814	0.659675459971401	0.480885399072544	0.897443682721952	0.514154989299527	0.661951835911596	0.870107037667417	0.824633335173617	0.439969519889372	0.469693206692034	0.274924911133647
Amino Acids	HMDB0000684	C00328	Kynurenine	0.101838205010378	0	0.626088120517637	1	0	0.237921652399865	0.469307054950583	0.545464143064101	0.286190283657195	0.346575452706842	0.510510561612669	0.407790246104207	0.506259963313813	0.595670613422474	0.456815690096236	0.549427069661248	0.642543370243243	0.435356688331129	0.423090890500552	0.719978642757429	0.907129941101707	0.536232564063034	0.492219381670968	0.694612243104786	0.354678341674544	0.822647982879244	0.34279648645422	0.599407070393109	0.265559887598283	0.788278723135125	0.431088285594059	0.524856648527871
Fatty Acids	HMDB0000673	C01595	Linoleic acid	0.42135241117303	0	0.869607065338245	1	0	39.5884635189632	13.588812141659	17.8712821926486	11.7642474048022	12.312239811416	8.46313064362336	11.0773706578718	15.3585144684388	13.0259147376356	12.130994437	10.9834541055429	13.390144876319	10.0370589926204	14.596635722269	13.8643674923908	14.8248086507119	8.19190997421296	14.025715164315	10.4073099330144	10.8284372496092	11.1964810022756	11.5132337174624	8.45937397732211	12.3345579371308	10.9197990561432	12.8425704185932	16.3830253861914
Amino Acids	HMDB0000929	C00078	Tryptophan	0.0957920440311502	0	0.626088120517637	1	0	41.5343227475192	54.5292612948762	49.0155251998569	47.0874353940657	45.4190067852425	42.8148191005825	56.7219473827687	49.0601224913641	54.0702479610326	37.7634303812888	48.6293829527025	50.3650736371913	44.1737943899818	49.4193665154117	44.422045108892	54.8788555528381	51.7895325488379	48.2679459634459	42.5375788191948	50.0848809758598	37.5454119833196	41.8211713474148	51.3943223582221	46.6756444544456	31.8550153775458	39.1904290679614	42.7570719747169
Fatty Acids	HMDB0000207	C00712	Oleic acid	0.260196453693852	0	0.828999491361329	1	0	202.734739450299	71.0973822685248	95.8902502683332	51.7456389472095	49.172595162864	54.3296684347349	58.9564144847095	85.7286493690588	69.5051247382444	46.3414138953181	56.4994169968316	69.4291059525333	42.6232089246928	59.8085983821474	77.1587731309068	79.4565640123009	41.778262089411	84.5500962618729	50.5642091839612	36.4405126499255	59.7871519321944	59.0023676598702	36.950545532943	39.868925230216	54.1773578241552	68.3371444969328	67.8689632894016
Fatty Acids	HMDB0240219	NA	cis-Vaccenic acid	0.268873543251779	0	0.828999491361329	1	0	58.9280949783236	10.3669401127286	10.0588280145692	8.62833259451586	10.6028591887432	10.6639983981313	10.0271711199596	12.156125863291	9.18033533627577	9.54962323582131	8.1345730035957	11.0035552154155	7.28775168685807	12.5046863192385	14.8646918013547	10.1237706134003	7.13859600908914	18.1004797362922	8.81623231632998	7.93727137353487	9.26083868961855	13.4872686566988	7.16871520478211	7.93185453747504	6.98451612824378	11.7938033954315	8.4164512567505
Fatty Acids	HMDB0000827	C01530	Stearic acid	0.865941963186835	0	0.969021683934159	1	0	523.368154866602	124.888407746625	114.817269512074	161.393052517744	191.198040850085	199.303323253586	146.703937577927	203.899143596518	132.124997974282	178.114612881332	90.8691325767519	142.856896985955	207.217856065115	350.331009859193	356.574201444927	110.805170540429	86.3382306048991	316.872569983955	127.689915595707	163.452976369287	200.484152533453	326.330434535919	111.716909708509	206.815245094305	110.627891501072	231.783946272244	98.3231454908878
Amines	HMDB0001257	C00315	Spermidine	0.962345414322559	0	0.984057027757178	1	0	7.49453205059574	11.0102598959193	12.0354023824466	8.41521217051582	11.9539160382784	13.6363043346317	9.42945117019042	10.6314592295901	10.5994329741352	9.69464408982012	11.9144277513578	10.1487430532169	10.9614464815427	9.58418392231111	10.5894203917066	11.8077245372134	16.3120030871675	15.1573122994967	10.3657519355637	9.9739848810296	8.32931082665234	11.3300149057369	11.7561128644842	10.7481870296358	9.58766912092257	11.6007787899416	12.5340766303203
Carbohydrates	HMDB0001076	C01094	Fructose-1-phosphate	0.730110283543831	0	0.921998242680351	1	0	1.8268984023561	4.97254553728539	2.96779415473586	14.6565960162313	14.1508519588268	9.7677687455224	11.1332323354203	8.71826750776462	7.60794011407968	2.63212850007831	8.13966029127774	3.98721109213441	10.0370589926204	11.3294338456259	7.5247325406772	7.34725134616079	7.65088961939936	5.01860792239781	6.81551158191705	8.11461054437214	3.88943127199525	11.4718617277179	10.1512487727865	8.5538237479026	9.03159653328461	6.14461660809442	4.71121324988113
Amino Acids	HMDB0000192	C00491	Cystine	0.0414374912292163	1	0.626088120517637	1	1	8.50569907329516	4.74052856629859	3.22586321166941	12.598461635888	12.5941995017537	5.50784172584335	8.23401127065206	5.23331520216255	2.86885479258618	5.96760814205083	1.50583715388638	4.03310704715178	5.62385420679801	11.1825272864243	6.14211868688639	2.10995417239679	1.52730524942953	2.2378221372876	2.02446816152762	5.02460984038937	5.73434035124649	8.3571419283839	4.340867332363	5.7025491652684	2.26706516498551	2.56079309949904	1.76826704206414
Carbohydrates	HMDB0000124	C00085	Fructose 6-phosphate	0.268212971140832	0	0.828999491361329	1	0	8.9475535706092	18.8882906835167	17.6190783415544	24.9898920027474	33.4415941061026	37.5225262785312	29.6625507782649	29.3689646159606	47.5178712133854	23.9284409098028	42.7230419538441	16.763497570096	30.1767786706234	18.5513602959756	35.9161027364923	31.8297362206461	52.1007389476244	27.4881689743467	51.6981488286878	27.7508932788992	35.1077124458171	14.0664765131214	34.1613690844202	26.3044057084194	33.9387599092441	28.4646951562405	34.359365598271
Nucleotides	HMDB0000767	C02067	Pseudouridine	0.000152702874012406	1	0.0100274887268147	1	1	2.81257381944126	2.58382535871669	2.7625119503569	2.80101128685765	2.94882842811585	3.34100800877624	2.87687639374885	2.33115052874732	2.66299803647694	2.80615352487688	3.02184888313686	2.44969659905236	2.18871102215787	3.26720187664315	3.03920188137428	2.20517775737431	2.4848633995421	2.24289656390276	2.19070015133048	2.3537744492947	2.37721071523193	2.30501085719217	2.10275867436292	1.85891921318798	1.87598114730607	2.25195373071523	1.63080458649731
Carbohydrates	HMDB0001401	C00092	Glucose 6-phosphate	0.829120506497361	0	0.959226921786826	1	0	11.9300714274789	13.0667739569387	12.187897734271	10.7473585245734	12.4179746952926	12.6209555509799	10.5466847211609	11.2377938368148	13.3325099063089	11.9279652414017	12.8148776710804	12.3402749052966	11.569753087156	9.50191624915823	13.2081037737712	10.4846178827888	14.3442210886862	10.7171890112277	15.9582710210741	10.7155850499855	13.2107587838843	11.6728113921911	11.4032361214302	12.2297316657104	12.6918985112531	11.5750421758763	12.2216619585776
Fatty Acids	HMDB0001043	C00219	Arachidonic acid	0.581841946692155	0	0.895281608274072	1	0	109.919803408738	16.6366714423493	11.4430165926673	27.3707515965764	25.9637881519363	22.5362051254126	12.0493638472161	20.1738708636795	10.5731533882489	19.7445892719373	8.59751618266212	15.994740323555	20.4796557223164	31.6260440649162	33.666965914427	11.4569008030856	0.876165707352993	30.3501455852996	12.4495886648781	26.3160581693976	15.8057292592902	27.1163841353786	17.6921764325708	24.1939034438226	10.1376310207843	20.3254909580841	7.75413215265581
Fatty Acids	HMDB0002177	NA	ETA	0.45543242055379	0	0.869607065338245	1	0	5.14080713221136	1.16008485493403	0.785937582479457	1.83283564640034	1.70938062267273	2.12712734005279	1.22895690606747	1.16557526437366	0.727068542853902	1.26893247248954	0.768180439989337	1.18182084169739	1.55058546528895	1.86277517067604	2.10259249654824	0.70665923588586	0.876165707352993	1.98917523314453	1.05082364982519	1.45633076657275	1.14323874091307	2.23408744620164	1.34383198039746	1.64227825225254	0.678286343162782	1.29969901029851	0.906002548054063
Alcohols	HMDB0001313	C03546	Inositol-4-phosphate	0.293539206480675	0	0.828999491361329	1	0	7.74944810673845	6.9130511128114	6.24644421895986	7.00252821714414	8.15333437893385	8.83183271589917	7.21174257151412	6.98167809872305	6.77575322768064	7.90363654293487	7.06115530268344	6.28200884300313	5.58807146529134	7.60388350427381	6.77926792826464	6.46518024321106	6.39648844275191	8.06833831811175	8.29972577658539	6.48631452122992	7.609493841633	7.86067805145021	6.33244566302398	6.03100481571891	6.12901983957	6.45989013039456	5.72343678632773
Carbohydrates	HMDB0001316	C00345	6-Phosphogluconic acid	0.56676356727786	0	0.895281608274072	1	0	2.50667455207	1.08626127325641	1.07333266861	1.10213704982877	1.28056692695071	1.26493172488472	1.11723355097043	1.23032944572775	1.01614398760304	1.21092413089002	1.17007616687118	1.1187139035485	1.02577192319115	1.26339640913359	1.28066997517029	1.09256534342637	0.976709313114812	1.41576502563093	1.34766648875886	1.1016524248982	1.10694544755075	1.29435225057714	1.00545702130457	1.09718164086659	1.02048485863229	1.1002402512923	0.92474742835863
Fatty Acids	HMDB0002231	C16526	11Z-Eicosenoic acid	0.276398200275886	0	0.828999491361329	1	0	9.79727375775157	2.82111544268047	2.2170478072928	2.35041381897186	2.97232506897733	3.22756121730676	2.64784351579992	2.99046582980717	2.37830252270885	2.29132949318112	2.19770827864499	2.72507232915661	2.40937126144899	3.4023559111086	4.84870572688853	2.45075437126373	1.89596513722287	4.47056984796003	2.14914215387977	1.9346091364066	2.53448165313532	3.69392765575668	2.29611579384457	2.39003898838455	2.03485902948835	2.91467154289714	1.58081823901847
Fatty Acids	HMDB0002212	C06425	Arachidic acid	0.622996557610799	0	0.900686315928156	1	0	8.93055916686635	3.07949797855214	2.92087250802067	3.05066664068627	3.40701292491472	4.46413124432411	3.01094441986531	3.63212089958863	3.59154340445903	3.16145461717395	4.32928181742335	3.09797696367278	4.15676180502461	5.3356462302014	5.45399750619787	3.23259012160553	3.06897387111076	4.59235608672398	3.69272491633485	2.78906150498619	3.47205839832857	5.14194729681329	3.54810314248824	3.94845622350079	2.96979425925326	3.74467734650362	2.42433785272397
Nucleotides	HMDB0000296	C00299	Uridine	0.372994097139617	0	0.869607065338245	1	0	2.46418854271288	5.5525879647524	8.21715338099791	3.47081833371492	3.85344910128286	9.07574331755856	5.54706458056818	6.04568584096844	11.3615409648375	3.86480575906815	15.3127359229663	5.93205218599565	5.83855065583801	2.65607059036458	4.4919021517167	9.71781743533817	10.1884187171976	4.29296491642927	11.9687032658055	2.95565284728787	5.22623424417402	5.39017923528014	8.61405967290743	4.75212430439033	7.36948945814698	7.5472620746542	7.52294529556615
Amines	HMDB0000252	C00319	Sphingosine	0.403747139096361	0	0.869607065338245	1	0	21.5064179365735	4.27649462432498	2.52790371678094	3.57433396822923	3.50687364857602	3.99332705972577	2.46908614764465	3.62623415582917	2.54035996900761	3.0091827204752	2.09596252500402	3.08650297491843	3.37550528212903	4.6657523202422	4.77224781792314	2.0949188695056	2.25026165276452	6.04364209866106	2.54097470127221	2.41826142050825	3.7926491563624	6.92685314007492	3.22906389534353	2.60667994931999	2.8720232548334	3.68676996485665	1.37462455566823
Lipids	NA	NA	Hexadecylglycerol	0.479755002034522	0	0.869607065338245	1	0	41.6192947662335	4.88817572965383	3.95314873575488	11.8860305042307	23.5025150216962	11.5035046550055	5.88223464585931	6.36357000397944	3.71856140290941	9.20882422892412	2.30454131996801	5.59356951774252	7.41895507238252	29.6692486963512	12.5964405020481	2.53094265335007	1.80978490371274	11.7320743342606	3.31870293927842	12.8490290143005	8.52287505791805	27.2050383991168	4.18134770879064	12.0270675409644	2.22429035055183	5.46903048887985	1.34963138192881
Amides	HMDB0002117	C19670	Oleamide	0.104877705467421	0	0.626088120517637	1	0	0.365379680471221	0.300567439687452	0.258069056933553	0.207031269028609	0.187973126891847	0.232565922512438	0.284894555497459	0.553353913389516	0.131397929431428	0.630840714894802	0.117007616687118	0.143424859429295	0.149094756277784	0.18216413340996	0.331317605516693	0.160376564172677	0.201087211523638	0.436400688904157	0.279032268597649	0.247200056318622	0.205661995719811	0.159577674728688	0.396382094937379	0.475212430439033	0.134435131077308	0.25736614065317	0.162455629306246
Nucleotides	HMDB0000071	C05512	Deoxyinosine	0.567706160504343	0	0.895281608274072	1	0	0.798736975913832	3.03203996175938	1.75369654598028	1.83892480137176	1.4979108549194	1.91157843626077	2.31267345050879	1.97794590317955	2.01914818226294	1.10215849039092	1.72459052421447	2.0767919645362	1.92034046085786	1.11061358756395	1.35712788413568	1.63383624750915	2.00129653373525	2.41035264220319	2.17288958099446	1.67128733728459	1.65739373021259	1.58986646303767	2.38796042559836	1.13911214943474	1.75987807955749	1.69218237479459	2.00570219258865
Lipids	HMDB0011533	NA	2-Monopalmitin	0.936911688140896	0	0.984057027757178	1	0	8.87107875376639	4.49269225638086	1.80648339853487	7.25218357097275	9.14606745533142	10.8511856040559	2.59756800600625	5.09792009569491	2.22500493837218	7.90363654293487	2.04000236050148	7.53841061160376	7.99744272674032	9.47841119968597	10.3027032330864	2.70635452041393	3.03067154510626	6.90122019662388	4.84447513139748	6.98608854813496	3.8047469208165	9.43872394598946	5.13363152223776	9.65100538876919	2.82924844039971	6.46632428391088	1.31838991475453
Fatty Acids	HMDB0002183	C06429	DHA	0.777411308358996	0	0.9465264630456	1	0	40.4891669173341	4.72998234034464	4.31092629195822	7.89154484297287	9.75110595751455	6.72739473414028	4.76500109488888	6.68145416699044	3.86309912528398	7.20028540104067	3.31182428101363	5.80583830969787	6.85239499852694	12.645716616072	14.5779746427345	4.54066147313893	3.77277911144349	9.27605185252092	4.15579974507137	8.0286279160874	5.59521606002427	10.8867435870461	5.16263509016001	10.3428587801437	3.39754240359015	6.15105076161075	3.41156821543116
Lipids	HMDB0000490	C04373	Etiocholanolone	0.699533727230292	0	0.901349075614504	1	0	40.6761053585054	4.92508752049264	4.53966931969477	8.08639780205862	9.80397339945288	6.80680748816892	4.75382875937918	6.93458414864734	4.03391643354484	7.23654061454037	3.31182428101363	5.99515912414454	7.06709144756695	12.7221080268569	8.30842610757245	4.5757438465517	3.97386632296713	7.7587982945867	4.39921087299698	8.3080714580128	5.83112246687935	10.9222052925413	5.40433148951207	10.3638240344277	3.56864166132491	6.17035322215974	3.5615272578677
Nucleotides	HMDB0000195	C00294	Inosine	0.480296352648647	0	0.869607065338245	1	0	11.471222526422	43.5980980936115	67.1566068611178	23.8877549529187	16.0834506696836	65.2772838115399	29.0201414864569	42.166745549033	72.233821739437	28.395083212966	112.942873829161	43.5609983058656	40.166127341235	13.2627241647187	25.5560560716818	60.2665057555139	72.1472188202309	26.3768695456257	89.230957383461	16.6376385730968	36.3295866556819	30.0124234174918	51.9598919327059	21.6780729297336	60.9479998802305	54.5551876649556	43.3881496116373
Lipids	HMDB0011564	NA	1-Monopalmitin	0.294808710654564	0	0.828999491361329	1	0	1.94585922855604	1.31300513126624	1.06160225693121	1.41268395337169	1.43329509255033	1.4010678746481	1.00551019587339	1.40104501475218	1.3621585351058	1.52271896698745	1.51092444156843	1.61783241436245	1.34185280650005	1.37504539412679	1.45907176275621	1.28802428101182	1.34058141015759	1.43098830547642	1.81074131749538	1.31123508134225	1.43963397003868	1.32390367182319	1.19398021279918	1.27189209323388	1.24046961857698	1.34473808491281	0.88100937431464
Fatty Acids	HMDB0002068	C08316	Erucic acid	0.872918836362313	0	0.969021683934159	1	0	2.39621092774149	1.03880325646365	0.621711818976287	0.96817564045732	0.863501551659421	1.00400410450492	0.871442169756935	1.09493433926011	0.762107990702283	0.86287408129289	1.11411600236864	1.09002893166264	0.97209781093115	1.43380801780743	1.30615594482542	0.927177011623291	0.641563960575416	1.5629233974707	1.37735077265223	1.04253936795245	0.877087922922723	1.26480082933109	1.05863022916202	0.978378533256833	0.818832162016331	1.02303040909635	0.556098115702149
Carbohydrates	HMDB0000230	C00270	N-Acetylneuraminic acid	0.884464087177101	0	0.969021683934159	1	0	1.8268984023561	2.01432915720363	0.838724435034047	1.38223817851454	1.20420284415089	1.03803814194576	1.72612583624931	1.61296779009285	1.5461156363098	1.24717934438972	2.90484126644974	2.09400294766771	1.41341828951339	1.59246710174513	1.15961161930843	1.69397745907391	1.13949419863395	1.67963520961949	3.52055606975332	1.84325259385407	1.28236303213529	1.2707111135803	1.96257476273873	1.30683418370734	1.58266813404649	1.43481623414142	0.949740602098052
Carbohydrates	HMDB0000258	C00089	Sucrose	0.0470955104794318	1	0.626088120517637	1	1	3.7217744196836	0.479853280904529	0.351912350363936	0.548023947428672	0.164476486030366	0.363029732702342	0.491582762426989	0.482712988275961	0.363534271426951	0.514824031695758	0.488379617476665	0.470433538928088	0.459211849335574	0.575873712070195	0.955723862067384	0.345811966497336	0.488354656557406	1.12652270856655	0.670864815990093	0.558887083850796	0.502057224845421	0.762426668148178	0.464057086755956	0.691853391374475	0.52551914875675	0.830005803606472	0.524856648527871
Nucleotides	HMDB0000050	C00212	Adenosine	0.337898806174289	0	0.828999491361329	1	0	0.263413258014136	0.316386778618371	0.43989043795492	0.231387888914328	0.193847287107217	0.323323355688024	0.351928568555685	0.294337187973147	0.394193788294284	0.304543793397491	0.442594028338227	0.235216769464044	0.292225722304456	0.211545445250276	0.293088651033998	0.305717825454166	0.315994189537145	0.289242317064383	0.474948542293871	0.220330484979641	0.27824858244445	0.248231938466849	0.265866039287266	0.258571469503592	0.23831682327341	0.283102754718487	0.274924911133647
Fatty Acids	HMDB0000944	C08281	Behenic acid	0.627075260710162	0	0.900686315928156	1	0	7.22262159071018	1.58193389309185	0.780072376640058	1.97897536571465	1.88560542913384	2.0590592651711	1.07813037668646	1.54821360873875	0.779627714626473	1.76925441878542	0.778355015353434	1.14166188105719	1.98594215362008	3.83719932634528	3.37051948689097	0.671576862473087	0.555383727065285	2.79600906495571	0.908339087137028	1.45095685230495	1.71183367025607	3.05561695684192	1.19881414078622	2.17339802744911	0.855496288673779	1.28039654974952	0.449877127309604
Nucleotides	HMDB0000299	C01762	Xanthosine	0.630538577300789	0	0.900686315928156	1	0	1.13862505077078	2.14615698162795	2.36367795327777	1.27872254400023	0.980984755966825	1.71871889076265	2.6143265092708	1.90141823430653	2.40458210859513	1.65323773558638	2.04000236050148	1.96778907136993	1.93823183161119	1.79813628462734	1.69481698206616	2.83164871117384	1.66615118119586	1.66948635638916	2.8556281105419	1.23062636732531	1.82676243257009	1.37118594581688	2.71183360073012	1.85193079509329	1.88209183508231	1.68574822127826	1.02472012331632
Lipids	HMDB0072856	NA	MG170	0.600132955125874	0	0.895281608274072	1	0	4.78392465361157	4.57178895103545	1.92965272116225	1.66842846217173	1.70350646245736	4.78745460001214	3.75949089901549	1.70126894648479	2.85133506866199	1.89252214468441	2.92519041717794	2.05958098140468	1.51480272378228	3.34359328742797	1.27429848275651	2.19014245448313	2.48007560879153	1.96887752668387	3.55024035364668	1.92386130787101	2.50423724200005	2.2695491516969	3.06954427177117	1.39069520084364	1.91875596173976	2.06536327874169	1.55582506527905
Lipids	HMDB0011143	NA	Octadecylglycerol	0.459061345019717	0	0.869607065338245	1	0	17.6231966813328	2.55218668085486	1.91205710364405	6.29618624045829	9.29879562093104	5.70070127134147	3.08356460067838	3.07288024243966	1.67313363476018	5.14824031695758	1.47531342779409	2.99471106488369	3.98977567799349	12.269635824516	6.47343629240308	1.20783599892548	0.971921522364249	6.38362868187709	1.95322588018354	6.10476660821639	4.85120354609672	10.3902797101124	2.27678008189641	5.93316696239323	1.55822538294153	2.65730540224398	0.581091289441571
Nucleotides	HMDB0000089	C00475	Cytidine	0.329450915101379	0	0.828999491361329	1	0	1.57198234621339	1.37100937401294	2.61588180437192	0.669807046857265	1.38630181082737	1.95128481327509	1.44681744850671	1.68949545896586	2.05418763011132	1.02239702069158	1.79581255176315	1.14739887543436	1.18083046972005	1.08123227572363	1.62473056551455	2.24527189841748	2.09705234874651	2.02469621945068	1.472340481111	1.04791328222024	1.12509209423191	0.809708942141863	1.04896237318794	0.817644917078925	0.849385600897538	1.48628946227205	2.10567488754634
Carbohydrates	HMDB0001058	C00354	Fructose 1,6-bisphosphate	0.836298358616355	0	0.959226921786826	1	0	0.0169944037428475	0.748782042730144	0.533733731385303	0.365349298285781	0.622660982829242	1.0720721793866	0.759718814659892	0.547467169630053	0.700788956967616	0.268288579897789	2.23331929241933	0.642543370243243	0.811075474151144	0.158659083937707	0.267602681378867	0.826941659015368	1.11555524488113	0.268944610603725	1.02113936593182	0.478278369833855	0.502057224845421	0.484643308435276	1.15047486091581	0.37737457711335	1.62544294848018	0.656283658665582	0.92474742835863
Lipids	HMDB0011537	NA	2-Monoolein	0.604428700002292	0	0.895281608274072	1	0	9.66981572968022	7.07651761509756	2.89741168466307	7.27045103588704	8.60564471551736	11.9799811791773	2.58639567049654	3.84993041868876	3.98135726177227	5.38752472605561	3.24060225346495	7.20566493772779	6.08902984638469	8.36779761212202	9.93315667308701	3.73376688464515	2.90140119484106	7.14986710076695	5.49752937705156	5.20194901122664	5.0992077174059	11.1172446727653	4.12817450093319	5.63965340241618	4.08805012230542	5.09584958493276	2.24938563654802
Carbohydrates	HMDB0000055	C06422	Cellobiose	0.19081757925141	0	0.817197024185386	1	0	0.764748168428137	2.20943433735162	1.35486254890115	0.566291412342961	0.622660982829242	1.31031044147252	0.670340130582257	0.918332026476219	1.57239522219609	1.99403674248357	4.46155129715661	1.33098269550386	1.24046837223116	0.211545445250276	0.993952816550079	0.646518024321106	1.51294187717785	0.725643005968541	3.45525064518791	0.849078454311787	1.28841191436234	0.496463876933697	1.73054621936075	2.3481084798164	3.94750430345187	3.57095520156273	4.65497860896743
Amines	HMDB0001256	C00750	Spermine	0.0588048028652357	0	0.626088120517637	1	0	0.399368487956916	0.558949975559121	0.615846613136888	0.3897059181715	0.475806977444987	0.516182901186143	0.39103174283965	0.565127400908442	0.315355030635427	0.420560476596535	0.279800822512672	0.47617053330526	0.494994590842242	0.52886361312569	0.5479483475853	0.481129692518032	0.833075590597928	1.17726697471819	0.552127680416625	0.618000140796554	0.562546047115953	0.496463876933697	0.502728510652285	0.475212430439033	0.696618406491506	0.585507969985961	0.56859470257186
Lipids	HMDB0011567	NA	1-Monoolein	0.383244201016833	0	0.869607065338245	1	0	3.70478001594075	1.86140888087141	1.00881540437662	1.71105254697174	1.76224806461106	1.80380398436476	0.944062350570013	1.24210293324668	1.16068170997761	1.50821688158757	0.910624495086698	1.84731218944932	1.13312014771116	1.93916658146086	1.80950384551425	1.01738882897042	0.813924427595677	2.10081261867815	1.37735077265223	1.44558293803716	1.45173173449278	1.76126470626478	0.9619516694212	0.775714408510775	0.959377980869881	1.22892332161888	0.593587876311283
Carbohydrates	HMDB0000163	C00208	Maltose	0.122943331900058	0	0.651723599047165	1	0	0.467346102928306	0.775147607615008	0.66276825985208	0.511489017600094	0.469932817229617	0.584250976067832	0.485996594672137	0.535693682111128	0.683269233043426	0.790363654293487	1.51601172925048	0.625332387111727	0.650053137371137	0.36432826681992	0.567062824826648	0.611435650908333	0.718168612584421	0.502368234901297	1.2051819260707	0.489026198369447	0.61093710493238	0.484643308435276	0.671915990198728	0.929459606593992	1.2588016819057	1.15171347942293	1.41211431627737
Eicosanoids	HMDB0001220	C00584	Prostaglandin E2	0.0502457695240937	0	0.626088120517637	1	0	0.543820919771119	0.754055155707117	0.785937582479457	0.633272117028687	0.56391938067554	0.828161577727218	0.608892285278884	0.765276688730182	1.01614398760304	0.804865739693368	1.55162274302482	0.642543370243243	0.811075474151144	0.569997449702132	0.630777748964473	0.791859285602595	0.708593031083295	0.715494152738211	1.0923816472759	0.693234940545699	0.83474574733335	0.602848993419489	0.937782029485994	1.03428587801437	0.941045917541157	1.18388424700458	1.3933694359728
Lipids	HMDB0011131	NA	1-Monostearin	0.147461566855549	0	0.660225651603253	1	0	2.57465216704139	1.53974898927607	1.19650199123738	2.22863071954326	2.4260281689479	1.84918270095256	1.63674715217168	1.60119430257392	1.21324088175019	1.6024804366868	1.11411600236864	1.93910409948407	2.21852997341342	1.72762113621059	1.82861832275559	1.28802428101182	1.56560757543404	1.51725355793422	1.43078248366029	1.75189605130154	1.77837137475366	1.76126470626478	1.47434803604757	1.93579181222959	1.26491236968194	1.37047469897813	1.01222353644661
Nucleotides	HMDB0001173	C00170	5'-Methylthioadenosine	0.325428598287301	0	0.828999491361329	1	0	0.229424450528441	0.216197632055887	0.217012616057761	0.207031269028609	0.199721447322587	0.311978676541075	0.23461904570379	0.270790212935295	0.21899654905238	0.28279066529767	0.264538959466527	0.321271685121621	0.208732658788897	0.240926757090592	0.22300223448239	0.220517775737431	0.229813956027015	0.228349197682408	0.273095411818976	0.214956570711845	0.248004171309184	0.218680517220795	0.222360687403895	0.223629379030133	0.18943132106348	0.238063680104182	0.149959042436535
Fatty Acids	HMDB0002368	C08323	Nervonic acid	0.97860520225155	0	0.984057027757178	1	0	9.65282132593737	1.00716457860181	1.05573705109181	2.26516564937184	3.33064884211491	2.72839533484104	1.27923241586114	1.67183522768748	1.13878205507238	1.39945124108847	2.81327008817287	1.62356940873962	3.23237431610235	5.50605783887524	3.10291680551211	1.09757711105676	1.11555524488113	3.91238292029192	1.03894993626784	1.50469599498291	1.94774007711115	4.34996920741906	1.39700518825491	2.06158333793404	0.892160415331227	1.72435314237624	2.48682078707253
Carbohydrates	HMDB0002928	NA	Maltitol	0.664361685033533	0	0.900686315928156	1	0	4.9028854798115	2.95294326710479	2.34608233575957	1.66842846217173	0.728395866705906	0.760093502845529	0.374273239575094	1.54232686497929	0.972344677792567	6.94649890654276	0.585038083435588	1.68667634688851	1.58636820679562	0.352575742083793	0.898380430343341	1.60877740935717	0.287267445033768	4.17625310428048	0.469011685515197	2.88579196180652	1.87515349038651	1.53076362054557	0.328707103118802	0.5031661028178	2.37705754495786	0.482561513724693	0.424883953570181
Fatty Acids	HMDB0002003	C08320	Tetracosanoic acid	0.283574464484403	0	0.828999491361329	1	0	7.12915237012452	3.66481351899613	0.76834196496126	2.88625945645767	2.4260281689479	1.97397417156899	1.06695804117676	1.54232686497929	0.713928749910759	2.29132949318112	0.702045700122705	1.28508674048649	2.08136279763786	4.2661664792139	3.33866202482206	0.696635700625068	0.521869191811346	2.57780872050363	0.843033662571621	1.74114822276594	1.7602247280725	3.35704145355167	1.18914628481214	2.35509689791109	0.928824541988674	1.13241101887395	0.349904432351914
Nucleotides	HMDB0000288	C00105	UMP	0.469519831043815	0	0.869607065338245	1	0	0.00849720187142374	0.379664134342045	0.621711818976287	0.322725213485773	0.323078811845362	0.510510561612669	0.491582762426989	0.80059715128696	0.700788956967616	0.166773982098626	1.01745753640972	0.418800589533542	0.477103220088908	0.188040395778023	0.254859696551302	1.25294190759904	1.21131105989239	0.238498050912737	0.926149657473048	0.209582656444049	0.417372873666675	0.455091887189222	0.816933829809964	0.20965254284075	0.983820731974846	0.823571650090142	0.662319104094694
Carbohydrates	HMDB0002923	NA	Isomaltose	0.472574873157814	0	0.869607065338245	1	0	1.24908867509929	0.46403394197361	0.486812084670112	0.77332268137157	0.769514988213498	1.23089768744388	0.480410426917284	0.553353913389516	0.424853305161617	0.27553962259773	0.478205042112567	0.648280364620415	0.775292732644476	0.84030551863304	1.03855326344656	0.451059086735655	0.411750004548401	0.816982685041504	0.469011685515197	0.773843654562641	0.5564971648889	1.14659514434687	0.56073564649678	0.901505934215225	0.409416081008166	0.456824899659376	0.437380540439892
Alcohols	NA	NA	Palatinitol	0.647301768849779	0	0.900686315928156	1	0	1.17261385825648	0.674958461052524	0.522003319706505	0.407973383085789	0.193847287107217	0.204204224645068	0.0279308387742607	0.364978113086702	0.249656065919713	1.45020853998805	0.157705918143506	0.37864162889334	0.387646366322238	0.135154034465454	0.216630742068607	0.370870804649317	0.105331396512382	1.00473646980259	0.118737135573468	0.591130569457573	0.405275109212569	0.354617054952641	0.111180343701948	0.174710452367292	0.488855022099302	0.102946456261268	0.0937244015228341
Fatty Acids	HMDB0002356	NA	Hexacosanoic acid	0.557592436435264	0	0.895281608274072	1	0	0.747753764685289	2.08815273888125	0.422294820436723	0.919462400685882	0.0763640827998127	0.635302032229099	0.497168930181841	0.447392525719183	0.389813857313236	0.717853227294085	0.406983014563887	0.573699437717181	0.578487654357801	0.517111088389563	0.79643655172282	0.395929642801297	0.383023260045024	0.679973166432059	0.439327401621831	0.612626226528758	0.502057224845421	0.0118205684984214	0.493060654678203	0.7547491542267	0.421637456560648	0.476127360208364	0.356152725786769
Nucleotides	HMDB0000045	C00020	AMP	0.700536864056354	0	0.901349075614504	1	0	0.671278947842475	1.81395086407866	2.06455245546842	1.24827676914309	1.31581188824293	2.0136805485833	1.38536960320333	1.57176058377661	2.04980769913028	1.31243872868919	4.27840894060286	1.75552027941457	1.65793368980896	1.02834591441106	1.29978445241164	2.05482472846243	1.79542153146105	1.20771353440918	2.55878527160823	1.12852199623719	1.58480714348795	1.21160827108819	1.94323905079056	1.12513531324536	2.15707278501317	1.75652390995788	1.29964503444997
Vitamins	HMDB0001893	C02477	alpha-Tocopherol	0.704607906825552	0	0.901349075614504	1	0	2.10730606411309	0.495672619835447	0.240473439415356	1.16302859954307	1.61539405922681	1.0720721793866	0.301653058762016	0.388525088124554	0.302215237692284	1.2254262162899	0.320499123969061	0.401589606402027	0.912459908420037	1.51607569096031	0.892008937929558	0.275647219671789	0.459627912054029	1.08592729564523	0.522443396523258	1.26286985293209	0.616985987159433	1.3298139560724	0.729923126043222	1.63528983415785	0.42774814433689	0.353878443398108	0.149959042436535
Lipids	HMDB0000067	C00187	Cholesterol	0.592875060237831	0	0.895281608274072	1	0	120.923679832231	39.7698180723292	21.0795497867998	68.3385862443554	75.1363833148004	57.9259317243175	28.3162843493455	30.8524240433453	24.1684591534207	62.3952224329859	29.8878151320355	35.1390905601773	54.5567532171667	77.4843955852816	63.7404101074807	20.9642239979472	26.4764828506123	56.8944712092257	41.7242294405166	60.9079443112012	45.7174518720686	71.3607720249698	40.9192004103038	68.8778487412811	27.8708469474365	29.2689643457817	10.4846363836877
Lipids	HMDB0002719	C01802	Desmosterol	0.51850406937308	0	0.895281608274072	1	0	1.39354110691349	2.49945555108513	0.0351912350363936	0.980353950400179	0.393568734429804	1.07774451896008	0.614478453033736	0.64165506978146	0.31097509965438	0.819367825093248	0.605387234163782	0.877760139707287	0.97209781093115	0.863810568105293	0.745464612412559	0.426000248583674	1.27834013040027	2.34438509620605	0.997391938817129	1.45633076657275	0.725865867246392	1.44210935680741	1.2084819967603	1.04127429610906	0.580515338742921	0.875044878220776	0.062482934348556
Organic Acids	HMDB0000710	C01991	4-Hydroxybutyric acid	0.0983477087078321	0	0.626088120517637	1	0	0.288904863628407	0.253109422894696	0.293260291969947	0.38361676320007	0.446436176368136	0.334668034834972	0.301653058762016	0.276676956694758	0.232136341995523	0.304543793397491	0.213666082646041	0.263901741349903	0.268370561300011	0.452472202340868	0.363175067585606	0.36585903701892	0.215450583775326	0.299391170294713	0.160295133024181	0.241826142050825	0.211710877946864	0.307334780958955	0.222360687403895	0.307490396166433	0.28720232548334	0.25093198713684	0.0062482934348556
Carbohydrates	HMDB0000618	C00199	Ribulose-5-phosphate	0.767094223510546	0	0.9465264630456	1	0	0.331390872985526	0.72241647784528	0.639307436494484	1.13258282468592	1.29231524738145	2.02502522773025	1.34626642891937	1.1125945705385	0.586910751460379	0.551079245195459	1.19042531759937	0.642543370243243	1.65793368980896	0.793295419688535	1.52915817930781	1.16273009025191	1.69487792569923	0.482070528440639	0.908339087137028	0.446034884227078	0.641181516067646	1.48348134655188	1.87073013098495	1.48154463607463	1.98597352727842	1.48628946227205	1.5620733587139
Fatty Acids	HMDB0000638	C02679	Dodecanoic acid	0.940547774993134	0	0.984057027757178	1	0	0.467346102928306	0.348025456480208	0.398833997079127	0.37752760822864	0.364197933352953	0.300633997394127	0.307239226516868	0.306110675492073	0.337254685540665	0.427811519296475	0.376459288471596	0.390115617647683	0.357827415066681	0.370204529187983	0.32494611310291	0.315741360714959	0.244177328278703	0.284167890449219	0.314653409269689	0.306313113264379	0.417372873666675	0.354617054952641	0.28036782324839	0.46123559424965	0.366641266574477	0.366746750430767	0.406139073265614
Carbohydrates	NA	NA	Methyl alpha-D-Mannopyranoside	0.136860383731385	0	0.651723599047165	1	0	9.9842121989229	17.2272600957703	13.4254561663842	10.3150285216019	12.9642715953221	16.1548231052542	7.54691263680525	9.33637560250822	15.3122387097424	16.7571596795619	18.7008695192106	11.7952604394652	11.1522877695782	4.44245435025579	10.3027032330864	7.31718074037841	9.53249138437054	9.60081515589146	25.3622521584927	11.0487677345888	13.4345674262853	10.969487566535	16.4305212279531	17.226450603415	18.7537007852845	17.7968686261667	13.9461909465977
