# Supplementary material for: Yiai Fuzheng decoction inhibits triple-negative breast cancer by remodeling the immune microenvironment
Source: Front Immunol. 2025 Sep 30;16:1615631. doi: 10.3389/fimmu.2025.1615631 (PMC12518410; doi:10.3389/fimmu.2025.1615631)
Supplement: Supplementary file 2 [file DataSheet1.zip › Supplementary File 2/Treatment/C_vs_D_vs_H/05_Potential_Biomarkers/Markers.csv]

Class	HMDB	KEGG	Metabolite	Uni_P	IS_Uni_P_Sig	Uni_FDR	IS_Uni_FDR_Sig	IS_Sig	C2100	C2027	C2039	C2041	C2093	C2096	C2095	C2089	D2045	D2087	D2099	D2034	D2046	D2030	D2037	D2049	D2048	H2028	H2047	H2090	H2088	H2033	H2036	H2038	H2050	H2094	H2098
Amino Acids	HMDB0000161	C00041	Alanine	0.00956776565311262	1	0.314141638943864	1	1	518.703191039191	654.4460515721	624.726534777738	641.790844833717	613.03323423625	658.921654213045	680.763919612811	626.526138319641	602.976338298861	624.148002482757	646.166932223084	682.576117007148	643.278271645875	618.382594040765	675.116964671986	654.231134704286	621.866989427601	644.72112473651	716.489560334198	681.788503155294	636.215383759235	722.207183832299	706.966802032763	670.08446900951	693.123093083496	643.698454387642	705.807226401289
Organic Acids	HMDB0000357	C01089	3-Hydroxybutyric acid	9.19254507011957e-05	1	0.0100274887268147	1	1	50.0740106283001	48.0644247851075	84.3006035296809	105.141438891676	174.77388888791	57.2055445984863	64.3638248714064	77.3400395118241	83.4902443607294	130.779806136122	79.7127106900193	73.3245251346329	98.9034975244307	97.6164704582662	89.723356170886	172.93605385445	47.8539685518752	28.1275467278575	13.7022654451782	26.9663017958009	18.4430419102854	27.1341149881262	23.7394203443594	21.1749068269158	20.2447086026874	18.5882695086752	14.496040768865
Amines	HMDB0000294	C00086	Urea	0.000122067700590837	1	0.0100274887268147	1	1	156.832854940868	268.691471741651	290.562297283823	288.023119303596	306.266965308972	265.153513362047	302.317812724843	54.4759267500701	295.325606259097	368.410977498564	272.520913839661	276.597709906584	220.684094452124	419.841317411013	297.05171931537	308.489332953775	313.245997646322	428.718007008798	423.345383173642	547.768455230726	405.390037974883	448.803344748062	641.578258152057	468.741155283349	481.418315075617	347.399250807165	380.902216082233
Lactones	HMDB0000349	NA	Erythrono-1,4-lactone	0.0184367690716101	1	0.363204350710719	1	1	1.6824459705419	1.5924801190458	1.56600995911952	1.4979321229717	1.78574470547254	1.69035719289528	1.67026415870079	1.50111965866305	1.71693294457066	1.75475233338554	2.513120114932	1.71536131877437	1.43130966026672	1.49844690385612	1.45907176275621	1.54863619779242	1.68051455344754	1.9079844073019	2.55284841482956	1.84325259385407	1.62714931907733	1.62532816853294	1.7837194272182	1.85891921318798	1.69266051401883	1.8272995986375	2.64302812294392
Amino Acids	HMDB0002108	NA	Methylcysteine	0.0115541548484703	1	0.325166929306951	1	1	0.951686609599459	0.991345239670894	0.868050464231042	1.15085028960021	1.221825324797	1.23089768744388	1.0390272024025	0.924218770235682	0.915405575038948	0.978890764491934	0.839402467538017	0.849075167821428	0.960170230428928	1.11061358756395	0.974838339308731	0.751765144559426	0.689441868081044	0.822057111656668	1.04488679304652	0.800713225901622	0.985967803009682	0.910183774378445	0.899110605589664	0.852587007552383	0.647732904281576	0.855742417671789	0.612332756615849
Organic Acids	HMDB0000606	C02630	2-Hydroxyglutaric acid	0.00178379886910299	1	0.0878520943033225	1	1	2.01383684352743	2.73147252207193	2.59242098101433	2.36259212891472	2.80197442273159	2.00233586943636	2.38529363132187	1.90730497806599	2.66737796745799	2.58862224387867	2.49785825188586	2.22021682396549	2.17081965140453	2.67957563983683	2.8862860634435	2.16007184870075	2.36516863077803	2.09066376544782	2.25600557589589	2.14419179285065	2.14130430837686	1.79672641176005	2.02541582657027	2.08254859221812	1.41156887631174	1.95598266896409	1.68703922741101
Carbohydrates	HMDB0002917	C00379	Xylitol	0.0477407743073721	1	0.626088120517637	1	1	3.20344510552675	4.02338520143028	5.95904913282932	5.34018890994383	2.43777648937864	3.97063770143187	3.17294328475602	4.49747223222969	4.30985208535084	3.78504428936881	6.00808675249938	4.34290474351906	4.74717703988464	3.73730286608821	2.58045442758194	4.53564970550853	4.34731400151103	4.7902587247154	6.08527819814022	4.92250546930125	4.19792426557496	4.94690791658934	5.96990106399589	4.46559916250798	6.90507718715265	4.72910283450199	4.84867570544795
Amino Acids	HMDB0000510	C00956	Aminoadipic acid	0.0297860276172167	1	0.533440676417426	1	1	0.27191045988556	0.384937247319018	0.545464143064101	0.420151693028648	0.370072093568323	0.448114826304454	0.351928568555685	0.423845550681332	0.687649164024473	0.500321946295877	0.493466905158713	0.470433538928088	0.405537737075572	0.334946954979603	0.496976408275039	0.390917875170901	0.727744194085546	0.466847248595145	0.843033662571621	0.45678271276267	0.423421755893728	0.496463876933697	0.594573142406068	0.524131357101875	0.494965709875544	0.649849505149253	0.637325930355272
Carbohydrates	HMDB0000508	C00474	Ribitol	0.00752761264154016	1	0.296587938076682	1	1	0.688273351585323	0.843698076315655	0.709689906567271	0.755055216457281	0.657905944121464	1.00400410450492	0.865856002002083	0.818257382565349	1.03366371152723	0.86287408129289	1.08359227627635	1.04413297664527	0.805111683900033	0.928449454153989	0.745464612412559	1.08755357579597	1.1203430356317	0.974289910111607	1.24673992352141	1.03716545368465	0.895234569603883	0.922004342876866	1.04896237318794	0.999343787540908	1.00215279530357	0.868610724704447	0.812278146531229
Amino Acids	HMDB0001721	C01005	Phosphoserine	0.0152140198320063	1	0.363204350710719	1	1	0.195435643042746	0.14764716335524	0.299125497809346	0.231387888914328	0.240840568830179	0.323323355688024	0.217860542439234	0.241356494137981	0.271555720824951	0.246535451797969	0.32558641165111	0.177846825692326	0.244515400295565	0.240926757090592	0.363175067585606	0.34080019886694	0.311206398786582	0.360284289676688	0.379958833835097	0.376173998745728	0.344786286942036	0.378258191949484	0.425385662859626	0.321467232355817	0.195542008839721	0.212327066038865	0.393642486395903
Nucleotides	HMDB0001991	C16353	7-Methylxanthine	0.017541200750065	1	0.363204350710719	1	1	0.382374084214068	0.384937247319018	0.322586321166941	0.359260143314351	0.458184496798876	0.56723395734741	0.46923809140758	0.335544394289388	0.394193788294284	0.348050049597132	0.315411836287013	0.304060701990106	0.35186362481557	0.340823217347667	0.293088651033998	0.36585903701892	0.378235469294462	0.385656422752511	0.397769404171117	0.295565284728787	0.338737404714983	0.34870677070343	0.386714238963296	0.314478814261125	0.28720232548334	0.276668601202157	0.249931737394224
Amino Acids	HMDB0000192	C00491	Cystine	0.0414374912292163	1	0.626088120517637	1	1	8.50569907329516	4.74052856629859	3.22586321166941	12.598461635888	12.5941995017537	5.50784172584335	8.23401127065206	5.23331520216255	2.86885479258618	5.96760814205083	1.50583715388638	4.03310704715178	5.62385420679801	11.1825272864243	6.14211868688639	2.10995417239679	1.52730524942953	2.2378221372876	2.02446816152762	5.02460984038937	5.73434035124649	8.3571419283839	4.340867332363	5.7025491652684	2.26706516498551	2.56079309949904	1.76826704206414
Nucleotides	HMDB0000767	C02067	Pseudouridine	0.000152702874012406	1	0.0100274887268147	1	1	2.81257381944126	2.58382535871669	2.7625119503569	2.80101128685765	2.94882842811585	3.34100800877624	2.87687639374885	2.33115052874732	2.66299803647694	2.80615352487688	3.02184888313686	2.44969659905236	2.18871102215787	3.26720187664315	3.03920188137428	2.20517775737431	2.4848633995421	2.24289656390276	2.19070015133048	2.3537744492947	2.37721071523193	2.30501085719217	2.10275867436292	1.85891921318798	1.87598114730607	2.25195373071523	1.63080458649731
Carbohydrates	HMDB0000258	C00089	Sucrose	0.0470955104794318	1	0.626088120517637	1	1	3.7217744196836	0.479853280904529	0.351912350363936	0.548023947428672	0.164476486030366	0.363029732702342	0.491582762426989	0.482712988275961	0.363534271426951	0.514824031695758	0.488379617476665	0.470433538928088	0.459211849335574	0.575873712070195	0.955723862067384	0.345811966497336	0.488354656557406	1.12652270856655	0.670864815990093	0.558887083850796	0.502057224845421	0.762426668148178	0.464057086755956	0.691853391374475	0.52551914875675	0.830005803606472	0.524856648527871
