# Supplementary material for: Yiai Fuzheng decoction inhibits triple-negative breast cancer by remodeling the immune microenvironment
Source: Front Immunol. 2025 Sep 30;16:1615631. doi: 10.3389/fimmu.2025.1615631 (PMC12518410; doi:10.3389/fimmu.2025.1615631)
Supplement: Supplementary file 2 [file DataSheet1.zip › Supplementary File 2/Treatment/C_vs_D_vs_H/01_Basic_Statistics/Z_Score.csv]

	Epsilon-caprolactam	2-Hydroxypyridine	Pyruvic acid	Lactic acid	alpha-Hydroxyisobutyric acid	Glycolic acid	Maleimide	Alanine	2-Hydroxybutyric acid	Oxalic acid	4-Hydroxypyridine	3-Hydroxybutyric acid	2-Hydroxy-3-methylbutyric acid	alpha-Aminobutyric acid	Methylphosphate	Succinic acid Semialdehyde	Glyceraldehyde	2-Hydroxyvaleric acid	Ketoleucine	Valine	Urea	Pyrophosphate	Dihydroxyacetone	Ethanolamine	Leucine	Glycerol	Phosphate	Thymidine	Isoleucine	Proline	Succinic acid	2,3-Dihydroxypyridine	Methylsuccinic acid	Uracil	Itaconic acid	Fumaric acid	Serine	2,5-Dihydroxypyrazine	Pelargonic acid	Pipecolic acid	3-Cyanoalanine	Erythrono-1,4-lactone	Threonine	Thymine	Anabasine	Methylcysteine	beta-Alanine	3,4-Dihydroxybutyric acid	Erythrose
C2100	1.20777231683122	-2.48737437865775	-0.558013627784499	1.92793434507571	0.505789269749048	1.03545832646957	-1.83104584200462	-3.14778879040509	0.730915031052759	2.08991268595007	-2.28356255687372	-0.322459422311874	1.18912397524239	-1.71450362716182	-1.01118410608667	-2.26794777077608	-1.52462579117151	-0.670600510096078	-0.882546735923751	-2.74242649111511	-1.5618357217806	-2.2784147721692	0.410996110508536	-1.29488234854551	-3.7338426770258	1.48302234109385	-0.763902182934492	-0.034294590411163	-2.2349751612049	-2.79403182601667	-0.716074311123021	0.159772642725443	-0.874437478472531	-2.13895147717593	-0.789728855444302	-1.43718857692832	0.322334373234276	-1.90319875984237	2.24860484191528	-0.737267945414249	-1.3660069262271	-0.262346419589315	-2.21225267797795	1.50756851232942	-1.60042410063215	0.195386267870946	-1.63773935926836	3.77017233660219	0.271839889714809
C2027	-0.575139795433478	0.276349187785314	0.874044540518126	-0.755450749527979	-0.950419523247126	0.0641734988906173	1.63774918946358	0.0535321316760101	-1.12295866721885	1.69655377462462	0.99684823413733	-0.366617077414316	-0.25255318206525	-0.380322676329901	0.585266855133686	2.16234035234738	3.40764690065241	-0.433079306590229	0.650555514428025	0.778652570441778	-0.626672229369023	-0.627847572257853	-0.292136569193027	0.0257417236707009	0.399519932762015	-0.443278611243707	-0.784477453350139	1.8211380479461	1.44919649536431	0.678639163041588	0.356575671923104	-1.18709769464077	1.75816513862723	1.27812190714218	1.03404695833477	-0.544109222848223	-1.78062043112523	0.0436877255693627	0.356720847404251	-0.0541354085610938	-0.146254236565684	-0.546755145085633	0.882375898352755	0.129727078561636	0.744409527378511	0.451552969905394	0.666261084970825	1.00863517048796	0.769000316954437
C2039	-0.147584993486239	-0.156098617430971	-1.47016335156293	-0.914067046993729	-1.61735120421654	-1.1229843772941	0.718390293293163	-0.647364479272202	-1.14826206414006	-1.16892904316504	-0.410160705822438	0.429618967268024	-1.116188133274	-0.410093594395403	-0.0794367020191727	-0.684496332397964	-1.04309600125272	-1.18022552054747	-0.503894424194958	-0.188851527257018	-0.443827150635682	0.726005104620112	0.0421620313749821	-0.731080540864463	0.0876009836103577	0.855428418893055	-0.405370838250818	-0.949637749302798	0.0493549445738564	-0.537842380788927	-0.100146938673512	-1.42806191068615	0.637208605872763	-0.102889391604843	-0.217956278660652	1.20017827856355	0.739023295912822	1.40376557325516	0.833840860876023	-0.175388899933619	-0.916498761568177	-0.630435167262085	-0.512267804344573	-1.01187448104147	-0.148951514302891	-0.344844080260335	-0.721451265847024	0.252564909217746	-0.00185485241729445
C2041	1.50748243910094	-0.869415303667169	1.42469952921157	1.2208575971566	0.0638301328265397	0.481499595375578	-0.886803405733588	-0.244924656001789	1.64704185375392	-0.330895314055648	-1.15636008988208	0.887565276493466	1.16939619938806	0.246521205107715	1.7279199044115	0.253634404855934	0.641868873204949	0.432625381216955	0.70961996913476	0.51899233258688	-0.465055256397732	-0.534109688788483	2.02865764954735	0.752007435299523	-0.0390012902255215	0.5202999560689	0.514075905630311	-0.045604399220369	0.088126689669998	0.898751990822091	-0.401807121031104	0.938627608275706	-1.18638659889167	0.335420408993698	-0.902575654652283	-0.150318547524138	0.444728369419669	-1.1027664275473	1.16937337767234	-0.371939430645155	-0.825721875099714	-0.845649387895433	-0.444808075670805	1.17693039508266	-1.54260588348861	1.48184278386604	-1.09034312075174	0.135870005100465	-0.679326837012477
C2093	-0.0413603985578917	0.996292713960282	0.730179872794777	0.382716968029102	-0.305734681066082	0.362857643231479	-1.20800343884004	-0.923135945444985	1.71923710769152	0.631153753070184	0.781237048579712	2.41763462948354	1.39043892801488	-0.603844482096545	-0.423931909639366	-0.423434659642971	1.08008458487476	1.21643174362393	-0.162140025874961	-0.308680931546755	-0.312532551993194	-0.430541027706952	0.125286816029519	0.256158141462141	-0.569074424332648	0.534238566140251	0.216604693674545	0.239122736893283	-0.273112494568387	-0.690926352962633	-0.874760195663077	0.960746804824984	-0.73729896461966	-0.25868584392242	-0.424807471358762	-0.604503063640478	0.355425087995247	-1.02908148131696	1.30660244530972	-0.347247872316745	-0.760858020836353	0.0642115027605773	-0.461252209830111	0.69413936460743	0.671447293094521	1.94029131475052	2.28157076011319	-0.185101687636012	-1.17118375887194
C2096	-0.588235790799748	0.32347523449656	-0.0472789698325068	0.108982843980101	0.133433733016932	-0.489789219628309	-0.213871080474605	0.15908346835132	0.612233757634063	-0.916678147812734	0.350344371203789	-0.165754587595019	1.47033777223422	0.0673513654357219	0.156827747227879	0.109511673569164	0.825194796139651	0.0882735487288688	-0.83422460405539	-0.9296640390053	-0.656250366564924	0.507528954293277	-0.0435891066559062	-0.114077599681806	-1.15241452511805	-0.531513064612536	1.47800603473239	-0.0405678857542885	-1.11145314472842	-1.21985719734804	0.758483532961784	0.592972841741331	-0.0910929497809402	1.03011836096121	-0.669531668258656	-0.214276669250905	0.443752879488785	0.113473048705149	-0.365818554460183	-0.351768371505185	0.245106791494495	-0.237336700576759	-0.376185325593425	0.413544238762566	-0.134215933478392	1.99889236109845	0.435978790987103	-0.123940153662758	-0.894093875618902
C2095	-0.839637118760254	-0.372167321758032	-0.379915229067984	0.291354282783434	0.726614964649009	0.360341089105252	0.701432905157382	0.67420522823914	-0.18026689462032	-0.224536895378124	0.215514811073513	-0.00846204272117291	0.500322780047763	-0.627809351258563	-1.43728240284876	1.18308913949848	0.328324033459851	-0.191716790191475	2.46842389670957	0.705597160313873	-0.345548366315461	-0.293634767411049	0.36967786669218	-0.684089740978399	0.718646958659247	-0.196908904518977	-0.573289693602428	0.946368398598553	1.3688139361112	0.18532168384391	0.414817515276015	-0.893887764825145	0.352401984614049	-0.111055598029036	0.376495638388353	0.2594283766616	0.728162773077403	-0.169239652802725	-1.1007820225248	0.272992458329084	0.561899338611993	-0.300856737919556	0.628144462958557	0.65183604538142	-0.143831362092642	0.759544726491124	-0.400121168823904	-0.737086353755868	-0.817479134877371
C2089	-0.523442118746054	-0.225617724924504	0.381698088529094	0.521997632901112	2.60293124237626	-0.107532737599365	0.988661915676706	-0.604923142412733	0.341756790208194	0.0507616688484534	0.483457399602982	0.276670942549316	0.0843257785002905	-0.11956964251749	-0.392491361750555	-0.128764730067005	0.155915704842587	-0.279711747692388	-0.692776627054648	0.336918766223182	-2.41756293508865	0.33121525846369	-0.18620113549121	-0.301045416987974	0.320118545782709	0.417597053523013	-0.0926660987552585	0.138688662268444	0.427044277879082	0.453250475652975	-0.0590182574175852	0.393479233964236	-0.179287005028828	-0.363285711576617	0.662143650380428	-0.38116805807859	0.897181922387659	-0.456332886608295	-1.17072003371193	0.00616620328669564	1.16419517426041	-0.835572642681832	0.659950092131382	0.665843551462269	0.34487310230968	0.0179634519754763	-0.12083484576236	0.0574734186917727	-0.114731788437815
D2045	-0.998163871240017	1.73393838983528	-1.33015898457334	-1.95350256596502	-1.9625365975121	-0.565783708307311	1.09551170752257	-1.16031491197892	-1.09084510983022	-0.425343596663354	1.26766409235431	0.411812531771438	-0.450235200650273	0.228805590087712	-0.455902247977762	0.400350984544422	-0.036638335446022	-1.22395878573589	0.88777659132298	-0.0557145257239205	-0.404004803603751	0.541418358488806	-0.677224244208196	-0.793628325295093	0.304642044337774	-0.873522608393042	-2.02069177609395	0.324375079258504	1.19230075233825	-1.32356783714676	-0.320792169261682	-1.43201596648768	0.0433902809717119	0.834219192007399	0.201849394741766	0.990492631121798	-1.99844825938217	1.15450410042118	-1.24889489804204	4.21290585019689	0.680810611948251	-0.153322871580441	0.163737961127777	-1.78347586633674	1.19865715562585	-0.0389635559384781	0.81544185987813	-0.323579483040092	1.60801583899609
D2087	1.57328040466178	0.453368215354797	0.126635972924578	1.18595008454412	0.630559803021853	2.26242805688101	-0.778484236721323	-0.661008419975614	0.570937249324673	0.612141504454412	-0.15581466896788	1.45093020166202	1.15437450782686	-0.516546890969477	-0.127925808225488	-0.828984796246589	-0.205488137984704	1.59653528788451	-0.0295030068099847	-0.309355413015717	0.207005532186651	-0.126081961693695	3.00299334505249	0.153589942024556	-0.066485741250249	0.456757699032476	1.87176941851453	-1.11798850361426	-1.03699028073739	-0.0522938679715474	-0.281726784281075	-0.986845124901107	-0.794557039266642	-1.71803675164212	-0.772899897062523	-0.330400397825113	0.605799549494863	-0.469619580799172	1.75972164009035	-0.459851954183182	-1.71542691160691	-0.033764572592341	-1.05991344592333	-0.732002556660827	-0.520000031449426	0.371105868570392	-0.463086676388768	1.1308033181144	0.105842743049253
D2099	-1.42878920027139	-1.73011189360356	-1.02871964996955	-0.455266017130961	-0.93432711544332	-0.564443375806133	0.21748873421956	-0.141720258647574	-0.190184146913499	0.783837157014032	-1.17465533660861	0.328806856978231	-0.952133881721894	-0.301331587083986	-2.75419574082881	1.5386805496299	-1.67510511942733	-1.14571429188319	1.43894571914514	-2.44410235643085	-0.594657221953539	0.242187434943154	-1.5374654013492	-3.10297406425113	-0.775092339173012	-0.41294110577323	0.756833794636803	-0.509182180640854	-0.549228039132649	-0.703838047209763	3.68316975938662	0.574494027728801	0.225109031740332	-1.13336787918391	0.624495732207186	2.87678660717474	-1.17177883355797	0.849769518136324	-1.07510774948012	0.116015332126581	0.821614341288206	2.36366079070174	-0.207603021430264	-1.95328595806281	-0.451390763955944	-0.529889877846567	0.564180044067689	-0.281575260864861	1.89319063448821
D2034	0.248721543686456	-0.621606069001861	-0.259627515933443	0.582495654792213	-0.547128381256939	0.131633945777742	0.800047947417523	0.716943574923866	0.13395150679867	1.09548688283862	-0.228058710237135	0.188435996265456	0.704367621354946	-0.0190816214349934	0.784330373409804	-1.40824093453759	0.0352365073622773	0.150043469263684	-0.20517067263954	0.350513051158412	-0.560574279066954	-0.0791409236858058	-0.478615530066323	0.677796626863954	0.239991815701809	0.846257787360005	-0.125947667976895	-0.0329695609658677	0.593835384259507	1.27762847652205	-0.244970109659705	-1.25004063064654	0.249961547186469	0.195886654015224	1.17413261453064	0.182628891580118	-1.57258127304188	0.341586655590024	0.0830410970916518	1.60631948899939	0.393332050165228	-0.158291246605485	1.04907791394767	-0.399160992759214	0.127467028610477	-0.467411074950302	0.209917195767417	0.463775136527766	1.02920999940768
D2046	1.02705332670115	-0.529514153378031	0.413144479748097	-0.542698830071765	-1.35491999333138	-1.08164087323704	0.307411448769069	-0.209845606134033	0.0528379061398418	-1.85933974061369	-0.960170034241451	0.750495807987227	0.114973418590867	0.817366553956694	0.858324739409453	-0.00292154930747491	-0.287896186850285	-1.47975295494454	-1.21718381151293	0.155845771320384	-1.02802482867347	0.237963301361614	-0.235410468610966	0.425914649150429	0.0847309922827274	-0.403074697822818	0.0900112486174586	-0.415598585925367	0.137470655408041	-0.565364869438144	-0.35128904629049	-0.439939166650456	-0.662974703401303	0.494139855971958	-0.22251758590898	-0.230398861673289	0.683202393612125	-0.35058538852761	-0.653496047352282	1.00694400761163	-0.17477160959216	-1.05626274165412	-0.0999673685796333	-0.582896076766211	-1.02860212984764	0.250184458461022	-1.55517489825065	-0.740096622888447	-1.21236770376104
D2030	0.52758815761101	-0.640172725508059	1.13443289260326	1.00120837723248	0.604041811399709	1.11390590948254	-0.524771121639172	-0.796978168935025	0.13067784674877	0.56554436928107	-0.966303207670485	0.722215305570415	1.03124216131983	-1.35262804974534	1.28852033686544	0.863433875916076	-0.413317375958465	2.62229103202505	-1.03469718555828	0.933653980574759	0.636974877991251	-1.47991426358575	0.680452819753777	2.05194127529849	0.790423601654177	-0.443072129047333	-0.663092382820693	-0.406203933439335	0.944925881008984	0.783528330440339	-1.0151252938469	-0.0781334012010223	-0.815382160756643	-1.64788923310122	-0.304793846040088	-0.292768419818889	0.426425565922573	-1.27087450305927	-1.07094092898853	-0.717818033856422	-0.858546846556861	-0.84402201292134	0.362919715210826	2.30128582208445	-0.812184901182047	1.22194214577527	-0.528770313665429	-0.456128440666257	-1.21642332643371
D2037	0.985414473235681	0.18438597494294	0.00421255727632457	0.12069090481693	0.828256660647515	-0.596688766773947	-0.444038313516876	0.541029052879776	-0.169253206224344	-0.160124277010104	0.212344905497635	0.548775877955536	0.0502397311989809	1.64992854992855	1.32100984073397	-0.0805057971288722	0.208758117354837	0.925319170938215	-0.637326104832482	-0.507764389566947	-0.38957410563726	-0.946944624015128	2.15583631716231	1.40862984694144	-0.16179555906205	0.051756243948123	-0.336343902671174	-0.890058033935887	-0.892007489681721	-0.891682220351646	-0.858931089346938	0.165691377318487	-1.61621470356337	-0.765341705572353	-1.94756903111942	-0.616487056288445	0.548321052741583	-0.733689079010324	0.129450696610892	-0.632705570142006	-1.04830020131225	-0.968498506059946	-0.219275856059387	0.793250457841698	-0.232491526014694	0.344930067929961	-0.202464636460696	-0.638752339626104	-1.13900790065369
D2049	-0.949929031886709	0.787229460244555	-1.33308398525497	-2.11198250499871	-0.137199835389589	-1.73237877104916	1.29539401488166	0.0484635935389751	1.42332152803962	-1.40233831782139	0.865490531140363	2.37725094255739	-0.825165323057458	1.66260343448464	-0.187321546794478	0.489098763325421	0.24793732478898	-1.0305051175801	-0.30855806160884	0.719913295813043	-0.293953052732643	1.05600023843849	-0.945008392265952	-0.225239212519831	0.679712987204261	0.443261467736041	-0.647061781638826	-0.847772475270055	1.46172481365063	-0.199309161094881	-0.0545527005577858	-0.237531753874793	0.917558879264586	1.00997230862588	1.66602987400145	1.49762855925898	-1.81996283546005	0.732603434142105	-1.60175960790782	0.553242870966455	2.32936115557677	-0.685358776986737	0.784871238567456	-0.481455137661409	0.789504270118963	-1.09596500354092	0.0305071038558802	-0.281416611368401	0.683630287502428
D2048	-1.39657453022069	0.571808739526542	-0.977611395919044	-1.494108883386	-0.408347401987357	-1.43051455091534	1.39012928828033	-0.714803181544239	-1.15071123813478	-0.940461027324664	1.46000902360777	-0.371241539610201	-1.25186736549976	-1.51888614715097	0.0586499546156206	0.414583796094343	-0.222023719967354	-1.13798694777464	-0.463421720336373	-0.199419103368362	-0.254186253416366	1.59747415753993	-0.630392445057993	0.353863439674461	0.0324555201177737	-1.21092232843454	-0.659882401799966	-1.12577994866519	0.604628814615359	-0.885088045879139	0.8302022585129	0.0520638340747469	-0.124550377422612	2.39641990600007	-0.127316092835006	0.749337549216418	-1.09145330206055	1.85760733790213	-1.55300170441278	-0.232869340693271	2.05851840289231	-0.268452201561851	0.224673038491552	-1.50045234732443	0.99491917890517	-1.49852929198686	1.08849823906843	-0.368165871168742	0.217259710171379
H2028	0.342130092019191	0.201141445182684	0.740525054073253	-0.107038151935738	-0.400690847841731	2.0035272601493	-0.531412051440574	-0.175817770206562	-0.775535337512337	0.875457615434352	-0.476352851967717	-0.804700271547918	-0.00242465218977663	-0.225537897174477	0.62499934886883	-1.28781691988979	-1.03678235945246	-0.0789600967997772	1.26266968887099	0.504090058222195	0.711186023120125	-1.19978593594956	-0.309429876541665	0.53284810711618	0.493807121331552	-1.78754080352581	-1.59015095097069	3.12412000822331	0.200695788521855	0.354887238879742	-0.867972187996179	-0.946086152916038	-0.396113103704288	0.200992848275592	-0.238761346847699	-0.217702674545061	0.442533190182027	-0.125097171049538	0.698977720359514	-0.613758830984879	-0.651929213247988	0.450647436219679	0.586360047822941	0.963316649616903	-0.260119243015911	-0.641928609485443	-0.424761181056026	1.708245775467	0.421050909277458
H2047	-0.949479226327011	1.5646667427525	-0.834424680885517	-0.352638808818974	0.0307852990858357	-0.064739741323989	1.30673758246488	1.51674855351702	-0.932022726369585	0.304863876072596	1.4332757213851	-1.12167433751978	-1.72949043114368	-0.781353234311962	-1.5467597939038	-1.53452324092119	-0.936837637535323	-1.18203704207519	1.08283562166456	-1.05164071510885	0.666269665196209	0.589607441345612	-0.645875266891988	-1.35578690250307	-0.112864992047533	-0.45173042043606	1.8942998228486	0.215374882929943	-0.309332883784882	0.630751645163513	0.722567223634183	2.12546482805179	3.15218561804242	1.11430583042864	2.25068722071846	1.66082152298911	0.888270418628871	2.26283894694301	0.194524220595984	-0.244864840152778	1.23189856679803	2.48925372348792	1.62627351790488	-0.644883697622126	3.12383132618612	0.797393537906112	2.3313826738299	-0.884070668452988	2.47740150267548
H2090	-0.149840477307625	-1.29516087953826	0.741753787763343	0.579029609370785	1.50487170051279	1.45811728681968	-0.757926689385582	0.698368714392989	1.32210865978758	1.35730561212743	-0.819958727542687	-0.83021689895297	-0.624300718214245	0.0488188586581904	-0.436967679437049	-0.842355412398515	-0.5992578416972	0.706390733642807	0.080210214402294	1.90503772865007	1.70647486287629	-1.24333353998124	-0.610695177839789	-0.165280538547826	1.71507330731572	-1.6571671833497	-1.42298460668218	0.391433183067592	1.47523064128329	2.04251637628673	-1.62348352032242	-2.10603836487363	-0.0990448873355443	-0.543062264525395	0.664339635937011	-1.32037164772391	0.419139302867185	-0.926786264166257	0.185276474635301	-0.0432107634067632	-0.808125358762511	0.246010985215146	0.966590862779614	0.0446365620117349	-0.783452209294214	-0.779795016182338	-0.667123840820637	-0.265414393780465	0.358096966893243
H2088	-0.231780768504729	-1.31844796898841	-1.05236488037893	-0.292587568813178	-0.62803839183327	-0.739343883585147	-1.05488954005875	-0.376414740400449	-1.51975810912674	0.318148295227734	-1.5952049091453	-1.01750283732082	-1.44274523481663	-0.737175863383708	0.418734464474239	-0.348641494313857	-0.483100970458375	0.233978565434949	-0.906321367837128	-0.586797171995646	0.51615889318987	-0.171087023033106	-0.120665577858785	0.69662005656144	-0.312673679414488	1.22278436760993	0.559733315442359	-0.806228057411656	-0.744014441890947	0.531449123123933	-0.059661146804916	0.213786094285511	0.182201921878998	-0.065362335883705	-0.107245472079912	-1.03539261589028	0.555448557266596	0.122948996391564	0.0935302627189706	-0.530183271607629	-0.650943770224425	-0.437155526664061	-0.423395588388174	-0.573312787653417	-0.650483837986607	0.416818532220063	-0.131532050480688	0.120271829220071	0.751871537478173
H2033	1.07128487856331	-0.0561098184273279	1.80735969683699	0.655965370847786	0.680433563716297	0.619797083028938	-0.352008421640804	1.65159135598335	1.20473993320548	0.606416559442841	-0.13578602763165	-0.826529454053096	1.16566821412327	0.820080699730146	-0.17368512874807	-0.0172940614151308	0.17488638350308	0.524733357882086	-0.980286863040073	0.370884253027254	0.879104017493042	-0.434607324249814	0.141834790332587	-0.290405644258758	-0.0729163196173624	-1.09942442801871	0.0614288615587895	0.21797410872729	-0.704103040916319	0.0869541972256034	-0.691172673444242	1.06277848527886	-1.27888729042757	-0.25840765159092	-1.7026937837109	-1.25083477057625	0.414268517203143	-1.20344620788174	-0.0481145565262466	-0.362373475746761	-0.75782215645585	-0.442912723385412	0.753920150652454	0.634496606286217	-0.418609454404652	-0.0726926951314589	0.245842182324544	0.203255601758069	-0.948226717695955
H2036	-2.15001846114524	0.973649043856614	0.784244426072278	-1.25820820865505	-0.197487182033224	0.788178825918189	1.04034859164816	1.29216653670506	0.856346774132823	-1.15347003604104	1.29836819179455	-0.901122811567704	-0.0979923127301915	2.47291123930125	-0.517462188993287	0.980569736851723	1.25524786934106	0.527354446282972	-0.887543403562113	1.05451157000622	2.49074616384002	0.545315930612088	-0.481487370536859	-0.0466704874607086	1.81136906160801	-1.5937918294855	-0.395509328168024	1.83413445040121	1.02486971653052	0.586515810742251	-0.234372244164427	0.355602557870767	1.00621673774208	0.824756366791578	1.46793825788443	0.261834980940834	-1.8819104862053	0.395686236172824	0.275676491094021	-0.390610044895149	0.281079871433053	0.0578089978377266	-3.22811991147765	-0.0327619656175363	1.05433183180886	-0.144217534103038	1.0874504944632	-0.434128180522679	-0.88471776190138
H2038	1.04654372297688	-0.126077554087547	2.02611774405874	1.54803454872032	1.55164643682263	-0.0241001641575439	-1.04813693745844	0.422344109956675	0.456175092172844	0.263975175501471	-0.660137008751706	-0.957474175602453	1.29587317897982	0.707626642357574	0.104484559474018	0.779137717239169	0.525009614897159	1.28380859778519	1.34128748977697	0.67711309457908	1.04578865086756	-0.586665086515386	0.353246241897019	0.185226169801768	0.254812758930691	1.01503649744164	0.763753473979007	-1.14385296143726	-0.44663828391143	1.03738099086558	-0.440530829813266	0.672392334674704	-0.920793712564697	-0.788445120309577	-1.51149474056721	-1.1966623904815	0.461152505054823	-0.961297245633632	0.865025884111101	0.257020715987143	-0.413659274133053	0.295537813044774	0.518567219175761	0.0936636494649944	-0.947145164157776	-0.444727074006954	-0.969863145216664	-0.768190892386639	-1.09522610074234
H2050	0.0327898184568938	1.0562722536392	-1.06453940743921	0.1973240974203	-0.322754679331442	-0.902752722714675	-0.380551461306345	0.965680451731585	-0.196017429888824	-0.994504579274018	0.677043877701948	-0.977913895807252	-1.22616539251231	1.5114193831369	1.22487253932518	0.822245785397657	0.336386460793949	0.344895244489319	-0.844648698648267	-0.503746567482143	1.15177259170522	2.47856107956294	-0.836656914612919	1.07237632188016	-0.9068279480875	0.399529318052775	1.6716339077556	-0.816512576341146	-1.7236475371241	-0.726131954494341	1.45396760801966	1.21236263251387	0.378630417870469	0.382720549494811	0.125139814090997	-0.167632926927974	0.560366547897963	0.507671801916566	0.00627792335840141	-0.674410420863286	0.210054390829868	-0.230055219723037	0.304748175136047	-0.455521093382493	0.443260583448097	-1.76793969982341	-0.0187759314389118	-0.38565981375552	-0.197302601633349
H2094	0.0230286962418977	1.18556607386958	0.0318759606687051	0.166113525148381	0.438584927151736	-0.51979716851234	0.200769856619205	-0.199936136147653	-1.52014100721162	-0.845694663094688	1.14267941175307	-1.01431167720055	-0.246400601498266	-0.461852093121864	1.08367424100966	-0.608782762718019	0.1194824073654	-0.151497729074773	-0.783229458326385	-0.0719043320971815	0.0313427153531371	1.10293990260093	-0.398382961345585	1.04844831229578	-0.383793019783555	0.632062943060644	0.440164266713629	-0.228040698458903	-0.711464895000059	0.0111785096905088	0.332874496833799	0.816421074414669	0.167974299606458	-0.0916062418119719	-0.403727196427614	-0.0260654592923391	0.672312073295107	0.522468553992237	0.339243847105787	-0.578588319287398	0.597699731624301	0.195578838328944	-0.281504260903361	0.762632872234698	0.8978314354828	-0.424345356272419	0.542793768609845	-0.585981858381479	0.0762271180065505
H2098	1.37688591260066	0.119730933524648	-0.885022924477205	-0.253106506522265	-0.534843710486067	-0.739428460225519	-1.68813093519307	1.26481943561113	-1.20632509949959	-0.82924329163338	-0.161752784489217	-1.10423230731693	-1.10302183744844	-0.462896764048612	-0.693068287706033	0.468033682491386	-0.877810101379194	-0.46693373821278	1.45114806636082	0.888343930796674	0.311435129409851	0.475891348772388	-0.881907549824386	-0.53600122614645	0.353876883838947	2.22685545470126	0.163056321611484	0.157562582480154	-0.281251098533684	1.03117974840166	0.643728553150264	0.689021553959433	0.706016511818729	-0.110686982778243	0.0963201297585217	0.337143961806563	0.708907045150434	0.393402719107567	-0.657252527542847	-0.512614133308296	0.519294735266133	2.77433851314888	0.0143352519189907	-0.681788844839425	-0.71602467766545	-1.99659961729225	-1.36778176370431	-1.39177886923012	-0.290695094557929
[truncated: 148 more columns]
