# Supplementary material for: Yiai Fuzheng decoction inhibits triple-negative breast cancer by remodeling the immune microenvironment
Source: Front Immunol. 2025 Sep 30;16:1615631. doi: 10.3389/fimmu.2025.1615631 (PMC12518410; doi:10.3389/fimmu.2025.1615631)
Supplement: Supplementary file 2 [file DataSheet1.zip › Supplementary File 2/Treatment/C_vs_H/03_PLS_DA/PLSDA_VIP.csv]

Class	Metabolite	HMDB	VIP
Amines	Urea	HMDB0000294	2.29211546624679
Nucleotides	Pseudouridine	HMDB0000767	2.20612013413395
Organic Acids	3-Hydroxybutyric acid	HMDB0000357	2.14689801364853
Amino Acids	Phosphoserine	HMDB0001721	1.76008716178397
Amino Acids	Methylcysteine	HMDB0002108	1.74251809346954
Carbohydrates	Ribitol	HMDB0000508	1.68211899700791
Organic Acids	2-Hydroxyglutaric acid	HMDB0000606	1.67111199772402
Nucleotides	7-Methylxanthine	HMDB0001991	1.56605535855425
Amino Acids	Aminoadipic acid	HMDB0000510	1.50668301324454
Amino Acids	Alanine	HMDB0000161	1.46869507880816
Amino Acids	Histidine	HMDB0000177	1.44890704622667
Eicosanoids	Prostaglandin E2	HMDB0001220	1.43380328670553
Organic Acids	Malic acid	HMDB0000156	1.40093623318353
Amino Acids	Cystine	HMDB0000192	1.36937144122473
Amines	Putrescine	HMDB0001414	1.36785968541128
Organic Acids	Citric acid	HMDB0000094	1.36010812060182
Carbohydrates	Dihydroxyacetone	HMDB0001882	1.34555509723367
Carbohydrates	Maltose	HMDB0000163	1.31205805965688
Amines	Melamine	HMDB0041922	1.31094338125776
Organic Acids	4-Hydroxybutyric acid	HMDB0000710	1.30897469107443
Amino Acids	Tryptophan	HMDB0000929	1.29675583327622
Lactones	Erythrono-1,4-lactone	HMDB0000349	1.29581368926115
Carbohydrates	Xylitol	HMDB0002917	1.28629462042058
Organic Acids	Fumaric acid	HMDB0000134	1.2847032155995
Organic Acids	Guanidoacetic acid	HMDB0000128	1.28258264398711
Carbohydrates	Cellobiose	HMDB0000055	1.27166850669315
Nucleotides	Xanthine	HMDB0000292	1.26868365082128
Amino Acids	Glutamine	HMDB0000641	1.26695280964726
Carbohydrates	Tartaric acid	HMDB0000956	1.25011529234797
Amino Acids	Cysteine	HMDB0000574	1.24269945113411
Amines	Maleimide	NA	1.22185597041366
Imidazoles	Urocanic acid	HMDB0000301	1.20461099044902
Nucleotides	UDP-N-acetylglucosamine	HMDB0000290	1.20143116326633
Amino Acids	Proline	HMDB0000162	1.18674991713768
Nucleotides	Hypoxanthine	HMDB0000157	1.17994259604741
Carbohydrates	Gluconic acid	HMDB0000625	1.1738135697726
Nucleotides	Cytidine	HMDB0000089	1.17166616955122
Nucleotides	AMP	HMDB0000045	1.16969654692566
Fatty Acids	Stearic acid	HMDB0000827	1.16962184701688
Lipids	1-Monostearin	HMDB0011131	1.16173098113637
Carbohydrates	Glucose-1-phosphate	HMDB0001586	1.1595837134246
Organic Acids	Succinic acid	HMDB0000254	1.15454066523508
Lipids	Octadecylglycerol	HMDB0011143	1.14729535135647
Organic Acids	Glycolic acid	HMDB0000115	1.14720547798069
Fatty Acids	2-Hydroxy-3-methylbutyric acid	HMDB0000407	1.14046850535108
Organic Acids	Hypotaurine	HMDB0000965	1.13674734498754
Amines	Spermine	HMDB0001256	1.13385884530334
Nucleotides	Inosine	HMDB0000195	1.11478115588624
Lipids	Hexadecylglycerol	NA	1.11451926590962
Lactones	Dehydroascorbic acid	HMDB0001264	1.11252668897285
Phenylpropanoic Acids	2-Hydroxycinnamic acid	HMDB0002641	1.10157493339862
Vitamins	alpha-Tocopherol	HMDB0001893	1.1009033525441
Lipids	MG170	HMDB0072856	1.09837753440062
Amino Acids	Phenylalanine	HMDB0000159	1.09601624397273
Vitamins	Pantothenic acid	HMDB0000210	1.09259404087583
Fatty Acids	Tetracosanoic acid	HMDB0002003	1.0898215569824
Nucleotides	Adenosine	HMDB0000050	1.08284932408558
Pyrazines	2,5-Dihydroxypyrazine	NA	1.07979122831008
Organic Acids	2-Hydroxyvaleric acid	HMDB0001863	1.07945439600733
Lipids	Cholesterol	HMDB0000067	1.07424491020602
Fatty Acids	Behenic acid	HMDB0000944	1.07247632831446
Organic Acids	Shikimic acid	HMDB0003070	1.07040646529462
Nucleotides	UMP	HMDB0000288	1.068436607046
Amino Acids	Asparagine	HMDB0000168	1.06372707661919
Inorganic Oxide	Pyrophosphate	HMDB0000250	1.06248935892613
Organic Acids	Uric acid	HMDB0000289	1.06180735954272
Amino Acids	Glutamic acid	HMDB0000148	1.05224859847536
Amino Acids	Citrulline	HMDB0000904	1.05198084064258
Nucleotides	Uridine	HMDB0000296	1.0507107339973
Carbohydrates	Glyceraldehyde	HMDB0001051	1.04255548296018
Nucleotides	Thymine	HMDB0000262	1.03878294626955
Fatty Acids	ETA	HMDB0002177	1.03753773288169
Amino Acids	trans-4-Hydroxyproline	HMDB0000725	1.03048658616223
Fatty Acids	Nervonic acid	HMDB0002368	1.02921191859052
Nucleotides	Orotic acid	HMDB0000226	1.02906736417231
Lipids	O-Phosphoethanolamine	HMDB0000224	1.0284844339764
Lipids	1-Monoolein	HMDB0011567	1.02373654586624
Fatty Acids	DHA	HMDB0002183	1.01863354892119
Fatty Acids	Arachidonic acid	HMDB0001043	1.01845245458592
Nucleotides	Uracil	HMDB0000300	1.01261668564934
Amino Acids	alpha-Aminobutyric acid	HMDB0000452	1.01078838849031
Lipids	Etiocholanolone	HMDB0000490	1.00943729753682
Carbohydrates	Methyl alpha-D-Mannopyranoside	NA	1.00925155397117
Vitamins	Ascorbic acid	HMDB0000044	1.00855041362833
Fatty Acids	Oleic acid	HMDB0000207	1.00658992762061
Vitamins	Niacinamide	HMDB0001406	0.998755638213931
Organic Acids	3,4-Dihydroxybutyric acid	HMDB0000337	0.992457499991082
Carbohydrates	Fructose 1,6-bisphosphate	HMDB0001058	0.992049811945711
Amino Acids	Aspartic acid	HMDB0000191	0.978065232465646
Alcohols	Octadecanol	HMDB0002350	0.973758502649048
Fatty Acids	11Z-Eicosenoic acid	HMDB0002231	0.973409037261252
Amino Acids	Kynurenine	HMDB0000684	0.971200853477598
Fatty Acids	Heptadecanoic acid	HMDB0002259	0.963673474285743
Nucleotides	Deoxyinosine	HMDB0000071	0.959932162666585
Amino Acids	Pipecolic acid	HMDB0000716	0.951693859090945
Amino Acids	Leucine	HMDB0000687	0.949313080742735
Amines	Sphingosine	HMDB0000252	0.944555953217888
Amino Acids	3-Cyanoalanine	HMDB0060245	0.944353547187619
Carbohydrates	Fructose 6-phosphate	HMDB0000124	0.941386607985622
Fatty Acids	Linoleic acid	HMDB0000673	0.936183547555858
Fatty Acids	3-Hexenedioic acid	HMDB0000393	0.934956094938542
Fatty Acids	Methylsuccinic acid	HMDB0001844	0.932595557447753
Pyridines	4-Hydroxypyridine	NA	0.926255421680171
Fatty Acids	cis-Vaccenic acid	HMDB0240219	0.92569573153255
Fatty Acids	Arachidic acid	HMDB0002212	0.923051534503258
Amino Acids	Tyrosine	HMDB0000158	0.91122788289485
Carbohydrates	6-Phosphogluconic acid	HMDB0001316	0.909451282761447
Amino Acids	Aminomalonic acid	HMDB0001147	0.909071590556671
Organic Acids	Oxalic acid	HMDB0002329	0.908778213471236
Carbohydrates	Isomaltose	HMDB0002923	0.906577121312435
Pyridines	2-Hydroxypyridine	HMDB0013751	0.901371299998382
Organic Acids	Lactic acid	HMDB0000190	0.89808952924967
Carbohydrates	Sucrose	HMDB0000258	0.89772124656694
Fatty Acids	Erucic acid	HMDB0002068	0.895439320150308
Lipids	Glycero-3-phosphate	HMDB0000126	0.894278949382633
Amino Acids	Methionine	HMDB0000696	0.893864265265904
Fatty Acids	Hexacosanoic acid	HMDB0002356	0.890090884244827
Lipids	beta-Glycerophosphoric acid	HMDB0002520	0.879618595011958
Carbohydrates	Galactose	HMDB0000143	0.878479841856702
Lipids	Desmosterol	HMDB0002719	0.87724245663506
Fatty Acids	Palmitoleic acid	HMDB0003229	0.876524577770296
Amides	Epsilon-caprolactam	HMDB0062769	0.860323392251406
Amines	Ritalinic acid	HMDB0042008	0.856157431509679
Amino Acids	Homoserine	HMDB0000719	0.852990848377573
Carbohydrates	1,5-anhydroglucitol	HMDB0002712	0.848213579281544
Nucleotides	Xanthosine	HMDB0000299	0.845412795356588
Alcohols	1-Hexadecanol	HMDB0003424	0.84269393053216
Organic Acids	Allantoic acid	HMDB0001209	0.837429994971603
Alkaloids	Anabasine	HMDB0004350	0.833460317510135
Carbohydrates	Glycerol	HMDB0000131	0.832357559554953
Carbohydrates	N-Acetyl-D-glucosamine	HMDB0000215	0.829864866312305
Amino Acids	GABA	HMDB0000112	0.816598014465299
Lipids	2-Monopalmitin	HMDB0011533	0.808366927071145
Organic Acids	Pyruvic acid	HMDB0000243	0.807315369844842
Amines	Ethanolamine	HMDB0000149	0.798177276012477
Fatty Acids	Itaconic acid	HMDB0002092	0.795864992619254
Carbohydrates	Fructose	HMDB0000660	0.783352829924868
Phenylpropanoids	Nepsilon-trimethyllysine	HMDB0304563	0.775746980825558
Amino Acids	Valine	HMDB0000883	0.771425221484909
Carbohydrates	Arabinose	HMDB0000646	0.770063762917399
Carbohydrates	Ribose	HMDB0000283	0.759607059659478
Organic Acids	Succinic acid Semialdehyde	HMDB0001259	0.75670749069734
Fatty Acids	Pentadecanoic acid	HMDB0000826	0.752748645857905
Inorganic Oxide	Phosphate	HMDB0001429	0.747589611468395
Carbohydrates	Mannitol	HMDB0000765	0.744032363989129
Alcohols	Palatinitol	NA	0.743739254206787
Amino Acids	Isoleucine	HMDB0000172	0.740580991121747
Carbohydrates	Arabitol	HMDB0000568	0.736496391269797
Alcohols	Inositol-4-phosphate	HMDB0001313	0.728584733659016
Amino Acids	N-Acetyaspartic acid	HMDB0000812	0.726316416236405
Nucleotides	5'-Methylthioadenosine	HMDB0001173	0.720892413681276
Fatty Acids	Pelargonic acid	HMDB0000847	0.719133693170184
Lipids	2-Monoolein	HMDB0011537	0.714756121406079
Carbohydrates	Maltitol	HMDB0002928	0.704192280632132
Nucleotides	Adenine	HMDB0000034	0.700459327701511
Fatty Acids	Palmitic acid	HMDB0000220	0.695739686392948
Organic Acids	2-Hydroxybutyric acid	HMDB0000008	0.686187943687213
Carbohydrates	Rhamnose	HMDB0000849	0.659841150684224
Amino Acids	Taurine	HMDB0000251	0.649806468021531
Organic Acids	Phosphoglycolic acid	HMDB0000816	0.648862508956032
Carbohydrates	Fucose	HMDB0029196	0.62602607003784
Fatty Acids	Dodecanoic acid	HMDB0000638	0.624440747147286
Pyridines	2,3-Dihydroxypyridine	NA	0.618812847610489
Indoles	Indolelactic acid	HMDB0000671	0.616634676532234
Amino Acids	beta-Alanine	HMDB0000056	0.613465773385459
Amino Acids	Ornithine	HMDB0000214	0.612706322368436
Carbohydrates	Threonic acid	HMDB0000943	0.603891739601755
Carbohydrates	Glucose 6-phosphate	HMDB0001401	0.592291108144415
Carbohydrates	Xylose	HMDB0000098	0.587901151037963
Carbohydrates	Ribulose-5-phosphate	HMDB0000618	0.561303103266402
Carbohydrates	Erythrose	HMDB0002649	0.559068691510617
Peptides	Alanylalanine	HMDB0028680	0.558109216284297
Lipids	1-Monopalmitin	HMDB0011564	0.534854283616346
Amino Acids	Pyroglutamic acid	HMDB0000267	0.530781967008661
Amino Acids	Lysine	HMDB0000182	0.525384650039537
Carbohydrates	Fructose-1-phosphate	HMDB0001076	0.517638213778613
Carbohydrates	Mannose	HMDB0000169	0.517239978101686
Carbohydrates	N-Acetylneuraminic acid	HMDB0000230	0.515953498814475
Nucleotides	Thymidine	HMDB0000273	0.511539675673233
Phenylpropanoic Acids	3-Phenyllactic acid	HMDB0000748	0.506888466668384
Imidazolines	Parabanic acid	HMDB0062802	0.489624354947029
Organic Acids	alpha-Hydroxyisobutyric acid	HMDB0000729	0.48094980759428
Amino Acids	Creatine	HMDB0000064	0.467751952459311
Carbohydrates	Glucose	HMDB0000122	0.467625762160648
Amines	Spermidine	HMDB0001257	0.428486090148546
Pyridines	Quinolinic acid	HMDB0000232	0.411675383183961
Amino Acids	Threonine	HMDB0000167	0.384741696215009
Alcohols	Inositol	HMDB0000211	0.358574229894021
Fatty Acids	Capric acid	HMDB0000511	0.345960644542018
Organic Acids	Maleamic acid	NA	0.344624646116766
Amino Acids	Methionine sulfoxide	HMDB0002005	0.344375156876708
Amino Acids	Arginine	HMDB0000517	0.340980129025723
Amino Acids	Serine	HMDB0000187	0.323707953183188
Amides	Oleamide	HMDB0002117	0.274922760166263
Organic Acids	Methylphosphate	HMDB0061711	0.268087382430522
Organic Acids	Ketoleucine	HMDB0000695	0.262118179754658
Amines	3-Amino-2-piperidone	HMDB0000323	0.257735931446845
