# Supplementary material for: Yiai Fuzheng decoction inhibits triple-negative breast cancer by remodeling the immune microenvironment
Source: Front Immunol. 2025 Sep 30;16:1615631. doi: 10.3389/fimmu.2025.1615631 (PMC12518410; doi:10.3389/fimmu.2025.1615631)
Supplement: Supplementary file 2 [file DataSheet1.zip › Supplementary File 2/Treatment/C_vs_H/03_PLS_DA/PLSDA_Score.csv]

	C1	C2	C3
C2027	-2.27961027924412	-7.06722555729939	3.18962190408496
C2039	-0.125429173646102	-6.27077475887912	-5.45512193053504
C2041	-5.01263381953548	-0.871784647405224	-0.444781538520122
C2089	-2.03084926418089	-4.10680856466562	-1.69124571749616
C2093	-6.36007240871881	-3.13190227953179	0.8979899451008
C2095	-3.51069261394137	-8.04761971725224	1.99132475271039
C2096	-1.92204582769966	-4.48865404516467	-1.07262334131084
C2100	-14.4488623536845	7.40679260104106	-5.1098701525926
H2028	-0.278572737217142	4.55859978987902	5.49113332137005
H2033	-1.57798411605113	4.84226009220086	3.54507361101917
H2036	5.68919625751	-0.874599018817111	6.33421136229016
H2038	0.702970887085015	6.08857331150332	1.04097417594169
H2047	10.0286213128754	-2.40904909176879	0.4238852730173
H2050	7.61850088363929	2.94313591596843	-5.65613943164433
H2088	1.69321183671193	2.5075646708443	-0.843032637887698
H2090	0.516163359285913	4.92958342939065	5.98740578000431
H2094	3.92460151413749	1.23740397416859	-2.57720845032394
H2098	7.3734865426742	2.75450389578772	-6.05159692522809
