# Supplementary material for: Yiai Fuzheng decoction inhibits triple-negative breast cancer by remodeling the immune microenvironment
Source: Front Immunol. 2025 Sep 30;16:1615631. doi: 10.3389/fimmu.2025.1615631 (PMC12518410; doi:10.3389/fimmu.2025.1615631)
Supplement: Supplementary file 2 [file DataSheet1.zip › Supplementary File 2/Treatment/C_vs_H/03_PLS_DA/PLSDA_R2X_R2Y_Q2.csv]

	R2X	R2X(cum)	R2Y	R2Y(cum)	Q2	Q2(cum)
C1	0.263	0.263	0.506	0.506	0.282	0.282
C2	0.127	0.39	0.405	0.911	0.528	0.661
C3	0.0961	0.486	0.0492	0.96	0.0716	0.686
