# Supplementary material for: Yiai Fuzheng decoction inhibits triple-negative breast cancer by remodeling the immune microenvironment
Source: Front Immunol. 2025 Sep 30;16:1615631. doi: 10.3389/fimmu.2025.1615631 (PMC12518410; doi:10.3389/fimmu.2025.1615631)
Supplement: Supplementary file 2 [file DataSheet1.zip › Supplementary File 2/Treatment/C_vs_H/06_Potential_Biomarkers/AllMet_Tests_Joined.csv]

Class	HMDB	KEGG	Metabolite	Uni_P	IS_Uni_P_Sig	Uni_FDR	IS_Uni_FDR_Sig	FC	log2FC	IS_log2FC_Sig	IS_Uni_Test_Pooled_Sig	OPLSDA_VIP	IS_OPLSDA_Sig	IS_All_Test_Pooled_Sig	C2100	C2027	C2039	C2041	C2093	C2096	C2095	C2089	H2028	H2047	H2090	H2088	H2033	H2036	H2038	H2050	H2094	H2098
Amides	HMDB0062769	C06593	Epsilon-caprolactam	0.696466931761049	0	0.8924439543407	1	1.13444680130235	0.181988956919645	1	0	0.4196735409901	0	0	16.1701751613194	9.38086798603469	11.0089913605518	17.3114675837746	11.4134932984643	9.33099859836489	8.37366546452337	9.5777320966462	12.8738203226726	7.95538808342234	11.0004025061787	10.6883748952031	15.6504326919099	3.38374959092884	15.5562186787837	11.6958564037258	11.6586861715886	16.8141576331964
Pyridines	HMDB0013751	C02502	2-Hydroxypyridine	0.273501101134664	0	0.81236700844544	1	1.11246052489118	0.153754143670804	1	0	0.838827250041093	0	0	27.1995431904274	55.336047580353	50.9334475093403	43.6714194550937	62.6655411775694	55.8158214029851	48.7337274933301	50.2256977557378	54.5703838194803	68.4519586581041	39.3370524402676	39.0999747156723	51.9513985505619	62.4350138806242	51.2390814702793	63.2761719229784	64.5924671504292	53.7415718331931
Organic Acids	HMDB0000243	C00022	Pyruvic acid	0.830660867581607	0	0.929773812008958	1	1.05146119315227	0.0723956047250197	1	0	0.154154771730494	0	0	1.21509986761359	2.40453951749962	0.457486055473117	2.86190283657195	2.28504832377901	1.63930613673401	1.36302493218392	1.99560613445794	2.29364083005441	0.985518225259782	2.29466139234894	0.804501336198084	3.17973292607535	2.32995328975386	3.36142910354669	0.794389410911366	1.70505068182725	0.943492308663196
Organic Acids	HMDB0000190	C00186	Lactic acid	0.52170175641077	0	0.888775363466622	1	0.971216679196976	-0.0421348969468362	1	0	0.307608311009026	0	0	889.962935205437	664.760260555058	651.44841258204	830.621629652723	760.280808354936	737.307714778884	752.61320927572	771.969916384692	719.178186460821	698.566189719383	776.756316095787	703.605980650835	783.213137852652	622.566419379024	858.079904174811	744.721740666077	742.102398266382	706.919422632693
Organic Acids	HMDB0000729	NA	alpha-Hydroxyisobutyric acid	0.891781616917285	0	0.940960922264956	1	1.00922788943311	0.0132519800266143	1	0	0.0905147919398704	0	0	4.31657855068326	3.496073903733	3.12028950656023	4.06755552091503	3.85932326149823	4.10677385119525	4.44100336510746	5.49821867133839	3.80581996137346	4.04893632305525	4.87951415515888	3.67772039404838	4.41498233416038	3.92031559749042	4.90586950247355	3.84973329903201	4.27871208835894	3.7302311806088
Organic Acids	HMDB0000115	C00160	Glycolic acid	0.783343595041045	0	0.929773812008958	1	1.02037640961212	0.0291014503397464	1	0	0.192691067438655	0	0	10.6215023392797	9.05920809443934	7.1496859182273	9.73046964434464	9.53963618976122	8.1681689858027	9.53558835753261	8.78302168911871	12.1786238763951	8.85185345700202	11.3013417051752	7.76676477953639	9.95291867567079	10.2237576925921	8.91722148882657	7.50392458922429	8.1199017376075	7.76662873952552
Amines	NA	NA	Maleimide	0.543172666598354	0	0.888775363466622	1	0.924758020447951	-0.112852186955981	1	0	0.7349561678631	0	0	6.45787342228204	15.930074303435	13.4195909605448	9.03630597760165	8.15920853914922	10.8738749623498	13.373285605116	14.1576187415084	10.0067692851046	15.0261845068223	9.38822822583982	8.57731499796153	10.4966648265982	14.2987589856679	8.59575425647075	10.4187226584914	12.0061304614704	6.84812960460174
Amino Acids	HMDB0000161	C00041	Alanine	0.0113021006600548	1	0.255115255115255	1	1.08726391489362	0.120702172650733	1	1	1.70521372894842	1	1	518.703191039191	654.4460515721	624.726534777738	641.790844833717	613.03323423625	658.921654213045	680.763919612811	626.526138319641	644.72112473651	716.489560334198	681.788503155294	636.215383759235	722.207183832299	706.966802032763	670.08446900951	693.123093083496	643.698454387642	705.807226401289
Organic Acids	HMDB0000008	C05984	2-Hydroxybutyric acid	0.305930895816669	0	0.81236700844544	1	0.884694559072935	-0.176748644404323	1	0	0.800325019819544	0	0	1.06215023392797	0.68550468700647	0.680363877370276	1.24827676914309	1.2629444463046	1.03803814194576	0.877028337511787	0.983086207830311	0.756089565659528	0.724296526998153	1.18226113891515	0.604888222705326	1.15841571284529	1.08763379708427	1.0063322056356	0.873828352002503	0.604810430534948	0.66856739752955
Organic Acids	HMDB0002329	C00209	Oxalic acid	0.628423909725321	0	0.8924439543407	1	0.977857468506889	-0.0323039001226582	1	0	0.666649678745997	0	0	3.19494790365533	3.09531731748306	2.36954315911717	2.58180170788619	2.82547106359307	2.43343367702039	2.60874034151595	2.67846841055564	2.88734874402867	2.7428278317471	3.00939198996583	2.74619253108218	2.81920558687349	2.37345864163723	2.73247147502444	2.41372167161531	2.45141248972144	2.45557931989825
Pyridines	NA	NA	4-Hydroxypyridine	0.698839118846255	0	0.8924439543407	1	1.03980436447928	0.0563121159189157	1	0	0.192086510708647	0	0	0.90920060024234	1.96687114041087	1.51322310656492	1.2726333890288	1.89735374956458	1.75842526777697	1.71495350073961	1.80134359039566	1.4918814248584	2.10758415642905	1.3810959668236	1.13114097645896	1.60168703153609	2.06408725046659	1.43262570941179	1.86375977175359	2.01389005061105	1.59331482588818
Organic Acids	HMDB0000357	C01089	3-Hydroxybutyric acid	4.57059280588692e-05	1	0.00375272206496859	1	0.29229700692979	-1.77449303861256	1	1	2.37577235807477	1	1	50.0740106283001	48.0644247851075	84.3006035296809	105.141438891676	174.77388888791	57.2055445984863	64.3638248714064	77.3400395118241	28.1275467278575	13.7022654451782	26.9663017958009	18.4430419102854	27.1341149881262	23.7394203443594	21.1749068269158	20.2447086026874	18.5882695086752	14.496040768865
Fatty Acids	HMDB0000407	NA	2-Hydroxy-3-methylbutyric acid	0.0586934235034061	0	0.541257989751982	1	0.801451312528447	-0.319313214316977	1	0	1.57771757434865	1	0	1.24059147322787	0.912248545016302	0.71555511240667	1.23609845920023	1.28644108716608	1.30463810189904	1.08371654444132	0.988972951589774	0.969215483496442	0.575875107531318	0.827582797240602	0.641181516067646	1.23524940808503	0.947449885460076	1.26490367513919	0.690507718715265	0.913649799318752	0.718553745008395
Amino Acids	HMDB0000452	C02356	alpha-Aminobutyric acid	0.104890798088027	0	0.626166279495191	1	1.18101036657414	0.240021628358667	1	0	1.25613538270533	1	0	1.95435643042746	2.89493902435809	2.87395086130548	3.33685692434347	2.73735866036252	3.21054419858634	2.72046369661299	3.07876698619912	3.00406055617745	2.61221698261629	3.19747898933869	2.64336153322228	3.74120992975036	4.90643690684682	3.66193108161843	4.22859594115897	2.83746170070119	2.83672521942444
Organic Acids	HMDB0061711	NA	Methylphosphate	0.788144441543119	0	0.929773812008958	1	1.0190492451097	0.0272237707960686	1	0	0.387889808842701	0	0	117.703240322962	153.147020190222	138.389531780618	178.515756297404	130.741183913495	143.634982679511	108.24317258577	131.439214661289	154.029145476707	105.812598366296	130.451768850751	149.449733183805	136.297065071048	128.664661231076	142.472879696479	167.347295440144	164.212466043755	124.765923307197
Organic Acids	HMDB0001259	C00232	Succinic acid Semialdehyde	0.72848761863756	0	0.9025915778088	1	0.969236881553661	-0.0450787913958752	1	0	0.376502743501018	0	0	2.23476409218444	4.90926818156172	3.19067197663302	3.75700861737212	3.34827132276102	3.67000370403774	4.31810767450071	3.5261595119183	2.82645562464669	2.6775224071817	3.09537461825057	3.39342292937688	3.59345282352009	4.19584949275177	4.07424774920524	4.1002714978579	3.23637921871361	3.88643851648019
Carbohydrates	HMDB0001051	C02154	Glyceraldehyde	0.254866060263278	0	0.81236700844544	1	0.874567245468455	-0.193358777665493	1	0	1.12249969145586	1	0	0.288904863628407	0.754055155707117	0.334316732845739	0.493221552685804	0.534548579598689	0.510510561612669	0.463651923652728	0.447392525719183	0.334912156600865	0.344337693163056	0.376173998745728	0.387128462531409	0.449181602940012	0.551067790522697	0.482200848533725	0.464412270994337	0.443956592626717	0.349904432351914
Organic Acids	HMDB0001863	NA	2-Hydroxyvaleric acid	0.379396728168367	0	0.81236700844544	1	1.05792467762719	0.0812369137637674	1	0	0.472461049226664	0	0	0.526826516028272	0.553676862582149	0.469216467151915	0.651539581942976	0.740144187136646	0.612612673935203	0.580961446504623	0.571014144667905	0.59370791397426	0.469011685515197	0.682487112010107	0.629083751613539	0.661951835911596	0.662248134224645	0.747760736132008	0.641622216505334	0.585507969985961	0.549849822267293
Organic Acids	HMDB0000695	C00233	Ketoleucine	0.761826408885232	0	0.921037198540957	1	0.988939429156785	-0.0160459337929385	1	0	0.128231236019658	0	0	0.13595522994278	0.321659891595343	0.181821381021367	0.328814368457203	0.223218088184068	0.141808489336852	0.541858272220658	0.158942081505499	0.39580527598284	0.374021977056423	0.252573970586418	0.133075408995172	0.124115969233424	0.135349983637154	0.405328249492117	0.140545818853549	0.147985530875572	0.418635660135326
Amino Acids	HMDB0000883	C00183	Valine	0.274852702887788	0	0.81236700844544	1	1.06243703597448	0.0873773442347925	1	0	0.57609053305434	0	0	187.64370892665	293.332728683045	264.292040329155	285.538744075252	260.69523035813	242.05574661886	291.139891047384	280.073607843968	285.091436093179	238.39448394763	327.142404966357	252.347268748208	281.09311889246	301.612936751436	290.284910817302	254.840123020366	267.802337656656	296.6252342329
Amines	HMDB0000294	C00086	Urea	4.57059280588692e-05	1	0.00375272206496859	1	1.57624995980308	0.656496333762444	1	1	2.25432206362941	1	1	156.832854940868	268.691471741651	290.562297283823	288.023119303596	306.266965308972	265.153513362047	302.317812724843	54.4759267500701	428.718007008798	423.345383173642	547.768455230726	405.390037974883	448.803344748062	641.578258152057	468.741155283349	481.418315075617	347.399250807165	380.902216082233
Inorganic Oxide	HMDB0000250	C00013	Pyrophosphate	0.350043431509992	0	0.81236700844544	1	1.15812302842811	0.211788520231466	1	0	1.0706477947633	1	0	6.67880067093906	16.8265035095203	25.1500026393426	17.402804908346	18.0395460214019	23.8068091898708	18.8812470114003	22.722830911527	13.3102210115768	24.3114285086675	13.0424899279412	19.6346717090149	18.0145463915942	24.0391238795559	17.0796938234264	35.9247334365225	27.4674013612095	23.6123008903193
Carbohydrates	HMDB0001882	C00184	Dihydroxyacetone	0.0116550116550117	1	0.255115255115255	1	0.802341734401494	-0.317711252823262	1	1	1.69524808923877	1	1	0.220927248657017	0.168739615263131	0.193551792700165	0.340992678400062	0.199721447322587	0.187187205924645	0.217860542439234	0.176602312783888	0.167456078300432	0.142484562688161	0.145095685230495	0.181466466811598	0.200949664473163	0.154685695585319	0.216640960935442	0.128324443301067	0.160853837908231	0.124965868697112
Amines	HMDB0000149	C00189	Ethanolamine	0.280243497433663	0	0.81236700844544	1	1.06253185423854	0.087506093262661	1	0	0.790539565125128	0	0	184.533733041709	233.546173750127	205.458160554145	260.500138832733	242.097639116268	228.35704654892	207.202134362976	221.41809302468	252.366458851982	182.27337681883	226.456747244928	258.444542033078	221.812967872877	230.858732805114	239.465134432705	272.390018313731	271.501975928545	212.69815681592
Amino Acids	HMDB0000687	C00123	Leucine	0.514785867727044	0	0.888775363466622	1	1.01154792459948	0.0165646727821404	1	0	0.702593097700477	0	0	83.2640811380812	254.206230393907	241.306298644551	236.070449087357	214.148384811536	190.023375711382	267.404264257017	250.922452747108	258.105635353733	233.015691706152	308.613148570996	224.752268028391	234.66783611491	312.595621137994	248.221622305353	200.180020861888	221.811008321934	252.318585486339
Carbohydrates	HMDB0000131	C00116	Glycerol	0.43219208011073	0	0.842988512691226	1	0.937572009966648	-0.0929985943305591	1	0	0.118624222260299	0	0	180.557042565883	138.081736415011	166.718475984915	159.328828982429	159.636178012901	136.136149763378	143.514235789906	157.064210246231	108.440496766068	137.895372398247	111.315260143129	174.818745244066	123.613595072241	112.71269887384	170.237864786689	156.665813207274	161.793224321615	196.958705653518
Inorganic Oxide	HMDB0001429	C00009	Phosphate	0.581989958818245	0	0.888775363466622	1	1.01650956692351	0.0236237932329667	1	0	0.86073764265633	0	0	46.5816606591449	46.5194026828544	47.6665278567951	50.4486489382949	49.5485414166477	53.3653707072443	47.1584281864618	48.612729965645	44.0815440059351	54.6250192205738	44.5873666799044	50.5868020648464	49.0790004054455	47.6963674481356	51.2041393798058	53.9512623764343	50.225002348466	49.3865113090987
Nucleotides	HMDB0000273	C00214	Thymidine	0.947730248374362	0	0.982646625946048	1	1.00608019651896	0.00874530962533705	1	0	0.398830569222721	0	0	1.1471222526422	1.5344758762991	0.956028551822026	1.14476113462878	1.20420284415089	1.14581259384177	1.35185259667422	1.18323549565205	1.8064958749986	1.19924506929202	1.23600028159311	0.985967803009682	1.19978770258977	1.5371890998791	0.915482770404608	0.983820731974846	1.10667440480863	1.18717575262257
Amino Acids	HMDB0000172	C00407	Isoleucine	0.70834099715898	0	0.8924439543407	1	0.979270458059996	-0.0302207318763621	1	0	0.749471745296146	0	0	149.414797707115	227.239530629668	197.669167199423	198.488184603693	190.857339557593	173.148165480297	225.541523102155	205.647506493078	200.866103134676	190.092217196343	227.789477983342	180.909969646709	181.753061231727	218.276018254846	187.191767084411	160.21612280527	181.597548844876	190.685419044923
Amino Acids	HMDB0000162	C00148	Proline	0.0604450546931147	0	0.541257989751982	1	1.06376698825968	0.0891821718005818	1	0	1.22096071263318	1	0	418.087823679662	536.333594000885	494.911933934321	543.828519653357	489.699366354338	471.689069571812	519.535945872269	528.659023318569	525.309717628457	534.703005771218	582.77413277115	531.321717059904	516.186495473313	533.196758754606	548.548889924728	488.50060220828	513.606304440981	548.337735256058
Organic Acids	HMDB0000254	C00042	Succinic acid	0.997129409275118	0	1	1	1.00032802925355	0.000473168575030858	1	0	0.384290490146639	0	0	3.84923244775495	5.05164223193998	4.53966931969477	4.20151693028648	3.67135013460638	5.50216938626988	5.11692966344456	4.58577338862163	3.67895929599435	5.46190823637951	2.83205281912856	4.58505272810637	3.87714646748221	4.38920661223341	4.15810876634154	6.28178703397603	5.02507389625313	5.37353235397582
Pyridines	NA	NA	2,3-Dihydroxypyridine	0.380310402048842	0	0.81236700844544	1	1.08134195005798	0.112822815063736	1	0	1.00121593943728	1	0	1.75042358551329	1.35519003508202	1.28448007882837	1.97897536571465	1.98546615279513	1.87754439881993	1.44123128075185	1.81900382167405	1.42591387886126	2.32724785723997	1.08553068209482	1.76627361029955	2.01540692898084	1.80788906715341	1.90084972175613	2.05930178059331	1.94311436193143	1.90572949763096
Fatty Acids	HMDB0001844	NA	Methylsuccinic acid	0.540889616429811	0	0.888775363466622	1	1.11204192711731	0.153211182759198	1	0	0.514686894561964	0	0	0.314396469242678	0.706597138914361	0.539598937224702	0.267922818742906	0.334827132276102	0.431097807584031	0.497168930181841	0.417958806921869	0.385656422752511	0.914275943915701	0.42991314142369	0.471812813710154	0.254142222716059	0.594573142406068	0.307490396166433	0.501076397651785	0.469693206692034	0.549849822267293
Nucleotides	HMDB0000300	C00106	Uracil	0.784047471300767	0	0.929773812008958	1	1.01600681014984	0.0229100723231462	1	0	0.145664018525401	0	0	111.602249379279	193.707805209097	160.524818618509	171.056541457403	156.781336148231	187.748767542419	160.328600732011	154.268006960486	167.826511443339	189.771626930295	149.948329814315	161.42651999337	156.788020563061	182.814322541911	144.052262185879	172.193070846703	160.795930526584	160.33745783183
Fatty Acids	HMDB0002092	C00490	Itaconic acid	0.714506990691866	0	0.8924439543407	1	1.05573845777847	0.0782524744688082	1	0	0.259899449609575	0	0	7.47753764685289	12.7925720821361	9.14385590362294	7.14866793645845	8.54102895314829	7.82782861139426	10.8762686186971	11.7087333375718	9.08322364114467	16.3382298549092	11.7151331037955	9.46650068533836	4.81688166310671	14.0570625863158	5.37409351481789	10.1437417085605	8.60246325133219	10.0597524301175
Organic Acids	HMDB0000134	C00122	Fumaric acid	0.882715268168929	0	0.940960922264956	1	0.98921559753249	-0.0156431071759217	1	0	0.077700158294053	0	0	12.371925924793	14.8279936912476	19.6249787386288	15.9109619403458	14.661903897564	15.7350699768171	17.037811652299	15.2761000558063	15.7256480803952	20.8917990041516	12.6931855005344	13.4769096018747	12.8844196632793	17.0444300823073	13.0333997466	15.8633454671224	16.2526717822477	17.2515381736363
Amino Acids	HMDB0000187	C00065	Serine	0.965400612459436	0	0.985408915308336	1	1.01609173876658	0.0230306630241617	1	0	0.396812966827069	0	0	235.211045002881	107.033647206595	260.608691062013	242.671093076387	237.227960297726	242.611635897061	259.94673030429	270.248632509425	242.537294498408	269.705466598353	241.111411453209	249.419609750314	240.814531734089	100.859907449615	243.672162125709	249.719366663876	256.542569003079	258.773072604545
Pyrazines	NA	NA	2,5-Dihydroxypyrazine	0.321177944684401	0	0.81236700844544	1	1.20384053869159	0.26764430466014	1	0	0.901388976541857	0	0	2.88904863628407	9.35450242114982	13.8712118101785	5.54722017897244	5.79192197235503	9.58625387917123	8.64738768451112	7.69397409361806	8.79398132408028	16.7241255455229	6.13163617955537	9.61772274101469	5.21287070780382	10.5234612277887	6.01702797952953	10.8953563050382	10.944495131276	10.515877850862
Fatty Acids	HMDB0000847	C01601	Pelargonic acid	0.514785867727044	0	0.888775363466622	1	0.934730547533866	-0.0973775520918985	1	0	0.329692972267315	0	0	4.29108694506899	3.25878381976922	3.51912350363936	3.70220622262925	3.77708501848304	2.86453148460442	2.4634999798898	2.42533842889873	3.44553567169678	3.17028151981159	3.16523550373191	3.11517434693243	3.03788610409429	3.2145621113824	3.53613955591398	3.06756526367312	3.24924752574627	2.70551105729248
Amino Acids	HMDB0000716	C00408	Pipecolic acid	0.30329063279872	0	0.81236700844544	1	0.914486415569935	-0.128966355569958	1	0	1.0597164946569	1	0	2.31973611089868	3.60680927624942	3.37835856349379	3.00804255588626	3.05456331199251	3.04604635095559	4.22314282266822	3.72042205598058	2.5524365874278	3.24746065793434	3.62739213076238	2.70989923771986	3.02606553559587	2.97286571203034	4.193050856815	2.43816442272027	2.618700481146	2.74300081790161
Amino Acids	HMDB0060245	C02512	3-Cyanoalanine	0.575092882743897	0	0.888775363466622	1	1.04175371164048	0.0590142401947911	1	0	0.567816492185281	0	0	1.86938441171322	2.4467244213154	2.08214807298662	2.12511508502896	2.15581679904087	2.63196556209198	2.78191154191637	3.06699349868019	2.20737557759661	3.09903923846751	2.13344396431506	2.20784201287444	2.1572537509619	2.64899253689858	2.32015480743763	2.61537436823127	2.79885677960322	2.76174569820618
Lactones	HMDB0000349	NA	Erythrono-1,4-lactone	0.00621600621600622	1	0.204092204092204	1	1.12498923606316	0.169911197751116	1	1	1.81341280886195	1	1	1.6824459705419	1.5924801190458	1.56600995911952	1.4979321229717	1.78574470547254	1.69035719289528	1.67026415870079	1.50111965866305	1.9079844073019	2.55284841482956	1.84325259385407	1.62714931907733	1.62532816853294	1.7837194272182	1.85891921318798	1.69266051401883	1.8272995986375	2.64302812294392
Amino Acids	HMDB0000167	C00188	Threonine	0.315416609534257	0	0.81236700844544	1	1.08859771755106	0.122470916298533	1	0	0.389442044498598	0	0	135.326437004294	191.329631256483	166.090898960099	167.311711149973	167.014123243406	168.553570425783	186.728829541443	187.304412938592	185.972661019168	204.791874580338	192.853661328399	167.699210862825	189.004980005508	116.942385862501	184.745820751269	180.876358176742	170.267004502621	175.620783573487
Nucleotides	HMDB0000262	C00178	Thymine	0.126482617769499	0	0.655712518436616	1	0.909357434535548	-0.137080619309067	1	0	1.38927432850018	1	0	2.88904863628407	2.29380414498319	1.80061819269547	2.74620889211479	2.53763721303993	2.41641665829997	2.51936165743832	2.5254130728096	2.6539251197311	1.95916273696222	2.25704399247437	1.99008225270052	2.51187080591454	2.22360687403895	2.27822429886948	2.04096971726459	2.56722725301537	1.94321925824009
Alkaloids	HMDB0004350	C06180	Anabasine	0.896750308515014	0	0.940960922264956	1	0.938279074116248	-0.0919110048100659	1	0	0.44985188342547	0	0	0.501334910414001	1.16008485493403	0.909106905106835	0.517578172571523	1.13958708178182	0.91324667132933	0.9105453440409	1.0478403891844	0.877875804423479	1.8285518878314	0.730852340420272	0.768208042835764	0.833350079138706	1.24715342065663	0.684864973279783	1.07548104861847	1.20318670755357	0.749795212182673
Amino Acids	HMDB0002108	NA	Methylcysteine	0.00610162423955331	1	0.204092204092204	1	0.80510035226961	-0.312759474767716	1	1	2.21892624490615	1	1	0.951686609599459	0.991345239670894	0.868050464231042	1.15085028960021	1.221825324797	1.23089768744388	1.0390272024025	0.924218770235682	0.822057111656668	1.04488679304652	0.800713225901622	0.985967803009682	0.910183774378445	0.899110605589664	0.852587007552383	0.647732904281576	0.855742417671789	0.612332756615849
Amino Acids	HMDB0000056	C00099	beta-Alanine	0.804292908200659	0	0.929773812008958	1	1.03566328689044	0.050555032665513	1	0	0.120824165873911	0	0	3.33090313359811	6.73903838457129	4.68629946567975	4.14062538057219	9.12844497468531	6.39839903887878	5.16161900548338	5.57474634021141	5.12517088131627	9.20212800694375	4.76666195553516	5.55892276666195	6.11714419793306	7.36207232426376	4.31884238251945	5.72571444633808	6.55640243313949	3.7302311806088
Organic Acids	HMDB0000337	NA	3,4-Dihydroxybutyric acid	0.0831390831390831	0	0.564772392358599	1	0.781578653039841	-0.3555370308233	1	0	1.12754313182352	1	0	1.0366586283137	0.558949975559121	0.428160026276122	0.407973383085789	0.352449612922213	0.363029732702342	0.256963716723199	0.394411831884017	0.679973166432059	0.231537414368262	0.338556598871156	0.405275109212569	0.419630181693958	0.309371391170637	0.2515830514089	0.317755764364547	0.283102754718487	0.143710749001679
Carbohydrates	HMDB0002649	C01796	Erythrose	0.368935676647268	0	0.81236700844544	1	1.18046942228591	0.239360671903008	1	0	0.759655483824483	0	0	1.07914463767081	1.27082022745046	0.973624169340223	0.712431131657273	0.522800259167949	0.629629692655625	0.659167795072553	0.930105513995145	1.13667156179687	1.92947845306885	1.1124002534338	1.26421638545413	0.6087592776687	0.633244566302398	0.552085029480642	0.898271103107468	1.00372794854736	0.862264494010074
Amino Acids	HMDB0000719	C00263	Homoserine	0.145710498651675	0	0.666575252885472	1	1.08064488465268	0.11189251075096	1	0	0.936661232323361	0	0	0.33988807485695	0.311113665641398	0.322586321166941	0.347081833371492	0.358323773137583	0.448114826304454	0.351928568555685	0.347317881808314	0.390730849367676	0.528380253301931	0.365426170210136	0.326639640260876	0.466912455687644	0.410883878898502	0.363397740923967	0.384973329903201	0.34101013636545	0.318662965177636
Amines	HMDB0000323	NA	3-Amino-2-piperidone	0.690965617965834	0	0.8924439543407	1	0.97954118281846	-0.0298219459381772	1	0	0.278071660287585	0	0	7.22262159071018	8.45807321506444	6.0646228379385	6.93554751245841	6.16199406592335	5.85952677939874	6.07775051727913	6.96990461120412	6.08423751158238	5.72312993464114	6.73888849181633	5.87346464246872	6.87957086608123	7.50225623588795	6.41536781092695	7.1495046982023	6.92958333708659	6.5169700525544
Fatty Acids	HMDB0000511	C01571	Capric acid	0.621934903006438	0	0.8924439543407	1	1.02606936439633	0.0371282633894057	1	0	0.466259090441351	0	0	0.943189407728035	0.838424963338682	0.791802788318856	0.724609441600133	0.898746512951642	0.862195615168063	0.804408156698709	0.812370638805886	0.766238418889858	1.05676050660386	0.730852340420272	0.83474574733335	0.827439794889495	0.792764189874758	0.978378533256833	0.886049727554985	0.93295225986774	0.756043505617528
Amino Acids	HMDB0001147	C00872	Aminomalonic acid	0.359934183463595	0	0.81236700844544	1	0.971383265165034	-0.0418874628302185	1	0	1.31861726038329	1	0	25.3216615768427	23.5497225551607	22.5810424816859	34.464617138292	35.1803455298522	25.3269961955618	31.7015020087859	26.8553250306699	23.890400504195	25.6769055677624	23.2099357226114	25.0121280088652	31.3895196475579	27.3503645506791	25.815216441791	23.1167318575208	23.3688455713078	25.8054518859536
Imidazolines	HMDB0062802	NA	Parabanic acid	0.844198666749287	0	0.939588346607963	1	0.986140053555752	-0.0201355393373516	1	0	0.119811554923371	0	0	1.13862505077078	1.20226975874981	1.14371513868279	1.26654423405737	1.38630181082737	1.48615296825021	1.44123128075185	1.7954568466362	0.989513189957101	1.35954020231621	1.1016524248982	1.53036720344448	1.3830065143153	1.30032662851408	1.50250989035871	1.28935512078691	1.53132853688636	1.39961772940766
Vitamins	HMDB0001406	C00153	Niacinamide	1	0	1	1	0.983785991194345	-0.0235835832072377	1	0	0.536728017391358	0	0	10.6639883486368	24.657076280325	21.9593306627096	18.5841009728034	21.452433106532	27.0967661424858	20.6855791962175	19.6440639253278	19.5263936151535	36.7194591760949	17.6694301125136	22.4292552979135	17.6540190523923	29.0519072021176	16.9888443881954	23.7950182006835	21.3227847531151	20.1320014471048
Organic Acids	HMDB0000156	C00149	Malic acid	0.810647234433171	0	0.929773812008958	1	0.980473047287223	-0.028450122888618	1	0	0.122919031926023	0	0	56.5233868487107	94.8949411336033	115.884736974844	91.9766858434454	88.2063897939991	94.926602762089	103.399965142313	91.1150199089674	94.4503025880591	112.960573927819	79.2276180501182	76.1372805919194	73.583038902673	106.138556811464	70.9324436611204	98.9870312873325	95.0002766686012	95.7550968891621
Amino Acids	HMDB0000191	C00049	Aspartic acid	0.425947134121838	0	0.839115854220022	1	1.06890493611754	0.0961335515707462	1	0	0.766493282986083	0	0	132.513863184853	202.999030274524	213.253019114706	169.899602012831	170.139176477983	172.138489036218	174.1878829318	172.328536814518	203.190190524422	263.252103279935	177.785205721499	168.086339325356	146.08449578774	194.077374751717	139.363033644341	185.966561094351	183.611438895487	219.133899053821
Fatty Acids	HMDB0000393	NA	3-Hexenedioic acid	0.401678921677172	0	0.81236700844544	1	1.09702958886534	0.133602438351498	1	0	0.684414840469825	0	0	57.0247217591247	111.789995111824	109.268784788002	77.8315788448142	82.7492949539202	84.4668085886028	87.4682147054749	81.8846056941295	108.64854825729	140.988474779936	89.1371159599342	79.4581169345717	69.2271594110047	109.270942147066	64.0907823464173	92.6319160000416	88.2894545510698	107.851792979043
Amino Acids	HMDB0000696	C00073	Methionine	0.807974591462328	0	0.929773812008958	1	1.02380270282423	0.0339377201408646	1	0	0.110926513071737	0	0	54.7474716575832	116.846910456741	99.3155304785421	78.2030172980714	72.2815414501304	76.3043119423736	110.114538783645	105.543428863411	98.2510481228174	113.281164193867	97.0905090762725	83.6136990245572	79.3751174668995	114.78645398028	71.554412871548	77.8990477715238	86.0503691273872	91.0188904655416
Amino Acids	HMDB0000267	C01879	Pyroglutamic acid	0.572603866721514	0	0.888775363466622	1	0.995693005135873	-0.00622709982203759	1	0	0.632255796404486	0	0	789.41554546088	1037.30041926521	1069.50855440272	975.549607127721	972.390859571738	1014.37314124523	976.227504502451	944.792939675005	948.709725544562	434.45324220654	914.828295378273	1004.40479603774	940.757674799612	994.672527965482	887.158711866823	994.661092089898	1033.19637165215	1060.93523206474
Organic Acids	NA	NA	Maleamic acid	0.896750308515014	0	0.940960922264956	1	0.947822630535465	-0.0773109872281845	1	0	0.126013130118531	0	0	133.03219249901	54.6558160063235	55.6725338275747	169.491628629745	168.50615993811	175.207224745468	171.774658461703	166.871525349496	58.8227533229883	70.5773533848692	56.5765694113576	174.576789954984	165.32838130317	52.8831721782308	152.550178589024	172.400834231095	176.964958313119	180.082065085973
Amino Acids	HMDB0000725	C01157	trans-4-Hydroxyproline	0.145710498651675	0	0.666575252885472	1	1.09490258580428	0.130802518019308	1	0	1.11902127323929	1	0	16.0852031426051	31.7388670083995	34.8862443327449	34.464617138292	33.400474984595	42.270274501529	34.2376221694888	31.3233635441023	32.2073857264498	44.9420058145575	31.2385636386988	37.7450250968124	42.0694032858816	35.9257527996902	32.6359125022101	36.8291152274062	37.228012245481	37.8396650414855
Amino Acids	HMDB0000112	C00334	GABA	0.101101512866219	0	0.622406188582659	1	1.13686106946527	0.185055959911722	1	0	1.1938843258669	1	0	15.5073934153483	10.4143981295214	13.8008293401057	11.5511269808021	12.6470669436921	12.5528874760982	11.1332323354203	11.1436059366633	13.0666485340489	25.2731993068126	11.9838288171853	14.9588857475027	11.7496450874308	13.6316769234562	11.8872991790705	13.8712612520677	13.8849032882385	13.7712387304218
Carbohydrates	HMDB0000943	C01620	Threonic acid	0.761826408885232	0	0.921037198540957	1	1.01577875548912	0.0225862061287769	1	0	0.536703092194502	0	0	2.95702625125546	3.17441401213765	2.83875962626908	3.09937988045771	3.18966899694602	3.45445480024573	3.13942627822691	3.01989954860449	3.42016353862095	4.38733715943963	3.31033118896241	3.1575165225218	2.94332155610692	3.58677456638457	3.17973023308471	2.92701944481957	2.94684231047879	2.82422863255473
Amino Acids	HMDB0000574	C00097	Cysteine	0.197284065169513	0	0.748015088099819	1	0.887625865889421	-0.171976385839731	1	0	1.48303894127486	1	0	21.0645634392595	33.6371876801098	34.9097051561025	34.9273929161207	35.4388085793285	40.3473513861213	39.594757046392	28.992213015355	32.9989962784155	34.7662332959113	29.5350328158075	28.2543288825658	36.8269811568318	37.8448222105456	24.2777644609589	26.0315299267879	27.692596734281	20.1382497405396
Amino Acids	HMDB0000064	C00300	Creatine	0.828557063851181	0	0.929773812008958	1	0.961395668789796	-0.056797790922223	1	0	0.230964934853724	0	0	53.8552654610837	97.6527792205601	76.5233405866379	115.024137410307	121.007700436626	241.488512661513	107.371730416013	98.9208421340153	94.693875065587	103.853435629334	88.696454989975	47.2962101333295	166.616823269498	157.75523985709	83.2320595077778	237.247452912568	103.634910687515	77.0102165845953
Organic Acids	HMDB0000606	C02630	2-Hydroxyglutaric acid	0.0141952313036434	1	0.278307551034824	1	0.833801389270146	-0.262224318937414	1	1	2.16359922233277	1	1	2.01383684352743	2.73147252207193	2.59242098101433	2.36259212891472	2.80197442273159	2.00233586943636	2.38529363132187	1.90730497806599	2.09066376544782	2.25600557589589	2.14419179285065	2.14130430837686	1.79672641176005	2.02541582657027	2.08254859221812	1.41156887631174	1.95598266896409	1.68703922741101
Organic Acids	HMDB0000816	C00988	Phosphoglycolic acid	0.701491888686169	0	0.8924439543407	1	1.04230624100837	0.0597792195291547	1	0	0.69197247296922	0	0	36.3850184134365	44.0621320355851	43.6019402100917	66.6640686272122	49.0433636381259	48.6062778050995	43.147559738478	50.3198856558892	59.2439307320469	56.1923494101436	51.6110726279139	39.2572456535757	41.714786230929	53.6711024401185	32.0139432917825	52.044727790247	38.0322814350221	73.6986210641219
Organic Acids	HMDB0000128	C00581	Guanidoacetic acid	0.054527172174231	0	0.537092645916175	1	1.61470302484646	0.691268849762238	1	0	1.84277154665872	1	0	0.441854497314034	0.801513172499872	0.862185258391643	0.627182962057258	0.734270026921276	0.709042446684262	0.882614505266639	1.17734875189259	1.233085667485	1.55545647601243	1.2467481101287	0.780305807289871	0.632400414665543	1.77888549923116	0.559073447575333	1.51545056850784	0.93295225986774	1.93072267137038
Phenylpropanoids	HMDB0304563	NA	Nepsilon-trimethyllysine	0.308364189379162	0	0.81236700844544	1	0.90824390024207	-0.138848323341088	1	0	0.990442998673651	0	0	0.356882478599797	0.232016970986805	0.187686586860766	0.219209578971469	0.211469767753328	0.198531885071593	0.273722219987755	0.253129981656906	0.268944610603725	0.201853130474895	0.241826142050825	0.193564231265704	0.195039380223952	0.256198183313184	0.195675706651367	0.164988569958515	0.25736614065317	0.218690270219946
Phenylpropanoic Acids	HMDB0000748	C05607	3-Phenyllactic acid	0.896750308515014	0	0.940960922264956	1	1.04558776473907	0.0643141642131378	1	0	0.656683710659685	0	0	0.543820919771119	0.569496201513067	0.5513293489035	0.870749160914445	0.710773386059795	0.59559565521478	1.40212810646789	0.653428557300386	0.888024657653808	0.688675386326113	0.596504483725369	0.604888222705326	0.656041551662386	1.2664891326048	0.649922882806325	0.549961899861715	0.33457598284912	0.693560571268972
Organic Acids	HMDB0000965	C00519	Hypotaurine	0.868668453428101	0	0.940960922264956	1	0.969754071021107	-0.0443091676938274	1	0	0.0827799993839979	0	0	6.53434823912486	15.2973007461982	21.5722270773093	10.3393851414876	19.0792723795224	19.263265191518	29.1039340027797	33.7369284854821	12.9651600017456	28.4494176834029	13.0693594992802	18.7938770794545	16.5251547607931	18.5091102623808	10.5525113229844	25.4449039002687	22.1785271707869	21.3129289062925
Amino Acids	HMDB0000517	C00062	Arginine	0.631944579375391	0	0.8924439543407	1	0.970049738797286	-0.0438693722510218	1	0	0.487200926953595	0	0	10.4090722924941	13.4200725263959	11.7949289430313	12.9211868493738	10.5852367080971	9.50684112514259	9.98806794567564	11.8205814690016	11.0774733009044	7.69416638516071	12.4191158728768	9.5511850365171	12.8253168207872	12.3265163669551	11.174480533412	10.6509287939885	11.0989148156679	10.8532856963442
Amino Acids	HMDB0000148	C00025	Glutamic acid	0.341126685909877	0	0.81236700844544	1	1.07725668466226	0.107362050779859	1	0	0.774928321238588	0	0	115.442984625163	190.702130812223	215.059502513241	175.946132899461	174.356823512619	199.099119028941	176.478211711289	168.590454527259	182.750400118539	262.711849313076	170.847482401774	194.786105475569	168.833179862952	201.903504162737	151.592765310052	190.103496718866	188.244029427245	194.534367800794
Amino Acids	HMDB0000159	C00079	Phenylalanine	0.50923575888003	0	0.888775363466622	1	0.959181157093192	-0.0601247772895452	1	0	0.946594586157813	0	0	107.387637251053	174.708779153064	148.624315970369	134.497255008939	127.392912590734	125.494840723541	161.557557638079	149.652799853067	142.317368848907	154.328591961615	143.6930936066	132.512862948056	129.133800561004	161.042310888278	122.646737561839	115.956411241955	125.626847406328	126.765377206351
Carbohydrates	HMDB0000956	C00898	Tartaric acid	0.063889627735178	0	0.547228550601307	1	0.88362751844044	-0.178489746249224	1	0	1.76385684974629	1	0	4.75843304799729	4.80907903499923	3.74200132553652	5.02964200640092	4.29401111743562	5.25825878461049	5.53030607730362	4.22079527553493	4.3893790221174	4.74948542293871	4.27226184289792	4.53666167028995	4.66321427262723	4.85809762697641	3.44529012068299	3.64808060241604	3.39723305662184	3.6177618987814
Carbohydrates	HMDB0000098	C00181	Xylose	0.528515295761605	0	0.888775363466622	1	0.937143085166068	-0.0936587561814089	1	0	0.501014912660874	0	0	0.475843304799729	0.569496201513067	0.609981407297489	0.608915497142968	0.657905944121464	0.697697767537314	0.46923809140758	0.594561119705757	0.370433142907017	0.617433104982032	0.478278369833855	0.514154989299527	0.537835866678172	0.541399934548615	0.789691244700158	0.439969519889372	0.784966728992167	0.41238736670047
Amino Acids	HMDB0000812	C01042	N-Acetyaspartic acid	0.393971729374495	0	0.81236700844544	1	0.928129007348036	-0.107602745002521	1	0	0.689356252365512	0	0	1.47001592375631	1.05989570837154	1.24342363795257	1.21783099428594	1.12783876135108	0.918919010902804	0.98875169260883	1.01840667038709	0.938768923805455	1.00926565237448	0.994174139542282	1.24606973877297	1.14068486009766	0.889442749615582	1.41166045512772	1.08770242417095	1.13241101887395	0.643574223790127
Carbohydrates	HMDB0000646	C00259	Arabinose	0.289504421108433	0	0.81236700844544	1	1.07663996004298	0.106535877828302	1	0	0.906342391941828	0	0	0.985675417085154	1.12317306409522	1.05573705109181	0.864660005943015	0.775389148428868	1.14014025426829	0.944062350570013	0.977199464070848	1.0757784424149	1.41297191332427	0.897443682721952	1.05250550750727	0.939735195624498	1.1843123568251	0.894517516120533	1.13658792638088	1.04876702316167	0.943492308663196
Amino Acids	HMDB0000168	C00152	Asparagine	0.274281274281274	0	0.81236700844544	1	0.946348580956472	-0.0795564066855453	1	0	0.927204798624202	0	0	515.567723548635	271.106557485105	302.69740816554	274.58435428165	299.958117237664	310.464161874958	289.022733468295	424.999352458186	261.09954705668	294.022831963799	281.050342291469	313.08409519005	302.169192525145	257.131131414683	283.19166645119	315.042618991895	287.130534819709	282.104200290296
Phenylpropanoic Acids	HMDB0002641	C01772	2-Hydroxycinnamic acid	0.203071438365556	0	0.748015088099819	1	0.633305943399892	-0.659025476126462	1	0	1.3221181415161	1	0	515.567723548635	271.349120682046	154.806242925095	167.871913407345	292.280589836176	265.505198415602	289.352317365831	285.359903739966	106.765935983064	294.254369378168	280.889124863435	320.608904680504	167.621571591864	111.136838350064	193.285667662982	174.209597812863	105.584459202963	178.357536097953
Amino Acids	HMDB0000251	C00245	Taurine	0.359934183463595	0	0.81236700844544	1	1.01878731367106	0.0268528998466548	1	0	0.717202825688986	0	0	229.432947730312	230.809428115078	224.707766119052	205.040115352952	228.381475013378	235.056079585193	219.31853222325	205.08237909217	234.337021088302	282.226297544575	217.326466903943	233.547342786526	228.054228040043	219.803539498751	209.442890297909	237.265784975896	235.522189465232	211.492236182993
Carbohydrates	HMDB0000283	C00121	Ribose	0.23564465084107	0	0.804932615277443	1	1.16293977193431	0.217776382295514	1	0	1.13119910809026	1	0	39.384530674049	44.1465018432166	40.6282808495164	56.6474086992104	33.9526460448398	55.1464853333152	45.0524429428825	51.3559525575547	34.1102957071366	48.3853827461881	30.733415697526	42.1123180647448	57.4479629023278	63.4839762538122	78.6965761643229	66.3009623722179	65.2809215766764	45.9499499199281
Carbohydrates	HMDB0002917	C00379	Xylitol	0.0328547057399289	1	0.395953444601022	1	1.27247704774728	0.347639633982843	1	1	1.96184978964522	1	1	3.20344510552675	4.02338520143028	5.95904913282932	5.34018890994383	2.43777648937864	3.97063770143187	3.17294328475602	4.49747223222969	4.7902587247154	6.08527819814022	4.92250546930125	4.19792426557496	4.94690791658934	5.96990106399589	4.46559916250798	6.90507718715265	4.72910283450199	4.84867570544795
Amino Acids	HMDB0000510	C00956	Aminoadipic acid	0.00756899642889411	1	0.213013185213163	1	1.38971575636034	0.474789833435296	1	1	2.06514307704571	1	1	0.27191045988556	0.384937247319018	0.545464143064101	0.420151693028648	0.370072093568323	0.448114826304454	0.351928568555685	0.423845550681332	0.466847248595145	0.843033662571621	0.45678271276267	0.423421755893728	0.496463876933697	0.594573142406068	0.524131357101875	0.494965709875544	0.649849505149253	0.637325930355272
Carbohydrates	HMDB0000568	C01904	Arabitol	0.367549024806557	0	0.81236700844544	1	1.08735841641172	0.120827561661636	1	0	1.07937695301786	1	0	0.943189407728035	1.02298391753273	1.02641102189481	1.45530803817169	1.07497131941275	0.986987085784493	1.22895690606747	1.40104501475218	0.893099084268973	1.24080306674274	1.27899159573548	1.05250550750727	0.927914627126077	1.60486409169768	1.33478785608611	1.63155363625642	1.17745009348825	1.2809001541454
Lipids	HMDB0002520	C02979	beta-Glycerophosphoric acid	0.341042030141995	0	0.81236700844544	1	1.11554522964048	0.157749008656166	1	0	0.868491253170806	0	0	1.64845716305621	1.85613576789444	2.65107303940832	2.03377776045751	1.76224806461106	3.51685053555394	2.73722219987755	2.76676956694758	2.01962179283552	3.67491434599883	1.86474825092525	2.43165065527541	2.49413995316691	2.99703535196555	2.46691158742616	2.51760336381141	3.146301069485	2.8429735128593
Carbohydrates	HMDB0000508	C00474	Ribitol	0.00395419172542734	1	0.194743942477296	1	1.23691427384635	0.30674551568822	1	1	1.93559543215764	1	1	0.688273351585323	0.843698076315655	0.709689906567271	0.755055216457281	0.657905944121464	1.00400410450492	0.865856002002083	0.818257382565349	0.974289910111607	1.24673992352141	1.03716545368465	0.895234569603883	0.922004342876866	1.04896237318794	0.999343787540908	1.00215279530357	0.868610724704447	0.812278146531229
Carbohydrates	HMDB0000849	C00507	Rhamnose	0.455255067288942	0	0.862589697883815	1	1.03275764867047	0.0465017449271163	1	0	0.256377013069347	0	0	3.10997588494109	3.45916211289419	2.70972509780231	3.50126410857207	3.42463540556083	3.25025057560066	3.58073353086023	3.12586093627482	3.36941927246931	3.87676747647372	3.49304427406748	3.13936987584064	3.16791235757693	3.67861919813836	3.73181526256535	3.01256907368695	3.21707675816462	3.08665695681867
Pyridines	HMDB0000232	C03722	Quinolinic acid	0.696466931761049	0	0.8924439543407	1	0.869511317192589	-0.201723289723101	1	0	0.168437655783201	0	0	1.02816142644227	0.569496201513067	0.803533199997654	1.89981635108606	1.96784367214902	0.516182901186143	0.564202943240067	0.706409251135553	0.583559060743931	1.17549764217733	0.338556598871156	0.53835051820774	1.95630408648874	0.502728510652285	2.18737486363849	0.71495046982023	0.67558611921457	0.637325930355272
Carbohydrates	HMDB0029196	C01018	Fucose	0.485447937588278	0	0.888775363466622	1	1.03782201488845	0.053559044606106	1	0	0.246037219616159	0	0	0.747753764685289	0.89115609310841	0.674498671530877	0.895105780800164	0.928117314028493	0.777110521565951	0.9105453440409	0.824144126324812	0.847429244732491	0.932086514251722	0.870574111382971	0.756110278381658	0.815619226391074	0.981287381369365	1.04127429610906	0.776057347582642	0.817137496573813	0.787284972791806
Amines	HMDB0001414	C00134	Putrescine	0.0762321644194142	0	0.564772392358599	1	0.794097860871657	-0.332611285636897	1	0	1.64077914640902	1	0	15.3544437816627	19.5737953705232	18.6806805984856	13.8650058699454	26.0753971960284	23.2849539491112	21.0486801002829	21.9398939915184	18.0548098967557	15.1033636449451	13.6604900687377	9.66006491660406	18.4400868575373	25.1364255326143	13.2430522894407	8.22498574682076	18.3630741356036	18.7573768914365
Nucleotides	HMDB0000226	C00295	Orotic acid	0.131219166885525	0	0.662825022473034	1	1.22398113473724	0.29158132189431	1	0	0.823486531618949	0	0	0.679776149713899	1.13899240302613	1.07333266861	1.17520690948593	0.769514988213498	0.822489238153744	1.11164738321558	1.34806432091701	1.29905321348214	1.70387789547926	1.3864698810914	1.17953203427539	1.19387741834056	1.88039798695903	1.10417005896128	0.745503908701436	1.02303040909635	0.906002548054063
Lipids	HMDB0000126	C00093	Glycero-3-phosphate	0.299642121027625	0	0.81236700844544	1	1.20023617132373	0.263318313894772	1	0	0.852802524120939	0	0	23.1123890902726	34.0801291701755	66.8340205399509	37.0342405362353	29.3825493972818	86.3727146852901	67.9389722345118	67.7211002088617	40.5142220954743	94.6928656198405	36.6232257350306	56.9502261677065	59.1737659030973	77.5168692001928	54.3629043586065	57.0493810789886	78.4323313640534	63.5201510587421
Carbohydrates	HMDB0001586	C00103	Glucose-1-phosphate	0.151281374204343	0	0.666575252885472	1	1.19311589888585	0.254734192761886	1	0	1.29757534312837	1	0	2.99101505874116	6.32773557236741	8.07638844085233	5.15751426080094	6.16199406592335	7.16983722087126	6.54140244093186	7.61744642474505	5.94215356635777	10.3360676516704	5.34704469645714	6.79289474098081	6.87366058183202	7.93730975472166	5.07359153674615	9.47767674095022	8.30005803606472	8.55391371231732
Amino Acids	HMDB0000641	C00064	Glutamine	0.203071438365556	0	0.748015088099819	1	0.744721389815647	-0.425227299794801	1	0	0.88146354706634	0	0	45.4855216177313	91.0350224344592	100.740775497516	55.5330933394387	41.5831801646057	42.9622999294928	71.519705765372	62.4112573378261	61.096096446582	42.8047373742351	64.6696842986585	42.6869618763149	38.0444997121692	44.7186678081182	51.9309348616538	43.1170129491585	41.6547098647155	87.8635022809395
Organic Acids	HMDB0003070	C00493	Shikimic acid	0.633438456967869	0	0.8924439543407	1	0.883292210183402	-0.17903730656854	1	0	0.952183505794226	0	0	0.365379680471221	0.812059398453818	0.5513293489035	0.407973383085789	0.516926098952578	0.612612673935203	1.30157708688055	0.423845550681332	0.400879702598005	0.920212800694375	0.494400112637243	0.381079580304356	0.449181602940012	0.831435613771087	0.370386159018658	0.586626026519163	0.649849505149253	0.306166378307925
Lipids	HMDB0000224	C00346	O-Phosphoethanolamine	0.3783955532367	0	0.81236700844544	1	1.11139268106162	0.15236864474342	1	0	0.647765500912573	0	0	39.1126202141635	120.912480561987	123.791034446354	72.9480765577276	115.303890867502	136.436783760772	105.371882359776	112.260203492958	102.843404209541	155.949353862192	90.6740554405239	123.197584318394	90.9888260165984	124.657334929819	96.9433358095628	136.946623753343	126.817165806849	98.6855465101094
Amino Acids	HMDB0002005	C02989	Methionine sulfoxide	0.999341228574831	0	1	1	1.00003814618956	5.50322688725631e-05	1	0	0.283621258457518	0	0	7.93638654790977	9.92927173563986	8.40483996785867	7.32525343062991	8.91697520693198	8.42909660618251	7.47429245599217	7.5291452683531	7.86536125350516	9.00621173324753	8.8615846275958	8.68014599582143	8.49307846611575	8.58022217699814	7.6313525594033	8.75661558335375	7.84323313640534	6.71691544246978
Nucleotides	HMDB0000157	C00262	Hypoxanthine	0.489987525796613	0	0.888775363466622	1	1.10946449335133	0.149863497110732	1	0	0.809714511545588	0	0	22.1691996825445	68.5293762487391	70.8986081866543	54.3578864299528	50.3180564048612	87.8021442578056	51.4150880156591	62.3288429251936	49.1610450477148	104.916132992716	44.6411058225824	60.4585778593974	52.8911337461864	69.2605201983264	43.6286941651601	74.611497747906	68.4143543391288	80.8029306995527
Organic Acids	HMDB0000094	C00158	Citric acid	0.0361784873239513	1	0.395953444601022	1	0.769334146120962	-0.378317752555705	1	1	1.53170487583943	1	1	85.7367668826655	71.6826978089688	106.289260221587	109.397758216706	106.886219278876	79.9459539485439	92.2220434648541	88.2010817480332	91.0199901962078	87.8773540379235	93.2911516889406	25.6049184671165	80.1079927138016	55.3484754516218	84.5808242000533	73.4626884459727	81.2118856831076	39.4767179214177
Amino Acids	HMDB0000214	C00077	Ornithine	0.828557063851181	0	0.929773812008958	1	1.04090033071557	0.057831932934711	1	0	0.028369715410845	0	0	242.238230950548	330.313069990556	295.535991835633	242.744162936044	225.403275784186	224.47149394109	294.368696009689	278.978673504708	268.599549593894	280.670841068563	274.461923399151	259.279287780411	240.471735247635	280.010112577349	266.216798899184	248.161141280935	275.375336345375	300.642886911512
Amino Acids	HMDB0000904	C00327	Citrulline	0.804225407569394	0	0.929773812008958	1	0.980377704774174	-0.0285904193091637	1	0	0.333627340978134	0	0	5.33624277525411	9.55488071427479	7.57198073866402	5.31583229005811	5.75080285084744	6.91458194006493	7.34022442987572	8.11193290053993	6.75913625139927	7.43294468689908	6.76038414888752	6.21825092941075	5.83345055397094	8.40136684147762	5.81436385478347	6.90507718715265	7.47648638597457	6.89811595208059
Amino Acids	HMDB0001721	C01005	Phosphoserine	0.0155400155400155	1	0.278307551034824	1	1.55953813529143	0.641118831277728	1	1	1.82246288437378	1	1	0.195435643042746	0.14764716335524	0.299125497809346	0.231387888914328	0.240840568830179	0.323323355688024	0.217860542439234	0.241356494137981	0.360284289676688	0.379958833835097	0.376173998745728	0.344786286942036	0.378258191949484	0.425385662859626	0.321467232355817	0.195542008839721	0.212327066038865	0.393642486395903
Nucleotides	HMDB0000290	C00043	UDP-N-acetylglucosamine	0.478591974796887	0	0.888775363466622	1	1.06632816841588	0.0926515038435455	1	0	0.818196139010667	0	0	3.41587515231234	5.22565496018009	6.0646228379385	5.0661769362295	4.62883824971173	6.16583311636634	5.41299655445173	5.33927658983289	4.57713280687849	7.59917667670193	3.89071392988439	5.04476777736242	4.66321427262723	6.23576710328316	4.9478000110417	6.16568396622745	5.75856739711467	6.1920587939419
Vitamins	HMDB0000044	C00072	Ascorbic acid	0.696466931761049	0	0.8924439543407	1	1.03135062413024	0.0445348833358401	1	0	0.84793542240918	0	0	0.186938441171322	16.0460827889284	16.7686234948416	12.5375700861737	19.5903243182597	15.5251934125986	20.7581993770306	18.6374307424597	13.163062639737	42.3772836861706	10.3985241081855	11.5957072292611	13.9837325336325	30.0766999353704	12.2506969199945	19.8597352727842	20.4927789495086	22.5188495392196
Carbohydrates	HMDB0002712	C07326	1,5-anhydroglucitol	0.16990455150911	0	0.709257926169691	1	0.890471644983187	-0.167358422126935	1	0	1.23536971443282	1	0	15.1420137348771	15.0441913233035	11.8770418247828	19.8384668969179	21.405439824809	16.3873890277667	14.5910701756738	17.307026652821	17.0094780140318	15.5011330491162	17.5243344272831	14.650392753923	15.2130716574683	14.2504197057975	17.135601168184	11.4942037071098	11.9739596938887	11.7217984837891
Peptides	HMDB0028680	NA	Alanylalanine	0.391933603024104	0	0.81236700844544	1	1.09659548763391	0.133031442233051	1	0	0.660041342266354	0	0	4.15513171512621	3.92846916784477	3.39595418101198	2.8314570617148	3.10155659371547	3.04604635095559	3.33494214964673	3.20238860514784	3.43031239185128	6.01997277357481	3.47154861699629	3.91967568313051	2.75419246013218	4.33119947638892	2.55077260456246	3.31810346249901	3.61599427617703	3.59276872504197
Carbohydrates	HMDB0000660	C02336	Fructose	0.20503966881924	0	0.748015088099819	1	1.1223834561303	0.166565648982529	1	0	1.05806263570994	1	0	16.6120296586334	25.9384427337294	17.8595517809698	20.6483245081181	15.184704156732	18.5372057261134	15.6356835458312	18.0252093914755	17.6894511804639	26.3121492430804	18.7979521087508	23.2095611052034	18.0736492340863	21.5351491822686	21.2028604992945	26.0743047412215	20.9624721562007	14.4023163673422
Nucleotides	HMDB0000034	C00147	Adenine	0.762076463767391	0	0.921037198540957	1	0.96784981494095	-0.0471448986787128	1	0	0.355821591671095	0	0	1.58897674995624	1.93523246254903	1.77715736933788	1.75367663177175	2.03833359473346	3.25592291517413	2.20095009541175	2.83152374830167	1.96887752668387	2.57659584194425	1.59605253753545	2.18364648396623	2.02131721323005	2.46530327339102	2.11749068269158	1.94930940062097	2.63800294169499	1.51208701123506
Lactones	HMDB0001264	C00425	Dehydroascorbic acid	0.315416609534257	0	0.81236700844544	1	1.19246872788014	0.253951432500129	1	0	1.31038496396715	1	0	0.518329314156848	2.14088386865097	1.85927025108946	1.33961409371453	2.34378992593271	1.73573590948307	2.08364057255985	1.97205915942009	1.74560275561663	5.1531916838885	1.50469599498291	1.59690490794206	1.73762356926794	3.76079597391806	1.61432457987378	2.82313775262347	2.95327646399512	2.88046327346843
Amines	HMDB0041922	C08737	Melamine	0.0244986262850014	1	0.321748625209684	1	1.40349984912534	0.489028908762343	1	1	1.8316150910171	1	1	0.0934692205856611	0.168739615263131	0.134899734306175	0.115693944457164	0.117483204307404	0.147480828910327	0.07820634856793	0.0883011563919441	0.126860665379116	0.243411127925609	0.112852199623719	0.145173173449278	0.106385116485792	0.207858903442772	0.188687288556675	0.207763384392203	0.180156298457219	0.137462455566823
Carbohydrates	HMDB0000169	C00159	Mannose	0.236985236985237	0	0.804932615277443	1	1.0767431811705	0.106674187268971	1	0	0.513891907808102	0	0	18.328464436661	28.3324360252751	20.7335026422752	19.9967849261751	17.9984268998943	16.200201821842	17.7863581314492	19.5910832314927	19.4147562296198	26.1459172532776	20.2274133039846	23.0401924028459	16.9979775007299	20.6022010807696	21.5592698221238	21.7601591711952	19.6177340712878	18.8760944666988
Carbohydrates	HMDB0000143	C00984	Galactose	0.877401256747673	0	0.940960922264956	1	0.977200295242378	-0.033273795399416	1	0	0.278318906244701	0	0	1.92886482481319	4.49796536935783	6.79190836202396	3.36121354422919	3.95918398515952	2.76242937228189	3.55280269208596	3.51438602439938	2.82138119803153	5.5331505177236	2.92340936168109	4.22816867671023	3.6525556660122	4.57289587574098	3.79471102541758	3.28143933584157	3.74467734650362	2.54305542798623
Carbohydrates	HMDB0000122	C00031	Glucose	0.828557063851181	0	0.929773812008958	1	1.00412863175198	0.00594409449160756	1	0	0.330260812074907	0	0	186.649536307694	174.550585763755	170.7654680141	183.435793514319	195.809256619151	132.142822703653	138.788337869302	137.896972565419	131.234821121387	183.187652762746	166.209794388666	182.162088267709	133.944771939862	133.909473097015	192.041729242127	188.038084250497	144.65907350763	180.531942213283
Amino Acids	HMDB0000177	C00135	Histidine	0.101101512866219	0	0.622406188582659	1	0.694099312515578	-0.526785994874795	1	0	1.47743620514754	1	0	39.8178879694916	84.0850595308089	80.8635929077931	76.3214684118997	72.8395866705906	56.3546936624652	85.0382317321142	81.7492105876618	55.9201812991141	74.4244365774496	79.1255136790301	53.0003060734407	66.5438903618631	81.8190651086594	53.1818617006036	45.8607117606908	52.4190486975343	53.0230180881847
Amino Acids	HMDB0000182	C00047	Lysine	0.828557063851181	0	0.929773812008958	1	0.991630613699913	-0.0121252837780877	1	0	0.59234463423611	0	0	220.018048056775	118.239012282662	226.625688428535	205.222790002095	196.085342149273	177.952637099029	215.363525452815	202.680587638309	202.06874224247	196.670254507113	201.967819926582	204.161872927502	180.452798696901	202.420734457351	208.366673911327	184.82997316797	205.995858978797	225.288468087154
Carbohydrates	HMDB0000765	C00392	Mannitol	0.662655284827786	0	0.8924439543407	1	0.849070997959121	-0.236042900212737	1	0	0.307961026413513	0	0	177.659496727728	86.5106915002165	67.9425444435972	54.5283827691528	28.9537357015598	1.30463810189904	14.4011404720088	49.478081298286	122.019662388248	36.9450597336845	65.078101783011	61.214688137779	49.0139872787042	51.8680473009521	21.9506212354265	61.4185228390011	20.4284374143453	20.3319468370201
Amino Acids	HMDB0000158	C00082	Tyrosine	0.551864039709761	0	0.888775363466622	1	0.976205067329525	-0.0347438543294977	1	0	0.920954679920414	0	0	198.299200073416	268.517459013411	230.168272755532	218.66155502404	211.933826410342	206.399420060002	245.059593237609	238.783987115095	227.481470731215	231.840194063974	233.464331450135	225.895506769304	218.024475669133	249.894741218082	211.287832674908	205.777410864925	205.539034079138	209.00541539592
Fatty Acids	HMDB0000826	C16537	Pentadecanoic acid	0.696466931761049	0	0.8924439543407	1	1.03793200471756	0.0537119353433146	1	0	0.19588512652067	0	0	3.24593111488387	1.12844617707219	1.20236719707678	1.19956352937165	1.25119612587385	1.03236580237229	1.22337073831262	1.34217757715755	1.20263910779401	1.46640362433233	0.994174139542282	1.28841191436234	1.22933912383582	1.01512487727865	1.67023192463131	1.14269861415712	1.75652390995788	1.48084554406078
Amines	HMDB0042008	NA	Ritalinic acid	0.633438456967869	0	0.8924439543407	1	0.838097699602872	-0.25480966180198	1	0	0.264130469344793	0	0	1.98834523791316	3.01094750985149	3.19067197663302	2.1738283248004	3.47162868728379	2.94394423863306	2.90480723252312	2.89627792965577	3.01420940940778	5.13538111355248	2.45587882038283	2.34696630409667	2.19862574070637	3.0260389198878	2.44594633314208	2.19373691167062	2.63800294169499	2.21814416937374
Alcohols	HMDB0003424	C00823	1-Hexadecanol	0.965400612459436	0	0.985408915308336	1	0.923669286944655	-0.114551697238494	1	0	0.497113562163367	0	0	1.78441239299899	0.363844795411126	0.334316732845739	0.474954087771515	0.534548579598689	0.584250976067832	0.580961446504623	0.671088788578775	0.598782340589425	0.730233383776826	0.451408798494874	0.483910578164261	0.768336952397389	0.52206422260045	0.635946046616942	0.409416081008166	0.50829812779001	0.424883953570181
Vitamins	HMDB0000210	C00864	Pantothenic acid	0.897972859826456	0	0.940960922264956	1	1.0253714669059	0.0361466574157218	1	0	0.40836468155161	0	0	0.569312525385391	1.29191267935835	2.42819521751116	1.18129606445736	0.699025065629055	0.947280708770174	1.70936733298476	1.29508362708185	1.07070401579973	1.69200418192191	0.838330625776195	1.30050967881645	0.744695815400546	1.18914628481214	1.12513531324536	1.49100781740287	1.20318670755357	2.31811686433143
Carbohydrates	HMDB0000625	C00257	Gluconic acid	0.152263382638813	0	0.666575252885472	1	1.10904155848969	0.149313427811263	1	0	0.842796812478916	0	0	0.764748168428137	1.02298391753273	0.897376493428037	0.882927470857304	0.804759949505719	1.01534878365186	0.698270969356518	0.888898307678904	1.20771353440918	0.938023371030395	1.04253936795245	1.10089656532369	0.992927753867395	1.02962666123978	1.0063322056356	0.831053537568814	0.733493500861533	0.787284972791806
Imidazoles	HMDB0000301	C00785	Urocanic acid	0.121989121989122	0	0.64950964950965	1	0.434101161350208	-1.20389681265145	1	0	1.39556559024427	1	0	0.560815323513967	3.05840552664425	0.170090969342569	0.852481696000156	0.199721447322587	0.153153168483801	0.491582762426989	0.753503201211256	0.431326262288993	0.118737135573468	0.300939198996583	0.145173173449278	0.206859948722374	0.236862471365019	0.328455650450508	0.219984759944686	0.25093198713684	0.15620733587139
Nucleotides	HMDB0000292	C00385	Xanthine	0.203071438365556	0	0.748015088099819	1	0.864650293136022	-0.209811340601616	1	0	0.724716240195908	0	0	34.9999745083944	94.8422100038336	67.1976633019936	63.0714671940687	78.7313693666069	90.9673097398041	85.3175401198568	68.8749019857164	64.9932560870284	96.628280929688	61.9451097648859	65.4428568144892	59.2328687455894	90.5007997733855	60.6734458981131	62.6345497064731	65.7184440157868	59.5212432604345
Fatty Acids	HMDB0003229	C08362	Palmitoleic acid	0.359934183463595	0	0.81236700844544	1	0.71560468404729	-0.482765264191671	1	0	0.0461102660535043	0	0	9.02402838745201	7.38763128073895	12.8272051707655	4.81652158240088	4.66995737121932	4.23723766138515	9.25627996979	9.62482604672191	5.41948762499581	7.43888154367775	3.80473130159965	9.66006491660406	4.10764755320142	3.98315666132195	3.71085000828128	8.64051251560517	6.32477290655164	16.5954673629765
Nucleotides	HMDB0001991	C16353	7-Methylxanthine	0.0201961169329233	1	0.288773318185083	1	0.800505530180563	-0.321016725454368	1	1	1.98478760487328	1	1	0.382374084214068	0.384937247319018	0.322586321166941	0.359260143314351	0.458184496798876	0.56723395734741	0.46923809140758	0.335544394289388	0.385656422752511	0.397769404171117	0.295565284728787	0.338737404714983	0.34870677070343	0.386714238963296	0.314478814261125	0.28720232548334	0.276668601202157	0.249931737394224
Fatty Acids	HMDB0000220	C00249	Palmitic acid	0.965400612459436	0	0.985408915308336	1	1.08248539343557	0.114347558014137	1	0	0.165762716994152	0	0	313.240849788165	145.769935135437	224.502483914673	147.625473127341	169.175814202662	144.026374110081	175.908422600294	205.258981404954	266.79812814551	155.895922151184	131.488934304435	215.39464722314	227.70552126934	93.9135529322365	163.235469855808	139.922528700373	210.313175988254	234.898343389962
Organic Acids	HMDB0001209	C00499	Allantoic acid	0.257333562731107	0	0.81236700844544	1	1.125273001908	0.170275055413918	1	0	0.540875582858516	0	0	0.645787342228204	0.933340996924193	0.574790172261096	0.736787751542992	0.740144187136646	0.845178596447641	0.9105453440409	0.735842969932868	0.695196446277553	1.15768707184131	0.832956711508399	0.877087922922723	0.803798657892653	1.2664891326048	0.621969210427558	0.769946659806401	0.849308264155459	0.737298625312961
Carbohydrates	HMDB0000215	C00140	N-Acetyl-D-glucosamine	0.696466931761049	0	0.8924439543407	1	1.01265525661334	0.0181431137007134	1	0	0.607650453274978	0	0	2.92303744376977	3.70699842281191	3.15548074159663	3.47081833371492	3.57148941094509	3.36936970664361	3.98852377696443	3.34367045537495	3.48105665800293	6.49492131586868	3.42318338858613	3.50835169169089	3.44569571728983	5.59285468100668	3.02598503500149	2.98812632258199	4.87708836537756	2.99918084873069
Alcohols	HMDB0000211	C00137	Inositol	0.696466931761049	0	0.8924439543407	1	0.721707762636475	-0.470513322516811	1	0	0.357557996071151	0	0	211.350902147923	230.245205026542	218.566895605201	245.070220135131	215.146992048149	217.46615456785	103.573136342714	186.621550662494	123.668851038177	136.250863070554	167.628507755364	245.747938238493	111.450230087366	234.653366274941	356.493183846411	116.830239593957	225.362661062948	144.591758375994
Organic Acids	HMDB0000289	C00366	Uric acid	0.119677584366468	0	0.64950964950965	1	0.811672302615408	-0.301030710844253	1	0	1.70476929740073	1	0	15.7453150677482	16.8634153003592	8.71569587734682	12.6349965657166	20.70641475918	17.3516867552573	16.8031926065953	11.3437552244851	16.5883006049731	10.923816472759	12.8329072714971	11.5533650536717	14.4388244208217	14.9851767598277	16.4227825225254	7.90722998245622	9.33595675219373	6.92935741925487
Fatty Acids	HMDB0002259	NA	Heptadecanoic acid	0.696466931761049	0	0.8924439543407	1	0.985634819745411	-0.0208748715384962	1	0	0.614451180340017	0	0	6.92521952521035	1.48701785950634	1.40764940145574	1.54664536274314	1.44504341298107	1.36136149763378	1.24571540933203	1.57764732753607	2.44587362850935	1.21705563962804	1.40796553816258	1.48197614562805	2.10997147696821	1.10696950903244	1.77505819605168	1.03881692196102	1.74365560292522	1.18717575262257
Alcohols	HMDB0002350	D01924	Octadecanol	0.572603866721514	0	0.888775363466622	1	0.909371507216966	-0.137058293180937	1	0	0.788273868253838	0	0	1.11313344515651	0.247836309917724	0.193551792700165	0.353170988342922	0.469932817229617	0.499165882465721	0.329583897536277	0.482712988275961	0.421177409058663	0.356211406720403	0.392295741549117	0.332688522487929	0.602848993419489	0.435053518833709	0.405328249492117	0.213874072168445	0.315273522300133	0.181200509610813
Indoles	HMDB0000671	C02043	Indolelactic acid	0.402265734971211	0	0.81236700844544	1	0.868833324259568	-0.20284865585419	1	0	0.814495423210045	0	0	0.662781745971052	0.527311297697284	0.392968791239729	1.15085028960021	0.957488115105344	0.748748823698581	0.564202943240067	0.606334607224683	0.659675459971401	0.480885399072544	0.897443682721952	0.514154989299527	0.661951835911596	0.870107037667417	0.824633335173617	0.439969519889372	0.469693206692034	0.274924911133647
Amino Acids	HMDB0000684	C00328	Kynurenine	0.145228641224011	0	0.666575252885472	1	1.28486138027922	0.361612719908427	1	0	1.24328209569443	1	0	0.237921652399865	0.469307054950583	0.545464143064101	0.286190283657195	0.346575452706842	0.510510561612669	0.407790246104207	0.506259963313813	0.492219381670968	0.694612243104786	0.354678341674544	0.822647982879244	0.34279648645422	0.599407070393109	0.265559887598283	0.788278723135125	0.431088285594059	0.524856648527871
Fatty Acids	HMDB0000673	C01595	Linoleic acid	0.236985236985237	0	0.804932615277443	1	0.876787350601869	-0.189701110178787	1	0	0.753390968787613	0	0	39.5884635189632	13.588812141659	17.8712821926486	11.7642474048022	12.312239811416	8.46313064362336	11.0773706578718	15.3585144684388	14.025715164315	10.4073099330144	10.8284372496092	11.1964810022756	11.5132337174624	8.45937397732211	12.3345579371308	10.9197990561432	12.8425704185932	16.3830253861914
Amino Acids	HMDB0000929	C00078	Tryptophan	0.081846158952146	0	0.564772392358599	1	0.895182022007428	-0.159747032010467	1	0	1.73540039128878	1	0	41.5343227475192	54.5292612948762	49.0155251998569	47.0874353940657	45.4190067852425	42.8148191005825	56.7219473827687	49.0601224913641	48.2679459634459	42.5375788191948	50.0848809758598	37.5454119833196	41.8211713474148	51.3943223582221	46.6756444544456	31.8550153775458	39.1904290679614	42.7570719747169
Fatty Acids	HMDB0000207	C00712	Oleic acid	0.172814113990585	0	0.709257926169691	1	0.870253143772296	-0.200492974221646	1	0	0.992453569412547	0	0	202.734739450299	71.0973822685248	95.8902502683332	51.7456389472095	49.172595162864	54.3296684347349	58.9564144847095	85.7286493690588	84.5500962618729	50.5642091839612	36.4405126499255	59.7871519321944	59.0023676598702	36.950545532943	39.868925230216	54.1773578241552	68.3371444969328	67.8689632894016
Fatty Acids	HMDB0240219	NA	cis-Vaccenic acid	0.121989121989122	0	0.64950964950965	1	0.821785813270563	-0.283165669834299	1	0	0.77956834341671	0	0	58.9280949783236	10.3669401127286	10.0588280145692	8.62833259451586	10.6028591887432	10.6639983981313	10.0271711199596	12.156125863291	18.1004797362922	8.81623231632998	7.93727137353487	9.26083868961855	13.4872686566988	7.16871520478211	7.93185453747504	6.98451612824378	11.7938033954315	8.4164512567505
Fatty Acids	HMDB0000827	C01530	Stearic acid	1	0	1	1	1.03217901911968	0.0456932106816751	1	0	0.416949646777793	0	0	523.368154866602	124.888407746625	114.817269512074	161.393052517744	191.198040850085	199.303323253586	146.703937577927	203.899143596518	316.872569983955	127.689915595707	163.452976369287	200.484152533453	326.330434535919	111.716909708509	206.815245094305	110.627891501072	231.783946272244	98.3231454908878
Amines	HMDB0001257	C00315	Spermidine	0.549542032507912	0	0.888775363466622	1	1.05318764128572	0.0747624971760497	1	0	0.367353359839086	0	0	7.49453205059574	11.0102598959193	12.0354023824466	8.41521217051582	11.9539160382784	13.6363043346317	9.42945117019042	10.6314592295901	15.1573122994967	10.3657519355637	9.9739848810296	8.32931082665234	11.3300149057369	11.7561128644842	10.7481870296358	9.58766912092257	11.6007787899416	12.5340766303203
Carbohydrates	HMDB0001076	C01094	Fructose-1-phosphate	0.52989963672485	0	0.888775363466622	1	0.866968602490632	-0.205948348096855	1	0	0.630929323672437	0	0	1.8268984023561	4.97254553728539	2.96779415473586	14.6565960162313	14.1508519588268	9.7677687455224	11.1332323354203	8.71826750776462	5.01860792239781	6.81551158191705	8.11461054437214	3.88943127199525	11.4718617277179	10.1512487727865	8.5538237479026	9.03159653328461	6.14461660809442	4.71121324988113
Amino Acids	HMDB0000192	C00491	Cystine	0.01816790909495	1	0.288773318185083	1	0.527941647670212	-0.921549614676771	1	1	1.92279883908407	1	1	8.50569907329516	4.74052856629859	3.22586321166941	12.598461635888	12.5941995017537	5.50784172584335	8.23401127065206	5.23331520216255	2.2378221372876	2.02446816152762	5.02460984038937	5.73434035124649	8.3571419283839	4.340867332363	5.7025491652684	2.26706516498551	2.56079309949904	1.76826704206414
Carbohydrates	HMDB0000124	C00085	Fructose 6-phosphate	0.180633211875778	0	0.72621923958221	1	1.2506058329351	0.322627151233363	1	0	1.14332661312012	1	0	8.9475535706092	18.8882906835167	17.6190783415544	24.9898920027474	33.4415941061026	37.5225262785312	29.6625507782649	29.3689646159606	27.4881689743467	51.6981488286878	27.7508932788992	35.1077124458171	14.0664765131214	34.1613690844202	26.3044057084194	33.9387599092441	28.4646951562405	34.359365598271
Nucleotides	HMDB0000767	C02067	Pseudouridine	5.71480517507906e-05	1	0.00375272206496859	1	0.754838800282297	-0.405759512521125	1	1	2.71812315206792	1	1	2.81257381944126	2.58382535871669	2.7625119503569	2.80101128685765	2.94882842811585	3.34100800877624	2.87687639374885	2.33115052874732	2.24289656390276	2.19070015133048	2.3537744492947	2.37721071523193	2.30501085719217	2.10275867436292	1.85891921318798	1.87598114730607	2.25195373071523	1.63080458649731
Carbohydrates	HMDB0001401	C00092	Glucose 6-phosphate	0.761826408885232	0	0.921037198540957	1	0.990733224282596	-0.0134314611061231	1	0	0.702253195600477	0	0	11.9300714274789	13.0667739569387	12.187897734271	10.7473585245734	12.4179746952926	12.6209555509799	10.5466847211609	11.2377938368148	10.7171890112277	15.9582710210741	10.7155850499855	13.2107587838843	11.6728113921911	11.4032361214302	12.2297316657104	12.6918985112531	11.5750421758763	12.2216619585776
Fatty Acids	HMDB0001043	C00219	Arachidonic acid	0.696466931761049	0	0.8924439543407	1	0.890133452358277	-0.167906447996813	1	0	0.74688860686437	0	0	109.919803408738	16.6366714423493	11.4430165926673	27.3707515965764	25.9637881519363	22.5362051254126	12.0493638472161	20.1738708636795	30.3501455852996	12.4495886648781	26.3160581693976	15.8057292592902	27.1163841353786	17.6921764325708	24.1939034438226	10.1376310207843	20.3254909580841	7.75413215265581
Fatty Acids	HMDB0002177	NA	ETA	0.514785867727044	0	0.888775363466622	1	0.899668933483409	-0.152533888879913	1	0	0.836318456563627	0	0	5.14080713221136	1.16008485493403	0.785937582479457	1.83283564640034	1.70938062267273	2.12712734005279	1.22895690606747	1.16557526437366	1.98917523314453	1.05082364982519	1.45633076657275	1.14323874091307	2.23408744620164	1.34383198039746	1.64227825225254	0.678286343162782	1.29969901029851	0.906002548054063
Alcohols	HMDB0001313	C03546	Inositol-4-phosphate	0.269454343948675	0	0.81236700844544	1	0.934171986563895	-0.0982399118465697	1	0	1.15355053001378	1	0	7.74944810673845	6.9130511128114	6.24644421895986	7.00252821714414	8.15333437893385	8.83183271589917	7.21174257151412	6.98167809872305	8.06833831811175	8.29972577658539	6.48631452122992	7.609493841633	7.86067805145021	6.33244566302398	6.03100481571891	6.12901983957	6.45989013039456	5.72343678632773
Carbohydrates	HMDB0001316	C00345	6-Phosphogluconic acid	0.40824534942182	0	0.81236700844544	1	0.937948280530676	-0.0924197216979468	1	0	0.832372899791456	0	0	2.50667455207	1.08626127325641	1.07333266861	1.10213704982877	1.28056692695071	1.26493172488472	1.11723355097043	1.23032944572775	1.41576502563093	1.34766648875886	1.1016524248982	1.10694544755075	1.29435225057714	1.00545702130457	1.09718164086659	1.02048485863229	1.1002402512923	0.92474742835863
Fatty Acids	HMDB0002231	C16526	11Z-Eicosenoic acid	0.145710498651675	0	0.666575252885472	1	0.808872512421496	-0.306015759588007	1	0	0.915377215367761	0	0	9.79727375775157	2.82111544268047	2.2170478072928	2.35041381897186	2.97232506897733	3.22756121730676	2.64784351579992	2.99046582980717	4.47056984796003	2.14914215387977	1.9346091364066	2.53448165313532	3.69392765575668	2.29611579384457	2.39003898838455	2.03485902948835	2.91467154289714	1.58081823901847
Fatty Acids	HMDB0002212	C06425	Arachidic acid	0.828557063851181	0	0.929773812008958	1	1.11629012370165	0.158712032211042	1	0	0.482203781035098	0	0	8.93055916686635	3.07949797855214	2.92087250802067	3.05066664068627	3.40701292491472	4.46413124432411	3.01094441986531	3.63212089958863	4.59235608672398	3.69272491633485	2.78906150498619	3.47205839832857	5.14194729681329	3.54810314248824	3.94845622350079	2.96979425925326	3.74467734650362	2.42433785272397
Nucleotides	HMDB0000296	C00299	Uridine	0.38857248532033	0	0.81236700844544	1	1.18733034260779	0.247721381768053	1	0	0.868138371724928	0	0	2.46418854271288	5.5525879647524	8.21715338099791	3.47081833371492	3.85344910128286	9.07574331755856	5.54706458056818	6.04568584096844	4.29296491642927	11.9687032658055	2.95565284728787	5.22623424417402	5.39017923528014	8.61405967290743	4.75212430439033	7.36948945814698	7.5472620746542	7.52294529556615
Amines	HMDB0000252	C00319	Sphingosine	0.514785867727044	0	0.888775363466622	1	0.847306357645877	-0.239044400720561	1	0	0.727505415322057	0	0	21.5064179365735	4.27649462432498	2.52790371678094	3.57433396822923	3.50687364857602	3.99332705972577	2.46908614764465	3.62623415582917	6.04364209866106	2.54097470127221	2.41826142050825	3.7926491563624	6.92685314007492	3.22906389534353	2.60667994931999	2.8720232548334	3.68676996485665	1.37462455566823
Lipids	NA	NA	Hexadecylglycerol	0.459755930344166	0	0.862589697883815	1	0.783111159148915	-0.352710988685817	1	0	0.872217903137032	0	0	41.6192947662335	4.88817572965383	3.95314873575488	11.8860305042307	23.5025150216962	11.5035046550055	5.88223464585931	6.36357000397944	11.7320743342606	3.31870293927842	12.8490290143005	8.52287505791805	27.2050383991168	4.18134770879064	12.0270675409644	2.22429035055183	5.46903048887985	1.34963138192881
Amides	HMDB0002117	C19670	Oleamide	0.685904833071119	0	0.8924439543407	1	0.92181230978332	-0.11745506148838	1	0	0.405422786191662	0	0	0.365379680471221	0.300567439687452	0.258069056933553	0.207031269028609	0.187973126891847	0.232565922512438	0.284894555497459	0.553353913389516	0.436400688904157	0.279032268597649	0.247200056318622	0.205661995719811	0.159577674728688	0.396382094937379	0.475212430439033	0.134435131077308	0.25736614065317	0.162455629306246
Nucleotides	HMDB0000071	C05512	Deoxyinosine	0.86667276270305	0	0.940960922264956	1	0.977901491308997	-0.0322389519571607	1	0	0.395383100078734	0	0	0.798736975913832	3.03203996175938	1.75369654598028	1.83892480137176	1.4979108549194	1.91157843626077	2.31267345050879	1.97794590317955	2.41035264220319	2.17288958099446	1.67128733728459	1.65739373021259	1.58986646303767	2.38796042559836	1.13911214943474	1.75987807955749	1.69218237479459	2.00570219258865
Lipids	HMDB0011533	NA	2-Monopalmitin	0.71241567601231	0	0.8924439543407	1	0.915871881960645	-0.12678229589636	1	0	0.438065410766085	0	0	8.87107875376639	4.49269225638086	1.80648339853487	7.25218357097275	9.14606745533142	10.8511856040559	2.59756800600625	5.09792009569491	6.90122019662388	4.84447513139748	6.98608854813496	3.8047469208165	9.43872394598946	5.13363152223776	9.65100538876919	2.82924844039971	6.46632428391088	1.31838991475453
Fatty Acids	HMDB0002183	C06429	DHA	0.696466931761049	0	0.8924439543407	1	0.876008590166491	-0.190983077880739	1	0	0.693971837515275	0	0	40.4891669173341	4.72998234034464	4.31092629195822	7.89154484297287	9.75110595751455	6.72739473414028	4.76500109488888	6.68145416699044	9.27605185252092	4.15579974507137	8.0286279160874	5.59521606002427	10.8867435870461	5.16263509016001	10.3428587801437	3.39754240359015	6.15105076161075	3.41156821543116
Lipids	HMDB0000490	C04373	Etiocholanolone	0.633438456967869	0	0.8924439543407	1	0.873381387143094	-0.195316309089192	1	0	0.71163712670066	0	0	40.6761053585054	4.92508752049264	4.53966931969477	8.08639780205862	9.80397339945288	6.80680748816892	4.75382875937918	6.93458414864734	7.7587982945867	4.39921087299698	8.3080714580128	5.83112246687935	10.9222052925413	5.40433148951207	10.3638240344277	3.56864166132491	6.17035322215974	3.5615272578677
Nucleotides	HMDB0000195	C00294	Inosine	0.579303260319457	0	0.888775363466622	1	1.15479781784028	0.207640286505387	1	0	0.70863614433328	0	0	11.471222526422	43.5980980936115	67.1566068611178	23.8877549529187	16.0834506696836	65.2772838115399	29.0201414864569	42.166745549033	26.3768695456257	89.230957383461	16.6376385730968	36.3295866556819	30.0124234174918	51.9598919327059	21.6780729297336	60.9479998802305	54.5551876649556	43.3881496116373
Lipids	HMDB0011564	NA	1-Monopalmitin	0.70537023746451	0	0.8924439543407	1	0.965810733233417	-0.0501875983507213	1	0	0.258889818437451	0	0	1.94585922855604	1.31300513126624	1.06160225693121	1.41268395337169	1.43329509255033	1.4010678746481	1.00551019587339	1.40104501475218	1.43098830547642	1.81074131749538	1.31123508134225	1.43963397003868	1.32390367182319	1.19398021279918	1.27189209323388	1.24046961857698	1.34473808491281	0.88100937431464
Fatty Acids	HMDB0002068	C08316	Erucic acid	0.633438456967869	0	0.8924439543407	1	1.04735371221873	0.066748751423565	1	0	0.275752330222297	0	0	2.39621092774149	1.03880325646365	0.621711818976287	0.96817564045732	0.863501551659421	1.00400410450492	0.871442169756935	1.09493433926011	1.5629233974707	1.37735077265223	1.04253936795245	0.877087922922723	1.26480082933109	1.05863022916202	0.978378533256833	0.818832162016331	1.02303040909635	0.556098115702149
Carbohydrates	HMDB0000230	C00270	N-Acetylneuraminic acid	0.696466931761049	0	0.8924439543407	1	1.00743801922606	0.0106910823206729	1	0	0.502303483856599	0	0	1.8268984023561	2.01432915720363	0.838724435034047	1.38223817851454	1.20420284415089	1.03803814194576	1.72612583624931	1.61296779009285	1.67963520961949	3.52055606975332	1.84325259385407	1.28236303213529	1.2707111135803	1.96257476273873	1.30683418370734	1.58266813404649	1.43481623414142	0.949740602098052
Carbohydrates	HMDB0000258	C00089	Sucrose	0.0434206316559258	1	0.450203391379862	1	1.27757634899037	0.353409510355412	1	1	0.207425585793615	0	0	3.7217744196836	0.479853280904529	0.351912350363936	0.548023947428672	0.164476486030366	0.363029732702342	0.491582762426989	0.482712988275961	1.12652270856655	0.670864815990093	0.558887083850796	0.502057224845421	0.762426668148178	0.464057086755956	0.691853391374475	0.52551914875675	0.830005803606472	0.524856648527871
Nucleotides	HMDB0000050	C00212	Adenosine	0.40824534942182	0	0.81236700844544	1	0.885491613239112	-0.175449452049801	1	0	0.394645777035472	0	0	0.263413258014136	0.316386778618371	0.43989043795492	0.231387888914328	0.193847287107217	0.323323355688024	0.351928568555685	0.294337187973147	0.289242317064383	0.474948542293871	0.220330484979641	0.27824858244445	0.248231938466849	0.265866039287266	0.258571469503592	0.23831682327341	0.283102754718487	0.274924911133647
Fatty Acids	HMDB0000944	C08281	Behenic acid	0.572603866721514	0	0.888775363466622	1	0.787692120619215	-0.344296250548914	1	0	0.747988258269003	0	0	7.22262159071018	1.58193389309185	0.780072376640058	1.97897536571465	1.88560542913384	2.0590592651711	1.07813037668646	1.54821360873875	2.79600906495571	0.908339087137028	1.45095685230495	1.71183367025607	3.05561695684192	1.19881414078622	2.17339802744911	0.855496288673779	1.28039654974952	0.449877127309604
Nucleotides	HMDB0000299	C01762	Xanthosine	0.879476393586359	0	0.940960922264956	1	1.02442120652695	0.0348090235640258	1	0	0.103391073911152	0	0	1.13862505077078	2.14615698162795	2.36367795327777	1.27872254400023	0.980984755966825	1.71871889076265	2.6143265092708	1.90141823430653	1.66948635638916	2.8556281105419	1.23062636732531	1.82676243257009	1.37118594581688	2.71183360073012	1.85193079509329	1.88209183508231	1.68574822127826	1.02472012331632
Lipids	HMDB0072856	NA	MG170	0.40824534942182	0	0.81236700844544	1	0.709112139675518	-0.495914300200011	1	0	1.38539570045038	1	0	4.78392465361157	4.57178895103545	1.92965272116225	1.66842846217173	1.70350646245736	4.78745460001214	3.75949089901549	1.70126894648479	1.96887752668387	3.55024035364668	1.92386130787101	2.50423724200005	2.2695491516969	3.06954427177117	1.39069520084364	1.91875596173976	2.06536327874169	1.55582506527905
Lipids	HMDB0011143	NA	Octadecylglycerol	0.459755930344166	0	0.862589697883815	1	0.854767951896497	-0.226395277328042	1	0	0.864655519801066	0	0	17.6231966813328	2.55218668085486	1.91205710364405	6.29618624045829	9.29879562093104	5.70070127134147	3.08356460067838	3.07288024243966	6.38362868187709	1.95322588018354	6.10476660821639	4.85120354609672	10.3902797101124	2.27678008189641	5.93316696239323	1.55822538294153	2.65730540224398	0.581091289441571
Nucleotides	HMDB0000089	C00475	Cytidine	0.22257108470854	0	0.797209157956043	1	0.805361314404946	-0.312291920910838	1	0	0.78295935375636	0	0	1.57198234621339	1.37100937401294	2.61588180437192	0.669807046857265	1.38630181082737	1.95128481327509	1.44681744850671	1.68949545896586	2.02469621945068	1.472340481111	1.04791328222024	1.12509209423191	0.809708942141863	1.04896237318794	0.817644917078925	0.849385600897538	1.48628946227205	2.10567488754634
Carbohydrates	HMDB0001058	C00354	Fructose 1,6-bisphosphate	0.369481548953981	0	0.81236700844544	1	1.28386400277647	0.360492388666393	1	0	0.959437469014987	0	0	0.0169944037428475	0.748782042730144	0.533733731385303	0.365349298285781	0.622660982829242	1.0720721793866	0.759718814659892	0.547467169630053	0.268944610603725	1.02113936593182	0.478278369833855	0.502057224845421	0.484643308435276	1.15047486091581	0.37737457711335	1.62544294848018	0.656283658665582	0.92474742835863
Lipids	HMDB0011537	NA	2-Monoolein	0.381035790549071	0	0.81236700844544	1	0.819738348032269	-0.286764604954642	1	0	0.814287840504275	0	0	9.66981572968022	7.07651761509756	2.89741168466307	7.27045103588704	8.60564471551736	11.9799811791773	2.58639567049654	3.84993041868876	7.14986710076695	5.49752937705156	5.20194901122664	5.0992077174059	11.1172446727653	4.12817450093319	5.63965340241618	4.08805012230542	5.09584958493276	2.24938563654802
Carbohydrates	HMDB0000055	C06422	Cellobiose	0.101101512866219	0	0.622406188582659	1	2.42332760585358	1.27698945365078	1	0	1.97763160343282	1	0	0.764748168428137	2.20943433735162	1.35486254890115	0.566291412342961	0.622660982829242	1.31031044147252	0.670340130582257	0.918332026476219	0.725643005968541	3.45525064518791	0.849078454311787	1.28841191436234	0.496463876933697	1.73054621936075	2.3481084798164	3.94750430345187	3.57095520156273	4.65497860896743
Amines	HMDB0001256	C00750	Spermine	0.0831390831390831	0	0.564772392358599	1	1.14027448672027	0.189381151551146	1	0	1.18948676401157	1	0	0.399368487956916	0.558949975559121	0.615846613136888	0.3897059181715	0.475806977444987	0.516182901186143	0.39103174283965	0.565127400908442	1.17726697471819	0.552127680416625	0.618000140796554	0.562546047115953	0.496463876933697	0.502728510652285	0.475212430439033	0.696618406491506	0.585507969985961	0.56859470257186
Lipids	HMDB0011567	NA	1-Monoolein	0.172814113990585	0	0.709257926169691	1	0.750373890926596	-0.414318464376863	1	0	1.18385077647122	1	0	3.70478001594075	1.86140888087141	1.00881540437662	1.71105254697174	1.76224806461106	1.80380398436476	0.944062350570013	1.24210293324668	2.10081261867815	1.37735077265223	1.44558293803716	1.45173173449278	1.76126470626478	0.9619516694212	0.775714408510775	0.959377980869881	1.22892332161888	0.593587876311283
Carbohydrates	HMDB0000163	C00208	Maltose	0.0675990675990676	0	0.548970775632476	1	1.52922273948407	0.61279855826518	1	0	2.04236329511246	1	0	0.467346102928306	0.775147607615008	0.66276825985208	0.511489017600094	0.469932817229617	0.584250976067832	0.485996594672137	0.535693682111128	0.502368234901297	1.2051819260707	0.489026198369447	0.61093710493238	0.484643308435276	0.671915990198728	0.929459606593992	1.2588016819057	1.15171347942293	1.41211431627737
Eicosanoids	HMDB0001220	C00584	Prostaglandin E2	0.0205219616984323	1	0.288773318185083	1	1.35427882371411	0.437524796651226	1	1	2.14020570204171	1	1	0.543820919771119	0.754055155707117	0.785937582479457	0.633272117028687	0.56391938067554	0.828161577727218	0.608892285278884	0.765276688730182	0.715494152738211	1.0923816472759	0.693234940545699	0.83474574733335	0.602848993419489	0.937782029485994	1.03428587801437	0.941045917541157	1.18388424700458	1.3933694359728
Lipids	HMDB0011131	NA	1-Monostearin	0.0696663420853396	0	0.548970775632476	1	0.813001396956689	-0.29867026364394	1	0	1.4895394458644	1	0	2.57465216704139	1.53974898927607	1.19650199123738	2.22863071954326	2.4260281689479	1.84918270095256	1.63674715217168	1.60119430257392	1.51725355793422	1.43078248366029	1.75189605130154	1.77837137475366	1.76126470626478	1.47434803604757	1.93579181222959	1.26491236968194	1.37047469897813	1.01222353644661
Nucleotides	HMDB0001173	C00170	5'-Methylthioadenosine	0.376246902632092	0	0.81236700844544	1	0.935577191456776	-0.0960714043955072	1	0	0.866239496789975	0	0	0.229424450528441	0.216197632055887	0.217012616057761	0.207031269028609	0.199721447322587	0.311978676541075	0.23461904570379	0.270790212935295	0.228349197682408	0.273095411818976	0.214956570711845	0.248004171309184	0.218680517220795	0.222360687403895	0.223629379030133	0.18943132106348	0.238063680104182	0.149959042436535
Fatty Acids	HMDB0002368	C08323	Nervonic acid	0.896750308515014	0	0.940960922264956	1	0.932713335393057	-0.100494350524757	1	0	0.537268166066589	0	0	9.65282132593737	1.00716457860181	1.05573705109181	2.26516564937184	3.33064884211491	2.72839533484104	1.27923241586114	1.67183522768748	3.91238292029192	1.03894993626784	1.50469599498291	1.94774007711115	4.34996920741906	1.39700518825491	2.06158333793404	0.892160415331227	1.72435314237624	2.48682078707253
Carbohydrates	HMDB0002928	NA	Maltitol	0.54987404241979	0	0.888775363466622	1	0.788369351174138	-0.343056403955688	1	0	0.399999086118618	0	0	4.9028854798115	2.95294326710479	2.34608233575957	1.66842846217173	0.728395866705906	0.760093502845529	0.374273239575094	1.54232686497929	4.17625310428048	0.469011685515197	2.88579196180652	1.87515349038651	1.53076362054557	0.328707103118802	0.5031661028178	2.37705754495786	0.482561513724693	0.424883953570181
Fatty Acids	HMDB0002003	C08320	Tetracosanoic acid	0.274281274281274	0	0.81236700844544	1	0.665975670193358	-0.586458621994032	1	0	1.14996892793617	1	0	7.12915237012452	3.66481351899613	0.76834196496126	2.88625945645767	2.4260281689479	1.97397417156899	1.06695804117676	1.54232686497929	2.57780872050363	0.843033662571621	1.74114822276594	1.7602247280725	3.35704145355167	1.18914628481214	2.35509689791109	0.928824541988674	1.13241101887395	0.349904432351914
Nucleotides	HMDB0000288	C00105	UMP	0.295380456181335	0	0.81236700844544	1	1.328486397283	0.409783455775102	1	0	1.05835749935798	1	0	0.00849720187142374	0.379664134342045	0.621711818976287	0.322725213485773	0.323078811845362	0.510510561612669	0.491582762426989	0.80059715128696	0.238498050912737	0.926149657473048	0.209582656444049	0.417372873666675	0.455091887189222	0.816933829809964	0.20965254284075	0.983820731974846	0.823571650090142	0.662319104094694
Carbohydrates	HMDB0002923	NA	Isomaltose	0.572603866721514	0	0.888775363466622	1	0.844552933425111	-0.243740246287389	1	0	0.600456199342293	0	0	1.24908867509929	0.46403394197361	0.486812084670112	0.77332268137157	0.769514988213498	1.23089768744388	0.480410426917284	0.553353913389516	0.816982685041504	0.469011685515197	0.773843654562641	0.5564971648889	1.14659514434687	0.56073564649678	0.901505934215225	0.409416081008166	0.456824899659376	0.437380540439892
Alcohols	NA	NA	Palatinitol	0.40824534942182	0	0.81236700844544	1	0.684813354966078	-0.54621725799138	1	0	0.430127445328016	0	0	1.17261385825648	0.674958461052524	0.522003319706505	0.407973383085789	0.193847287107217	0.204204224645068	0.0279308387742607	0.364978113086702	1.00473646980259	0.118737135573468	0.591130569457573	0.405275109212569	0.354617054952641	0.111180343701948	0.174710452367292	0.488855022099302	0.102946456261268	0.0937244015228341
Fatty Acids	HMDB0002356	NA	Hexacosanoic acid	0.359934183463595	0	0.81236700844544	1	0.855817100001614	-0.224625589282983	1	0	0.949984753361499	0	0	0.747753764685289	2.08815273888125	0.422294820436723	0.919462400685882	0.0763640827998127	0.635302032229099	0.497168930181841	0.447392525719183	0.679973166432059	0.439327401621831	0.612626226528758	0.502057224845421	0.0118205684984214	0.493060654678203	0.7547491542267	0.421637456560648	0.476127360208364	0.356152725786769
Nucleotides	HMDB0000045	C00020	AMP	0.708716201779628	0	0.8924439543407	1	1.05740823030268	0.0805324610452761	1	0	0.444711893974028	0	0	0.671278947842475	1.81395086407866	2.06455245546842	1.24827676914309	1.31581188824293	2.0136805485833	1.38536960320333	1.57176058377661	1.20771353440918	2.55878527160823	1.12852199623719	1.58480714348795	1.21160827108819	1.94323905079056	1.12513531324536	2.15707278501317	1.75652390995788	1.29964503444997
Vitamins	HMDB0001893	C02477	alpha-Tocopherol	0.691857507934538	0	0.8924439543407	1	0.879165936066402	-0.185792605802357	1	0	0.389800164620421	0	0	2.10730606411309	0.495672619835447	0.240473439415356	1.16302859954307	1.61539405922681	1.0720721793866	0.301653058762016	0.388525088124554	1.08592729564523	0.522443396523258	1.26286985293209	0.616985987159433	1.3298139560724	0.729923126043222	1.63528983415785	0.42774814433689	0.353878443398108	0.149959042436535
Lipids	HMDB0000067	C00187	Cholesterol	0.438805562506393	0	0.847497017781956	1	0.82113060203324	-0.284316391860241	1	0	0.699811730290067	0	0	120.923679832231	39.7698180723292	21.0795497867998	68.3385862443554	75.1363833148004	57.9259317243175	28.3162843493455	30.8524240433453	56.8944712092257	41.7242294405166	60.9079443112012	45.7174518720686	71.3607720249698	40.9192004103038	68.8778487412811	27.8708469474365	29.2689643457817	10.4846363836877
Lipids	HMDB0002719	C01802	Desmosterol	0.715767232415384	0	0.8924439543407	1	1.12455719928373	0.169357043974128	1	0	0.0949637493379581	0	0	1.39354110691349	2.49945555108513	0.0351912350363936	0.980353950400179	0.393568734429804	1.07774451896008	0.614478453033736	0.64165506978146	2.34438509620605	0.997391938817129	1.45633076657275	0.725865867246392	1.44210935680741	1.2084819967603	1.04127429610906	0.580515338742921	0.875044878220776	0.062482934348556
Organic Acids	HMDB0000710	C01991	4-Hydroxybutyric acid	0.0342794460441519	1	0.395953444601022	1	0.828285545418321	-0.271799882788896	1	1	1.83089251753658	1	1	0.288904863628407	0.253109422894696	0.293260291969947	0.38361676320007	0.446436176368136	0.334668034834972	0.301653058762016	0.276676956694758	0.299391170294713	0.160295133024181	0.241826142050825	0.211710877946864	0.307334780958955	0.222360687403895	0.307490396166433	0.28720232548334	0.25093198713684	0.0062482934348556
Carbohydrates	HMDB0000618	C00199	Ribulose-5-phosphate	0.548007056240027	0	0.888775363466622	1	1.14837138668702	0.199589289298437	1	0	0.656158261074752	0	0	0.331390872985526	0.72241647784528	0.639307436494484	1.13258282468592	1.29231524738145	2.02502522773025	1.34626642891937	1.1125945705385	0.482070528440639	0.908339087137028	0.446034884227078	0.641181516067646	1.48348134655188	1.87073013098495	1.48154463607463	1.98597352727842	1.48628946227205	1.5620733587139
Fatty Acids	HMDB0000638	C02679	Dodecanoic acid	0.918109769665979	0	0.95697155885819	1	0.991877418670716	-0.011766258955933	1	0	0.242045008164021	0	0	0.467346102928306	0.348025456480208	0.398833997079127	0.37752760822864	0.364197933352953	0.300633997394127	0.307239226516868	0.306110675492073	0.284167890449219	0.314653409269689	0.306313113264379	0.417372873666675	0.354617054952641	0.28036782324839	0.46123559424965	0.366641266574477	0.366746750430767	0.406139073265614
Carbohydrates	NA	NA	Methyl alpha-D-Mannopyranoside	0.111995317599538	0	0.648914046091438	1	1.27540136814632	0.350951333916334	1	0	1.44780341271152	1	0	9.9842121989229	17.2272600957703	13.4254561663842	10.3150285216019	12.9642715953221	16.1548231052542	7.54691263680525	9.33637560250822	9.60081515589146	25.3622521584927	11.0487677345888	13.4345674262853	10.969487566535	16.4305212279531	17.226450603415	18.7537007852845	17.7968686261667	13.9461909465977
