# Supplementary material for: Yiai Fuzheng decoction inhibits triple-negative breast cancer by remodeling the immune microenvironment
Source: Front Immunol. 2025 Sep 30;16:1615631. doi: 10.3389/fimmu.2025.1615631 (PMC12518410; doi:10.3389/fimmu.2025.1615631)
Supplement: Supplementary file 2 [file DataSheet1.zip › Supplementary File 2/Treatment/C_vs_H/06_Potential_Biomarkers/Markers_Z_Score.csv]

	2-Hydroxyglutaric acid	3-Hydroxybutyric acid	4-Hydroxybutyric acid	7-Methylxanthine	Alanine	Aminoadipic acid	Citric acid	Cystine	Dihydroxyacetone	Erythrono-1,4-lactone	Melamine	Methylcysteine	Phosphoserine	Prostaglandin E2	Pseudouridine	Ribitol	Urea	Xylitol
C2100	-0.337374363931766	0.036763693851966	0.198300459679326	0.231771532870059	-2.89088807846458	-1.64527370519382	0.229667860171797	0.875076721603276	0.736613224865188	-0.363929614443047	-1.10504076004646	0.105918876008561	-1.16909534082746	-1.2284550706951	0.886229568058465	-1.39996915359077	-1.47203958994882	-1.32239891933061
C2027	1.69944691601701	-0.0116789015476727	-0.192225783086863	0.264986116169055	-0.0692703356206606	-0.789067303861233	-0.409367407330745	-0.25576378552413	-0.330919178740183	-0.649392270752962	0.525098934494436	0.341361525820413	-1.7382345795945	-0.321141760673529	0.363336611719149	-0.358482419175325	-0.667378667831778	-0.594257702443952
C2039	1.30478546550186	0.861821751185637	0.245817937631682	-0.542984327244492	-0.687034802691028	0.426964389545128	1.16418497473919	-0.710682077955855	0.176630248115855	-0.73338238522247	-0.207775304346036	-0.390606486822178	0.0658040616148495	-0.183545949803132	0.771793830906502	-1.25645879544616	-0.510049718560327	1.12469310571159
C2041	0.652476347242694	1.36420594076955	1.23160195078617	-0.0677489751690462	-0.332327676037637	-0.522309002394736	1.30552765901273	2.10430702690662	3.19263064638944	-0.949394123225421	-0.623717329521236	1.28830022607519	-0.740920308243883	-0.842408233424196	0.859798934049988	-0.952470041178991	-0.528315430701463	0.575119255102377
C2093	1.89954813148566	3.04274911586189	1.9169582110933	1.21415586060423	-0.930097488645477	-0.901674590037806	1.19132856488823	2.10302692712975	0.302834595777667	-0.0361615693861654	-0.584967120780833	1.70965997367923	-0.628343153942352	-1.14171562500804	1.19769210170366	-1.60345834803569	-0.397077352049087	-2.00234478449732
C2096	-0.370016872476411	0.20867474501048	0.697574080622192	2.62726624133066	0.0237617381991476	-0.310481220187295	-0.0336390634678073	-0.0253070768962676	0.0464384349108934	-0.33882721714342	0.0646949251895249	1.76352015739682	0.353989634851749	-0.00131876534853301	2.09417000454009	0.71571347916469	-0.692829160011687	-0.641099696180394
C2095	0.71690862753772	0.381230536141742	0.337382550737083	1.35739315134672	0.477785790395574	-1.03911636478261	0.524551885132459	0.793477343314739	0.673881729932043	-0.402582640107807	-1.43559055502779	0.624436549681242	-0.902024903445848	-0.947624901604809	1.03321793717545	-0.21000420436994	-0.425485791656252	-1.34948581629322
C2089	-0.639737216075057	0.694032060781253	0.0648946835857429	-0.375067974871595	-0.649627359942413	-0.494327099700197	0.341719686653002	-0.107759043595316	-0.170082523822256	-0.939280036709218	-1.21696612754603	-0.0571503190888263	-0.622198716227171	-0.272712701413301	-0.214249302593527	-0.52895815977092	-2.20834960860175	-0.173248522332973
H2028	-0.119321229007107	-0.492272512679483	0.312705474925578	0.27430550450459	-0.271417439338925	-0.16857840013946	0.469894801262041	-1.00743274769057	-0.357174772446927	0.351706376178202	-0.381878355370315	-0.663656685085104	0.79417768795541	-0.487560474950497	-0.415987825511078	0.516601405212676	0.483780743164589	0.086758170828674
H2047	0.349958278763356	-0.84000489100508	-1.20482445920844	0.431270790697458	1.22039649815721	2.68112849726868	0.326999862611784	-1.07151200192294	-0.867983566592396	2.39786710812529	2.1422685715623	0.659223367722001	1.02849263495995	1.13898259807605	-0.535302886227877	2.34226379740892	0.445132487240918	1.23678981336272
H2090	0.0326040842784486	-0.520265205101186	-0.315325741732792	-0.89313468009056	0.499083286935328	-0.24481979566952	0.573163988601265	-0.170442121747879	-0.814571335716019	0.146311605748262	-0.685261327989758	-0.790369610125573	0.983416956141368	-0.583625130656758	-0.162533594161944	0.937924619161436	1.34017648794045	0.204198830229442
H2088	0.0244087144026558	-0.725724868105204	-0.643881577318731	-0.333691555809275	-0.448221947239326	-0.497537452026733	-2.50451336778094	0.0427200735179276	-0.0705830504217942	-0.539386510027523	0.014717762395319	0.309437126656078	0.609603465538465	0.0270967051027294	-0.108960956590284	-0.0131411345688517	0.315969754518282	-0.439259688326202
H2033	-0.953585570737371	-0.516219940448235	0.399369819968334	-0.204504171509786	1.33924582729178	0.055775023904245	-0.0262711983207639	0.830458705825059	0.327958586302543	-0.545165041140124	-0.825319699892867	-0.140472325138307	1.00823875715253	-0.973706092025399	-0.27400161783935	0.166240645231592	0.628265690757784	0.22586922755741
H2036	-0.304510447369457	-0.598051637108707	-0.527692755832499	0.28801314744791	1.0224517688458	0.798977436668	-1.15208071682408	-0.375799016763472	-0.618401359441811	-0.0425878000129678	1.37230990976656	-0.206210758280059	1.56950567951973	0.471773043359508	-0.736327097410576	1.01697468787451	2.01500230539832	1.13433007602768
H2038	-0.142354026872241	-0.659871186217921	0.401067573119238	-0.648044931054823	0.255797487012252	0.26536315930695	0.17710741397453	0.0331718310660015	0.648934387248206	0.196021964690933	0.957108015739132	-0.482408881638044	0.33188404314308	0.888257189475256	-1.29371636386545	0.68448512534511	0.771689393545843	-0.201553145913437
H2050	-2.04675455297756	-0.682294321995077	0.179725864386441	-1.00150554652023	0.734689637970792	0.0444260308506171	-0.328431645103798	-0.998649825320815	-1.15763813227374	-0.331518753372677	1.37024124257564	-1.69857274841894	-1.16782857216026	0.48585908915355	-1.25471472362003	0.703308027085862	0.862883218215058	1.96480572140802
H2094	-0.501578315055658	-0.722224046374453	-0.215981484593827	-1.138006131251	-0.292675167296904	1.21770981593659	0.0239225594610942	-0.91043085998962	-0.492227946862238	0.0956925729164671	0.772351370653794	-0.46367605807813	-0.967926111578753	1.53388272585867	-0.39528417261816	-0.191545061807628	-0.101190063931595	0.0324491736930856
H2098	-1.26490397072678	-0.820870333019497	-2.88546680476193	-1.48447405144987	0.998348260469068	1.1228405805132	-1.87376585767999	-1.14846007195651	-1.22633998722446	2.68400833388465	-0.152274151855379	-1.90873393036438	1.19145876514312	2.43796335457754	-1.81516044771503	-0.569024468540515	0.139815302511509	0.138634901397107
