# Supplementary material for: Yiai Fuzheng decoction inhibits triple-negative breast cancer by remodeling the immune microenvironment
Source: Front Immunol. 2025 Sep 30;16:1615631. doi: 10.3389/fimmu.2025.1615631 (PMC12518410; doi:10.3389/fimmu.2025.1615631)
Supplement: Supplementary file 2 [file DataSheet1.zip › Supplementary File 2/Treatment/C_vs_H/06_Potential_Biomarkers/Markers.csv]

Class	HMDB	KEGG	Metabolite	Uni_P	IS_Uni_P_Sig	Uni_FDR	IS_Uni_FDR_Sig	FC	log2FC	IS_log2FC_Sig	IS_Uni_Test_Pooled_Sig	OPLSDA_VIP	IS_OPLSDA_Sig	IS_All_Test_Pooled_Sig	C2100	C2027	C2039	C2041	C2093	C2096	C2095	C2089	H2028	H2047	H2090	H2088	H2033	H2036	H2038	H2050	H2094	H2098
Amino Acids	HMDB0000161	C00041	Alanine	0.0113021006600548	1	0.255115255115255	1	1.08726391489362	0.120702172650733	1	1	1.70521372894842	1	1	518.703191039191	654.4460515721	624.726534777738	641.790844833717	613.03323423625	658.921654213045	680.763919612811	626.526138319641	644.72112473651	716.489560334198	681.788503155294	636.215383759235	722.207183832299	706.966802032763	670.08446900951	693.123093083496	643.698454387642	705.807226401289
Organic Acids	HMDB0000357	C01089	3-Hydroxybutyric acid	4.57059280588692e-05	1	0.00375272206496859	1	0.29229700692979	-1.77449303861256	1	1	2.37577235807477	1	1	50.0740106283001	48.0644247851075	84.3006035296809	105.141438891676	174.77388888791	57.2055445984863	64.3638248714064	77.3400395118241	28.1275467278575	13.7022654451782	26.9663017958009	18.4430419102854	27.1341149881262	23.7394203443594	21.1749068269158	20.2447086026874	18.5882695086752	14.496040768865
Amines	HMDB0000294	C00086	Urea	4.57059280588692e-05	1	0.00375272206496859	1	1.57624995980308	0.656496333762444	1	1	2.25432206362941	1	1	156.832854940868	268.691471741651	290.562297283823	288.023119303596	306.266965308972	265.153513362047	302.317812724843	54.4759267500701	428.718007008798	423.345383173642	547.768455230726	405.390037974883	448.803344748062	641.578258152057	468.741155283349	481.418315075617	347.399250807165	380.902216082233
Carbohydrates	HMDB0001882	C00184	Dihydroxyacetone	0.0116550116550117	1	0.255115255115255	1	0.802341734401494	-0.317711252823262	1	1	1.69524808923877	1	1	0.220927248657017	0.168739615263131	0.193551792700165	0.340992678400062	0.199721447322587	0.187187205924645	0.217860542439234	0.176602312783888	0.167456078300432	0.142484562688161	0.145095685230495	0.181466466811598	0.200949664473163	0.154685695585319	0.216640960935442	0.128324443301067	0.160853837908231	0.124965868697112
Lactones	HMDB0000349	NA	Erythrono-1,4-lactone	0.00621600621600622	1	0.204092204092204	1	1.12498923606316	0.169911197751116	1	1	1.81341280886195	1	1	1.6824459705419	1.5924801190458	1.56600995911952	1.4979321229717	1.78574470547254	1.69035719289528	1.67026415870079	1.50111965866305	1.9079844073019	2.55284841482956	1.84325259385407	1.62714931907733	1.62532816853294	1.7837194272182	1.85891921318798	1.69266051401883	1.8272995986375	2.64302812294392
Amino Acids	HMDB0002108	NA	Methylcysteine	0.00610162423955331	1	0.204092204092204	1	0.80510035226961	-0.312759474767716	1	1	2.21892624490615	1	1	0.951686609599459	0.991345239670894	0.868050464231042	1.15085028960021	1.221825324797	1.23089768744388	1.0390272024025	0.924218770235682	0.822057111656668	1.04488679304652	0.800713225901622	0.985967803009682	0.910183774378445	0.899110605589664	0.852587007552383	0.647732904281576	0.855742417671789	0.612332756615849
Organic Acids	HMDB0000606	C02630	2-Hydroxyglutaric acid	0.0141952313036434	1	0.278307551034824	1	0.833801389270146	-0.262224318937414	1	1	2.16359922233277	1	1	2.01383684352743	2.73147252207193	2.59242098101433	2.36259212891472	2.80197442273159	2.00233586943636	2.38529363132187	1.90730497806599	2.09066376544782	2.25600557589589	2.14419179285065	2.14130430837686	1.79672641176005	2.02541582657027	2.08254859221812	1.41156887631174	1.95598266896409	1.68703922741101
Carbohydrates	HMDB0002917	C00379	Xylitol	0.0328547057399289	1	0.395953444601022	1	1.27247704774728	0.347639633982843	1	1	1.96184978964522	1	1	3.20344510552675	4.02338520143028	5.95904913282932	5.34018890994383	2.43777648937864	3.97063770143187	3.17294328475602	4.49747223222969	4.7902587247154	6.08527819814022	4.92250546930125	4.19792426557496	4.94690791658934	5.96990106399589	4.46559916250798	6.90507718715265	4.72910283450199	4.84867570544795
Amino Acids	HMDB0000510	C00956	Aminoadipic acid	0.00756899642889411	1	0.213013185213163	1	1.38971575636034	0.474789833435296	1	1	2.06514307704571	1	1	0.27191045988556	0.384937247319018	0.545464143064101	0.420151693028648	0.370072093568323	0.448114826304454	0.351928568555685	0.423845550681332	0.466847248595145	0.843033662571621	0.45678271276267	0.423421755893728	0.496463876933697	0.594573142406068	0.524131357101875	0.494965709875544	0.649849505149253	0.637325930355272
Carbohydrates	HMDB0000508	C00474	Ribitol	0.00395419172542734	1	0.194743942477296	1	1.23691427384635	0.30674551568822	1	1	1.93559543215764	1	1	0.688273351585323	0.843698076315655	0.709689906567271	0.755055216457281	0.657905944121464	1.00400410450492	0.865856002002083	0.818257382565349	0.974289910111607	1.24673992352141	1.03716545368465	0.895234569603883	0.922004342876866	1.04896237318794	0.999343787540908	1.00215279530357	0.868610724704447	0.812278146531229
Organic Acids	HMDB0000094	C00158	Citric acid	0.0361784873239513	1	0.395953444601022	1	0.769334146120962	-0.378317752555705	1	1	1.53170487583943	1	1	85.7367668826655	71.6826978089688	106.289260221587	109.397758216706	106.886219278876	79.9459539485439	92.2220434648541	88.2010817480332	91.0199901962078	87.8773540379235	93.2911516889406	25.6049184671165	80.1079927138016	55.3484754516218	84.5808242000533	73.4626884459727	81.2118856831076	39.4767179214177
Amino Acids	HMDB0001721	C01005	Phosphoserine	0.0155400155400155	1	0.278307551034824	1	1.55953813529143	0.641118831277728	1	1	1.82246288437378	1	1	0.195435643042746	0.14764716335524	0.299125497809346	0.231387888914328	0.240840568830179	0.323323355688024	0.217860542439234	0.241356494137981	0.360284289676688	0.379958833835097	0.376173998745728	0.344786286942036	0.378258191949484	0.425385662859626	0.321467232355817	0.195542008839721	0.212327066038865	0.393642486395903
Amines	HMDB0041922	C08737	Melamine	0.0244986262850014	1	0.321748625209684	1	1.40349984912534	0.489028908762343	1	1	1.8316150910171	1	1	0.0934692205856611	0.168739615263131	0.134899734306175	0.115693944457164	0.117483204307404	0.147480828910327	0.07820634856793	0.0883011563919441	0.126860665379116	0.243411127925609	0.112852199623719	0.145173173449278	0.106385116485792	0.207858903442772	0.188687288556675	0.207763384392203	0.180156298457219	0.137462455566823
Nucleotides	HMDB0001991	C16353	7-Methylxanthine	0.0201961169329233	1	0.288773318185083	1	0.800505530180563	-0.321016725454368	1	1	1.98478760487328	1	1	0.382374084214068	0.384937247319018	0.322586321166941	0.359260143314351	0.458184496798876	0.56723395734741	0.46923809140758	0.335544394289388	0.385656422752511	0.397769404171117	0.295565284728787	0.338737404714983	0.34870677070343	0.386714238963296	0.314478814261125	0.28720232548334	0.276668601202157	0.249931737394224
Amino Acids	HMDB0000192	C00491	Cystine	0.01816790909495	1	0.288773318185083	1	0.527941647670212	-0.921549614676771	1	1	1.92279883908407	1	1	8.50569907329516	4.74052856629859	3.22586321166941	12.598461635888	12.5941995017537	5.50784172584335	8.23401127065206	5.23331520216255	2.2378221372876	2.02446816152762	5.02460984038937	5.73434035124649	8.3571419283839	4.340867332363	5.7025491652684	2.26706516498551	2.56079309949904	1.76826704206414
Nucleotides	HMDB0000767	C02067	Pseudouridine	5.71480517507906e-05	1	0.00375272206496859	1	0.754838800282297	-0.405759512521125	1	1	2.71812315206792	1	1	2.81257381944126	2.58382535871669	2.7625119503569	2.80101128685765	2.94882842811585	3.34100800877624	2.87687639374885	2.33115052874732	2.24289656390276	2.19070015133048	2.3537744492947	2.37721071523193	2.30501085719217	2.10275867436292	1.85891921318798	1.87598114730607	2.25195373071523	1.63080458649731
Eicosanoids	HMDB0001220	C00584	Prostaglandin E2	0.0205219616984323	1	0.288773318185083	1	1.35427882371411	0.437524796651226	1	1	2.14020570204171	1	1	0.543820919771119	0.754055155707117	0.785937582479457	0.633272117028687	0.56391938067554	0.828161577727218	0.608892285278884	0.765276688730182	0.715494152738211	1.0923816472759	0.693234940545699	0.83474574733335	0.602848993419489	0.937782029485994	1.03428587801437	0.941045917541157	1.18388424700458	1.3933694359728
Organic Acids	HMDB0000710	C01991	4-Hydroxybutyric acid	0.0342794460441519	1	0.395953444601022	1	0.828285545418321	-0.271799882788896	1	1	1.83089251753658	1	1	0.288904863628407	0.253109422894696	0.293260291969947	0.38361676320007	0.446436176368136	0.334668034834972	0.301653058762016	0.276676956694758	0.299391170294713	0.160295133024181	0.241826142050825	0.211710877946864	0.307334780958955	0.222360687403895	0.307490396166433	0.28720232548334	0.25093198713684	0.0062482934348556
