# Supplementary material for: Yiai Fuzheng decoction inhibits triple-negative breast cancer by remodeling the immune microenvironment
Source: Front Immunol. 2025 Sep 30;16:1615631. doi: 10.3389/fimmu.2025.1615631 (PMC12518410; doi:10.3389/fimmu.2025.1615631)
Supplement: Supplementary file 2 [file DataSheet1.zip › Supplementary File 2/Treatment/C_vs_H/04_OPLS_DA/OPLSDA_R2X_R2Y_Q2.csv]

	R2X	R2X(cum)	R2Y	R2Y(cum)	Q2	Q2(cum)
P1	0.0984	0.0984	0.506	0.506	0.282	0.282
O1	0.292	0.39	0.405	0.911	0.157	0.439
sum	0.39	NA	0.911	NA	0.439	NA
