# Supplementary material for: Yiai Fuzheng decoction inhibits triple-negative breast cancer by remodeling the immune microenvironment
Source: Front Immunol. 2025 Sep 30;16:1615631. doi: 10.3389/fimmu.2025.1615631 (PMC12518410; doi:10.3389/fimmu.2025.1615631)
Supplement: Supplementary file 2 [file DataSheet1.zip › Supplementary File 2/Treatment/C_vs_H/04_OPLS_DA/OPLSDA_VIP.csv]

Class	Metabolite	HMDB	VIP	Corr.Coeffs.	P	FDR
Nucleotides	Pseudouridine	HMDB0000767	2.71812315206792	-0.852466541556318	7.02846559348705e-06	0.00138460772191695
Organic Acids	3-Hydroxybutyric acid	HMDB0000357	2.37577235807477	-0.745097382387659	0.000387906603952958	0.0382088004893664
Amines	Urea	HMDB0000294	2.25432206362941	0.707007749694576	0.001034458214541	0.0659587819431811
Amino Acids	Methylcysteine	HMDB0002108	2.21892624490615	-0.695906798970684	0.00133926460798337	0.0659587819431811
Organic Acids	2-Hydroxyglutaric acid	HMDB0000606	2.16359922233277	-0.678554959871025	0.00196265265218551	0.0751903603491797
Eicosanoids	Prostaglandin E2	HMDB0001220	2.14020570204171	0.671218208656434	0.00229006173652324	0.0751903603491797
Amino Acids	Aminoadipic acid	HMDB0000510	2.06514307704571	0.647676826330987	0.00365818293898022	0.102951719854157
Carbohydrates	Maltose	HMDB0000163	2.04236329511246	0.640532557717817	0.00418553953629998	0.103068911081387
Nucleotides	7-Methylxanthine	HMDB0001991	1.98478760487328	-0.622475484218935	0.00579977723161628	0.11765139430271
Carbohydrates	Cellobiose	HMDB0000055	1.97763160343282	0.620231195988402	0.00603156656309349	0.11765139430271
Carbohydrates	Xylitol	HMDB0002917	1.96184978964522	0.615281652694617	0.00656936719456757	0.11765139430271
Carbohydrates	Ribitol	HMDB0000508	1.93559543215764	0.607047676499979	0.00754961636766917	0.122268015711039
Amino Acids	Cystine	HMDB0000192	1.92279883908407	-0.603034367745799	0.00806844773727668	0.122268015711039
Organic Acids	Guanidoacetic acid	HMDB0000128	1.84277154665872	0.57793595042352	0.0120020142471765	0.150812840402435
Amines	Melamine	HMDB0041922	1.8316150910171	0.574437026855763	0.0126546229925655	0.150812840402435
Organic Acids	4-Hydroxybutyric acid	HMDB0000710	1.83089251753658	-0.574210411032455	0.0126978468336079	0.150812840402435
Amino Acids	Phosphoserine	HMDB0001721	1.82246288437378	0.571566682317139	0.0132108528706994	0.150812840402435
Lactones	Erythrono-1,4-lactone	HMDB0000349	1.81341280886195	0.568728368473072	0.013779853437786	0.150812840402435
Carbohydrates	Tartaric acid	HMDB0000956	1.76385684974629	-0.553186468891117	0.0172504894267904	0.178860337740932
Amino Acids	Tryptophan	HMDB0000929	1.73540039128878	-0.544261862694461	0.0195352521021226	0.192422233205908
Amino Acids	Alanine	HMDB0000161	1.70521372894842	0.534794624380835	0.0222125844621451	0.198343715028937
Organic Acids	Uric acid	HMDB0000289	1.70476929740073	-0.534655240326755	0.0222540430039957	0.198343715028937
Carbohydrates	Dihydroxyacetone	HMDB0001882	1.69524808923877	-0.531669168342827	0.0231568804348505	0.198343715028937
Amines	Putrescine	HMDB0001414	1.64077914640902	-0.514586442977353	0.0288861913511141	0.237107487340395
Fatty Acids	2-Hydroxy-3-methylbutyric acid	HMDB0000407	1.57771757434865	-0.494808869544556	0.0368302249960734	0.290222172969058
Organic Acids	Citric acid	HMDB0000094	1.53170487583943	-0.480378218771436	0.0436126723037825	0.330449863224814
Lipids	1-Monostearin	HMDB0011131	1.4895394458644	-0.467154160753055	0.050626836573996	0.35860336732677
Amino Acids	Cysteine	HMDB0000574	1.48303894127486	-0.465115451557116	0.0517798001734256	0.35860336732677
Amino Acids	Histidine	HMDB0000177	1.47743620514754	-0.463358303399178	0.052789328185159	0.35860336732677
Carbohydrates	Methyl alpha-D-Mannopyranoside	NA	1.44780341271152	0.454064771549682	0.0583772150918124	0.383343712436235
Imidazoles	Urocanic acid	HMDB0000301	1.39556559024427	-0.437681777341636	0.0692904860779429	0.427309508372543
Nucleotides	Thymine	HMDB0000262	1.38927432850018	-0.435708691561128	0.0707001751368135	0.427309508372543
Lipids	MG170	HMDB0072856	1.38539570045038	-0.434492263734053	0.0715797653618981	0.427309508372543
Phenylpropanoic Acids	2-Hydroxycinnamic acid	HMDB0002641	1.3221181415161	-0.414646951801887	0.0870968877300937	0.493723840497304
Amino Acids	Aminomalonic acid	HMDB0001147	1.31861726038329	-0.41354899418013	0.088021450125367	0.493723840497304
Lactones	Dehydroascorbic acid	HMDB0001264	1.31038496396715	0.410967154851182	0.0902236459792028	0.493723840497304
Carbohydrates	Glucose-1-phosphate	HMDB0001586	1.29757534312837	0.406949760287298	0.0937294156364759	0.499045807577993
Amino Acids	alpha-Aminobutyric acid	HMDB0000452	1.25613538270533	0.393953226367492	0.105745383129487	0.548206328329184
Amino Acids	Kynurenine	HMDB0000684	1.24328209569443	0.389922137078003	0.10968652371056	0.5524082125043
Carbohydrates	1,5-anhydroglucitol	HMDB0002712	1.23536971443282	-0.38744063057068	0.112164104061787	0.5524082125043
Amino Acids	Proline	HMDB0000162	1.22096071263318	0.38292163299617	0.116777743086734	0.561102814343577
Amino Acids	GABA	HMDB0000112	1.1938843258669	0.374429849330324	0.12580804235539	0.578802297204563
Amines	Spermine	HMDB0001256	1.18948676401157	0.373050671810997	0.127319698923124	0.578802297204563
Lipids	1-Monoolein	HMDB0011567	1.18385077647122	-0.371283095237757	0.129275639984776	0.578802297204563
Alcohols	Inositol-4-phosphate	HMDB0001313	1.15355053001378	-0.361780234307328	0.140152612550978	0.592171914903171
Fatty Acids	Tetracosanoic acid	HMDB0002003	1.14996892793617	-0.360656960722757	0.141478984724453	0.592171914903171
Carbohydrates	Fructose 6-phosphate	HMDB0000124	1.14332661312012	0.358573776546623	0.143961809184136	0.592171914903171
Carbohydrates	Ribose	HMDB0000283	1.13119910809026	0.354770309340716	0.148572356928052	0.592171914903171
Organic Acids	3,4-Dihydroxybutyric acid	HMDB0000337	1.12754313182352	-0.353623710283293	0.149981982496147	0.592171914903171
Carbohydrates	Glyceraldehyde	HMDB0001051	1.12249969145586	-0.352041970263714	0.151941632314024	0.592171914903171
Amino Acids	trans-4-Hydroxyproline	HMDB0000725	1.11902127323929	0.350951057534131	0.153303389137369	0.592171914903171
Carbohydrates	Arabitol	HMDB0000568	1.07937695301786	0.338517678080443	0.169417729492851	0.628072292607231
Inorganic Oxide	Pyrophosphate	HMDB0000250	1.0706477947633	0.335780011340695	0.173114059433777	0.628072292607231
Amino Acids	Pipecolic acid	HMDB0000716	1.0597164946569	-0.332351701777411	0.177819065533734	0.628072292607231
Nucleotides	UMP	HMDB0000288	1.05835749935798	0.331925489292674	0.17840993982461	0.628072292607231
Carbohydrates	Fructose	HMDB0000660	1.05806263570994	0.331833013205237	0.178538316680228	0.628072292607231
Pyridines	2,3-Dihydroxypyridine	NA	1.00121593943728	0.314004569143169	0.204455353116187	0.690145996201929
Fatty Acids	Oleic acid	HMDB0000207	0.992453569412547	-0.311256486421038	0.208658535354745	0.690145996201929
Phenylpropanoids	Nepsilon-trimethyllysine	HMDB0304563	0.990442998673651	-0.310625924747246	0.209630885451782	0.690145996201929
Carbohydrates	Fructose 1,6-bisphosphate	HMDB0001058	0.959437469014987	0.300901870626617	0.225000932742968	0.690145996201929
Organic Acids	Shikimic acid	HMDB0003070	0.952183505794226	-0.298626859306885	0.228698910260676	0.690145996201929
Fatty Acids	Hexacosanoic acid	HMDB0002356	0.949984753361499	-0.297937279483897	0.229827470118307	0.690145996201929
Amino Acids	Phenylalanine	HMDB0000159	0.946594586157813	-0.296874044321345	0.231574543002715	0.690145996201929
Amino Acids	Homoserine	HMDB0000719	0.936661232323361	0.293758713883551	0.236742434092511	0.690145996201929
Amino Acids	Asparagine	HMDB0000168	0.927204798624202	-0.290792956675366	0.241730006610698	0.690145996201929
Amino Acids	Tyrosine	HMDB0000158	0.920954679920414	-0.288832774307734	0.245062825541693	0.690145996201929
Fatty Acids	11Z-Eicosenoic acid	HMDB0002231	0.915377215367761	-0.287083551902474	0.248061398206393	0.690145996201929
Carbohydrates	Arabinose	HMDB0000646	0.906342391941828	0.284250021466733	0.252967668877997	0.690145996201929
Pyrazines	2,5-Dihydroxypyrazine	NA	0.901388976541857	0.28269651536761	0.255683271191047	0.690145996201929
Amino Acids	Glutamine	HMDB0000641	0.88146354706634	-0.276447437969813	0.266790914253413	0.690145996201929
Lipids	Hexadecylglycerol	NA	0.872217903137032	-0.273547789328476	0.272045102021882	0.690145996201929
Lipids	beta-Glycerophosphoric acid	HMDB0002520	0.868491253170806	0.272379025357689	0.274180853563618	0.690145996201929
Nucleotides	Uridine	HMDB0000296	0.868138371724928	0.272268353541543	0.274383624910804	0.690145996201929
Nucleotides	5'-Methylthioadenosine	HMDB0001173	0.866239496789975	-0.271672822265701	0.275476335440865	0.690145996201929
Lipids	Octadecylglycerol	HMDB0011143	0.864655519801066	-0.271176050298393	0.276389884264298	0.690145996201929
Inorganic Oxide	Phosphate	HMDB0001429	0.86073764265633	0.26994731304369	0.278657491808985	0.690145996201929
Lipids	Glycero-3-phosphate	HMDB0000126	0.852802524120939	0.267458675599298	0.28328509848309	0.690145996201929
Vitamins	Ascorbic acid	HMDB0000044	0.84793542240918	0.265932239477201	0.286146595522113	0.690145996201929
Carbohydrates	Gluconic acid	HMDB0000625	0.842796812478916	0.264320652072735	0.289186768317228	0.690145996201929
Pyridines	2-Hydroxypyridine	HMDB0013751	0.838827250041093	0.263075705109869	0.291548682128785	0.690145996201929
Fatty Acids	ETA	HMDB0002177	0.836318456563627	-0.262288889215384	0.293047445173517	0.690145996201929
Carbohydrates	6-Phosphogluconic acid	HMDB0001316	0.832372899791456	-0.261051470986733	0.295413957621711	0.690145996201929
Nucleotides	Orotic acid	HMDB0000226	0.823486531618949	0.258264499565939	0.300786082738463	0.690145996201929
Nucleotides	UDP-N-acetylglucosamine	HMDB0000290	0.818196139010667	0.256605309588904	0.304012012468302	0.690145996201929
Indoles	Indolelactic acid	HMDB0000671	0.814495423210045	-0.255444679174701	0.306280878630004	0.690145996201929
Lipids	2-Monoolein	HMDB0011537	0.814287840504275	-0.255379576417624	0.306408444332719	0.690145996201929
Nucleotides	Hypoxanthine	HMDB0000157	0.809714511545588	0.253945274252968	0.309226947412313	0.690145996201929
Organic Acids	2-Hydroxybutyric acid	HMDB0000008	0.800325019819544	-0.251000511602099	0.315061874496978	0.690145996201929
Amines	Ethanolamine	HMDB0000149	0.790539565125128	0.247931565769178	0.321211815335989	0.690145996201929
Alcohols	Octadecanol	HMDB0002350	0.788273868253838	-0.247220990615652	0.322645770920755	0.690145996201929
Nucleotides	Cytidine	HMDB0000089	0.78295935375636	-0.245554235454	0.326024071647951	0.690145996201929
Fatty Acids	cis-Vaccenic acid	HMDB0240219	0.77956834341671	-0.24449073586443	0.328190450161826	0.690145996201929
Amino Acids	Glutamic acid	HMDB0000148	0.774928321238588	0.24303551715739	0.331168386549857	0.690145996201929
Amino Acids	Aspartic acid	HMDB0000191	0.766493282986083	0.240390093280427	0.336622165867398	0.690145996201929
Carbohydrates	Erythrose	HMDB0002649	0.759655483824483	0.238245600673934	0.341081236314574	0.690145996201929
Fatty Acids	Linoleic acid	HMDB0000673	0.753390968787613	-0.236280903281932	0.345196251742434	0.690145996201929
Amino Acids	Isoleucine	HMDB0000172	0.749471745296146	-0.235051743781629	0.347785157025082	0.690145996201929
Fatty Acids	Behenic acid	HMDB0000944	0.747988258269003	-0.234586487799938	0.348767996833496	0.690145996201929
Fatty Acids	Arachidonic acid	HMDB0001043	0.74688860686437	-0.234241611583012	0.349497564388215	0.690145996201929
Amines	Maleimide	NA	0.7349561678631	-0.230499321613551	0.357470266792883	0.690145996201929
Amines	Sphingosine	HMDB0000252	0.727505415322057	-0.228162592593078	0.362500447530309	0.690145996201929
Nucleotides	Xanthine	HMDB0000292	0.724716240195908	-0.22728784250246	0.364393722686036	0.690145996201929
Amino Acids	Taurine	HMDB0000251	0.717202825688986	0.224931461234333	0.369521448874222	0.690145996201929
Lipids	Etiocholanolone	HMDB0000490	0.71163712670066	-0.22318592878327	0.373345855198499	0.690145996201929
Nucleotides	Inosine	HMDB0000195	0.70863614433328	0.22224475102315	0.375417085403179	0.690145996201929
Amino Acids	Leucine	HMDB0000687	0.702593097700477	0.220349511265669	0.379607279812351	0.690145996201929
Carbohydrates	Glucose 6-phosphate	HMDB0001401	0.702253195600477	0.220242910073801	0.379843732911754	0.690145996201929
Lipids	Cholesterol	HMDB0000067	0.699811730290067	-0.21947720985602	0.381544539703752	0.690145996201929
Fatty Acids	DHA	HMDB0002183	0.693971837515275	-0.21764568386611	0.385629870257838	0.690145996201929
Organic Acids	Phosphoglycolic acid	HMDB0000816	0.69197247296922	0.217018636714626	0.387034056930567	0.690145996201929
Amino Acids	N-Acetyaspartic acid	HMDB0000812	0.689356252365512	-0.216198129178647	0.388875715726647	0.690145996201929
Fatty Acids	3-Hexenedioic acid	HMDB0000393	0.684414840469825	0.214648387657217	0.392367266876224	0.690145996201929
Organic Acids	Oxalic acid	HMDB0002329	0.666649678745997	-0.209076820392732	0.405060715155364	0.700809980005454
Peptides	Alanylalanine	HMDB0028680	0.660041342266354	0.207004292611952	0.409838313497048	0.700809980005454
Phenylpropanoic Acids	3-Phenyllactic acid	HMDB0000748	0.656683710659685	-0.205951261368176	0.412277295882328	0.700809980005454
Carbohydrates	Ribulose-5-phosphate	HMDB0000618	0.656158261074752	0.205786468176194	0.412659683658034	0.700809980005454
Lipids	O-Phosphoethanolamine	HMDB0000224	0.647765500912573	0.203154303690151	0.41879303855851	0.705147252957491
Amino Acids	Pyroglutamic acid	HMDB0000267	0.632255796404486	-0.198290100185424	0.430253689088052	0.71390387047062
Carbohydrates	Fructose-1-phosphate	HMDB0001076	0.630929323672437	-0.197874087532907	0.431241424294435	0.71390387047062
Fatty Acids	Heptadecanoic acid	HMDB0002259	0.614451180340017	-0.192706159123493	0.443610009892531	0.728259766240239
Carbohydrates	N-Acetyl-D-glucosamine	HMDB0000215	0.607650453274978	0.190573293187382	0.448767412740228	0.730637853800206
Carbohydrates	Isomaltose	HMDB0002923	0.600456199342293	-0.188317008086977	0.454256493663482	0.733512534850049
Amino Acids	Lysine	HMDB0000182	0.59234463423611	0.185773032900491	0.460486181894914	0.737526649051204
Amino Acids	Valine	HMDB0000883	0.57609053305434	0.180675369312294	0.473097925508396	0.75161525262221
Amino Acids	3-Cyanoalanine	HMDB0060245	0.567816492185281	0.178080437953509	0.479583026869321	0.755822850346049
Organic Acids	Allantoic acid	HMDB0001209	0.540875582858516	0.169631143158791	0.500998203275764	0.770216905515047
Fatty Acids	Nervonic acid	HMDB0002368	0.537268166066589	-0.168499773480332	0.503899969423947	0.770216905515047
Vitamins	Niacinamide	HMDB0001406	0.536728017391358	0.168330370312286	0.504335146932591	0.770216905515047
Carbohydrates	Threonic acid	HMDB0000943	0.536703092194502	0.168322553191731	0.504355232545386	0.770216905515047
Fatty Acids	Methylsuccinic acid	HMDB0001844	0.514686894561964	0.161417762347449	0.522244045793936	0.786338960437898
Carbohydrates	Mannose	HMDB0000169	0.513891907808102	0.161168436040018	0.522895450849566	0.786338960437898
Carbohydrates	N-Acetylneuraminic acid	HMDB0000230	0.502303483856599	0.157534037178984	0.532433423723565	0.789074150536886
Carbohydrates	Xylose	HMDB0000098	0.501014912660874	-0.157129911328419	0.533498882057942	0.789074150536886
Alcohols	1-Hexadecanol	HMDB0003424	0.497113562163367	-0.155906357214074	0.536730640466714	0.789074150536886
Amino Acids	Arginine	HMDB0000517	0.487200926953595	-0.152797524618114	0.544981694279624	0.795269583504341
Fatty Acids	Arachidic acid	HMDB0002212	0.482203781035098	-0.151230303612858	0.549162630496387	0.795478222116089
Organic Acids	2-Hydroxyvaleric acid	HMDB0001863	0.472461049226664	0.148174756669105	0.557354828163917	0.801451833199209
Fatty Acids	Capric acid	HMDB0000511	0.466259090441351	0.146229678370291	0.562597555234431	0.803128394066543
Alkaloids	Anabasine	HMDB0004350	0.44985188342547	0.141083997237048	0.576569643112635	0.805555829659735
Nucleotides	AMP	HMDB0000045	0.444711893974028	0.139471977182705	0.580976916999078	0.805555829659735
Lipids	2-Monopalmitin	HMDB0011533	0.438065410766085	-0.137387485702076	0.586696921831701	0.805555829659735
Alcohols	Palatinitol	NA	0.430127445328016	-0.134897955402892	0.59355905260718	0.805555829659735
Amides	Epsilon-caprolactam	HMDB0062769	0.4196735409901	0.131619368238833	0.602646314907346	0.805555829659735
Fatty Acids	Stearic acid	HMDB0000827	0.416949646777793	-0.130765091758768	0.605023361351737	0.805555829659735
Vitamins	Pantothenic acid	HMDB0000210	0.40836468155161	0.12807264730121	0.612539830679743	0.805555829659735
Amides	Oleamide	HMDB0002117	0.405422786191662	-0.127150000598758	0.615124113227492	0.805555829659735
Carbohydrates	Maltitol	HMDB0002928	0.399999086118618	-0.125449002305067	0.61989981506688	0.805555829659735
Nucleotides	Thymidine	HMDB0000273	0.398830569222721	-0.125082528270866	0.620930629264062	0.805555829659735
Amino Acids	Serine	HMDB0000187	0.396812966827069	0.124449761306224	0.62271205089623	0.805555829659735
Nucleotides	Deoxyinosine	HMDB0000071	0.395383100078734	-0.124001321889153	0.623975746273902	0.805555829659735
Nucleotides	Adenosine	HMDB0000050	0.394645777035472	-0.12377008026045	0.624627772414057	0.805555829659735
Vitamins	alpha-Tocopherol	HMDB0001893	0.389800164620421	-0.122250383680831	0.628919406419961	0.805555829659735
Amino Acids	Threonine	HMDB0000167	0.389442044498598	0.122138068894255	0.629237035877833	0.805555829659735
Organic Acids	Methylphosphate	HMDB0061711	0.387889808842701	0.121651251746086	0.63061448418719	0.805555829659735
Organic Acids	Succinic acid	HMDB0000254	0.384290490146639	0.120522421818547	0.633812962422634	0.805555829659735
Organic Acids	Succinic acid Semialdehyde	HMDB0001259	0.376502743501018	-0.118080003621101	0.640754536568266	0.809157972461208
Amines	Spermidine	HMDB0001257	0.367353359839086	0.115210544434998	0.64894615038197	0.814282749205402
Alcohols	Inositol	HMDB0000211	0.357557996071151	-0.11213849088651	0.657758789104623	0.81690017124554
Nucleotides	Adenine	HMDB0000034	0.355821591671095	-0.111593914143351	0.659325518924066	0.81690017124554
Amino Acids	Citrulline	HMDB0000904	0.333627340978134	-0.104633281724519	0.679468021596697	0.830635666636705
Carbohydrates	Glucose	HMDB0000122	0.330260812074907	0.103577460081927	0.682541860476654	0.830635666636705
Fatty Acids	Pelargonic acid	HMDB0000847	0.329692972267315	-0.10339937233172	0.683060802005818	0.830635666636705
Carbohydrates	Mannitol	HMDB0000765	0.307961026413513	-0.0965837294462297	0.703021077464117	0.844873669563537
Organic Acids	Lactic acid	HMDB0000190	0.307608311009026	-0.0964731097045201	0.703346608164569	0.844873669563537
Amino Acids	Methionine sulfoxide	HMDB0002005	0.283621258457518	-0.0889502129898673	0.725597482897685	0.859463666197695
Carbohydrates	Galactose	HMDB0000143	0.278318906244701	-0.087287272203121	0.730545108262209	0.859463666197695
Amines	3-Amino-2-piperidone	HMDB0000323	0.278071660287585	-0.0872097301293498	0.73077606233006	0.859463666197695
Fatty Acids	Erucic acid	HMDB0002068	0.275752330222297	-0.0864823343606999	0.732943634117831	0.859463666197695
Amines	Ritalinic acid	HMDB0042008	0.264130469344793	-0.0828374489031896	0.743833735045528	0.860300086970694
Fatty Acids	Itaconic acid	HMDB0002092	0.259899449609575	0.0815105028602209	0.747809984510897	0.860300086970694
Lipids	1-Monopalmitin	HMDB0011564	0.258889818437451	-0.0811938590786862	0.748759720730091	0.860300086970694
Carbohydrates	Rhamnose	HMDB0000849	0.256377013069347	0.080405784962132	0.751124949030251	0.860300086970694
Carbohydrates	Fucose	HMDB0029196	0.246037219616159	0.0771629856214398	0.760879511445604	0.86573014584462
Fatty Acids	Dodecanoic acid	HMDB0000638	0.242045008164021	0.0759109354017222	0.764655052674943	0.86573014584462
Amino Acids	Creatine	HMDB0000064	0.230964934853724	0.0724359671068408	0.775160024366833	0.872608713144378
Carbohydrates	Sucrose	HMDB0000258	0.207425585793615	-0.0650534806037949	0.797599220194026	0.892767308967177
Fatty Acids	Pentadecanoic acid	HMDB0000826	0.19588512652067	-0.0614341245798066	0.808656868622208	0.893988453638108
Organic Acids	Glycolic acid	HMDB0000115	0.192691067438655	-0.0604323934782926	0.811723497198808	0.893988453638108
Pyridines	4-Hydroxypyridine	NA	0.192086510708647	0.0602427904485651	0.812304229447824	0.893988453638108
Pyridines	Quinolinic acid	HMDB0000232	0.168437655783201	-0.0528259603631715	0.835091456356981	0.911725975579918
Fatty Acids	Palmitic acid	HMDB0000220	0.165762716994152	-0.0519870374406981	0.837677165380533	0.911725975579918
Organic Acids	Pyruvic acid	HMDB0000243	0.154154771730494	-0.0483465162428424	0.848915923282782	0.918881521355539
Nucleotides	Uracil	HMDB0000300	0.145664018525401	0.0456836188629178	0.857154345334345	0.920876433365703
Organic Acids	Ketoleucine	HMDB0000695	0.128231236019658	-0.0402162934398338	0.874112278869164	0.920876433365703
Organic Acids	Maleamic acid	NA	0.126013130118531	-0.0395206439197228	0.876273867075716	0.920876433365703
Organic Acids	Malic acid	HMDB0000156	0.122919031926023	-0.0385502628744797	0.879290516152717	0.920876433365703
Amino Acids	beta-Alanine	HMDB0000056	0.120824165873911	-0.0378932642329321	0.881333846006491	0.920876433365703
Imidazolines	Parabanic acid	HMDB0062802	0.119811554923371	-0.0375756859236888	0.882321802014091	0.920876433365703
Carbohydrates	Glycerol	HMDB0000131	0.118624222260299	-0.0372033108279554	0.883480436071664	0.920876433365703
Amino Acids	Methionine	HMDB0000696	0.110926513071737	-0.0347891304679203	0.890997447482002	0.923823669231339
Nucleotides	Xanthosine	HMDB0000299	0.103391073911152	-0.0324258417569417	0.898364578683632	0.926585455500919
Lipids	Desmosterol	HMDB0002719	0.0949637493379581	-0.0297828370689391	0.906613025138761	0.929851504808504
Organic Acids	alpha-Hydroxyisobutyric acid	HMDB0000729	0.0905147919398704	0.0283875407138812	0.910971271208331	0.929851504808504
Organic Acids	Hypotaurine	HMDB0000965	0.0827799993839979	-0.0259617301486962	0.918554046879182	0.932758490903087
Organic Acids	Fumaric acid	HMDB0000134	0.077700158294053	0.0243685740173021	0.923537730508643	0.933009912360013
Fatty Acids	Palmitoleic acid	HMDB0003229	0.0461102660535043	0.0144612502207516	0.954583616619455	0.959453941194044
Amino Acids	Ornithine	HMDB0000214	0.028369715410845	0.00889740156284708	0.972048728162695	0.972048728162695
