# Supplementary material for: Yiai Fuzheng decoction inhibits triple-negative breast cancer by remodeling the immune microenvironment
Source: Front Immunol. 2025 Sep 30;16:1615631. doi: 10.3389/fimmu.2025.1615631 (PMC12518410; doi:10.3389/fimmu.2025.1615631)
Supplement: Supplementary file 2 [file DataSheet1.zip › Supplementary File 2/Treatment/C_vs_H/04_OPLS_DA/OPLSDA_Score.csv]

	P1	O1
C2027	-5.48471817383616	5.36963247205343
C2039	-3.8126714013443	6.17736945192448
C2041	-3.30488566278013	-2.86105187662336
C2089	-3.57947253801578	2.59446424009385
C2093	-5.40244212463024	-1.60435243953566
C2095	-6.75377784625107	5.43325727112962
C2096	-3.74695389088525	3.05733407949462
C2100	-3.60527410290801	-18.166653198537
H2028	2.56625902270249	-4.76604891253988
H2033	2.01375057056021	-6.01736223506564
H2036	2.63830852630504	5.11126188847155
H2038	4.02474105513841	-5.56508097252315
H2047	4.13295627554272	9.87721957261628
H2050	5.98882628242851	2.73025244245513
H2088	2.43733369387642	-1.24665409677378
H2090	3.22917383565406	-4.54520397753468
H2094	2.91871938239138	1.68519049445907
H2098	5.74012709605171	2.73642579643508
