# Supplementary material for: Yiai Fuzheng decoction inhibits triple-negative breast cancer by remodeling the immune microenvironment
Source: Front Immunol. 2025 Sep 30;16:1615631. doi: 10.3389/fimmu.2025.1615631 (PMC12518410; doi:10.3389/fimmu.2025.1615631)
Supplement: Supplementary file 2 [file DataSheet1.zip › Supplementary File 2/Treatment/C_vs_H/05_Univariate_Analysis/AllMet_Test.csv]

Class	Metabolite	C.Mean	H.Mean	C.Median	H.Median	C.SD	H.SD	C.IQR	H.IQR	P	FDR	FC	log2FC	test.method
Amides	Epsilon-caprolactam	11.5709239437099	11.727708697761	10.293361728599	11.6772712876572	3.34784348189027	3.98187296744288	[9.36840063911724,12.6026637641781]	[10.766381797947,14.8856190897559]	0.696466931761049	0.8924439543407	1.13444680130235	0.181988956919645	wilcox.test
Pyridines	2-Hydroxypyridine	49.3226556956046	54.869507444159	50.579572632539	54.1559778263367	10.5659846777131	10.1100621418211	[47.468150483771,55.455991036011]	[51.4171607403499,63.0658824123899]	0.273501101134664	0.81236700844544	1.11246052489118	0.153754143670804	t.test
Organic Acids	Pyruvic acid	1.77775172553914	1.86923695046389	1.81745613559598	1.99934575594083	0.767547206248927	0.970182084705131	[1.32604366604134,2.31492112220916]	[0.953998787812343,2.32113031540263]	0.830660867581607	0.929773812008958	1.05146119315227	0.0723956047250197	t.test
Organic Acids	Lactic acid	757.370610848686	735.570969589847	756.447008815328	730.640292363601	78.7304505815304	62.6734227650865	[719.170851222927,786.6328447017]	[704.4343411463,768.74767223836]	0.52170175641077	0.888775363466622	0.971216679196976	-0.0421348969468362	t.test
Organic Acids	alpha-Hydroxyisobutyric acid	4.11322707887886	4.15118348357601	4.08716468605514	3.98462596027283	0.707146032001865	0.454745436762113	[3.76851092205692,4.34768475428931]	[3.8167982957881,4.38091477271002]	0.891781616917285	0.940960922264956	1.00922788943311	0.0132519800266143	t.test
Organic Acids	Glycolic acid	9.07341015231328	9.25829367415555	9.29739822598598	8.8845374729143	1.05991884211876	1.60630674061702	[8.62930851328971,9.58734455340707]	[7.85504901905417,10.1560479383618]	0.783343595041045	0.929773812008958	1.02037640961212	0.0291014503397464	t.test
Amines	Maleimide	11.4259790639984	10.5662657809029	12.1235802837329	10.212745971798	3.31413509813812	2.56658853668817	[8.81703161798854,13.6040979057857]	[8.79387274881302,11.6287640527524]	0.543172666598354	0.888775363466622	0.924758020447951	-0.112852186955981	t.test
Amino Acids	Alanine	627.363946075562	682.110180073224	634.158491576679	687.455798119395	49.0032197333699	31.9980087417186	[621.803209642366,655.564952232336]	[651.06196080476,706.676908124894]	0.0113021006600548	0.255115255115255	1.08726391489362	0.120702172650733	t.test
Organic Acids	2-Hydroxybutyric acid	0.979674087630033	0.866712334991032	1.01056217488804	0.814958958831016	0.223372912085378	0.226553426550076	[0.829147424885458,1.10868186773175]	[0.682499679896701,1.0673083992221]	0.305930895816669	0.81236700844544	0.884694559072935	-0.176748644404323	t.test
Organic Acids	Oxalic acid	2.72346544760335	2.66316102815939	2.64360437603579	2.73764965338577	0.296553844276587	0.222761945125655	[2.54470970016974,2.89293262706557]	[2.45245419726564,2.80095232292566]	0.628423909725321	0.8924439543407	0.977857468506889	-0.0323039001226582	t.test
Pyridines	4-Hydroxypyridine	1.60425054309047	1.66810671642373	1.73668938425829	1.59750092871213	0.357296235882064	0.329141420405533	[1.45307567718089,1.82534613018789]	[1.44743963827344,1.97635748089669]	0.698839118846255	0.8924439543407	1.03980436447928	0.0563121159189157	t.test
Organic Acids	3-Hydroxybutyric acid	82.6579719630489	21.2616616918751	70.8519321916152	20.7098077148016	41.8547778450918	5.15708523423271	[55.4226611059397,89.5108123701797]	[18.4793488098829,26.1595814329405]	4.57059280588692e-05	0.00375272206496859	0.29229700692979	-1.77449303861256	wilcox.test
Fatty Acids	2-Hydroxy-3-methylbutyric acid	1.09603278436841	0.878416913606272	1.15990750182077	0.870616298279677	0.210591178462439	0.236223791619222	[0.969791849946406,1.25205387671242]	[0.697519225288547,0.963774083987351]	0.0586934235034061	0.541257989751982	0.801451312528447	-0.319313214316977	t.test
Amino Acids	alpha-Aminobutyric acid	2.85090459777443	3.36694788408549	2.88444494283179	3.10076977275807	0.423183151870217	0.756794816127659	[2.73313491942514,3.11171128929592]	[2.83690933974363,3.72139021771738]	0.104890798088027	0.626166279495191	1.18101036657414	0.240021628358667	t.test
Organic Acids	Methylphosphate	137.726762803909	140.350353666726	134.914373220954	139.384972383764	21.6973591930432	19.030227388896	[127.481698015862,146.012992057189]	[129.111438135995,152.884292403481]	0.788144441543119	0.929773812008958	1.0190492451097	0.0272237707960686	t.test
Organic Acids	Succinic acid Semialdehyde	3.61928188512113	3.50794148779846	3.59808160797802	3.49343787644849	0.788912267303296	0.548375181204771	[3.30887148622902,3.89728338165427]	[3.13062576836633,4.02729544102398]	0.72848761863756	0.9025915778088	0.969236881553661	-0.0450787913958752	t.test
Carbohydrates	Glyceraldehyde	0.478325236931292	0.418327584901046	0.478436738169266	0.415542527579063	0.140527838387675	0.0709436759213405	[0.419123577500822,0.516520066109174]	[0.356471823950367,0.460604603980756]	0.254866060263278	0.81236700844544	0.874567245468455	-0.193358777665493	t.test
Organic Acids	2-Hydroxyvaleric acid	0.588248984993711	0.622323117813994	0.575987795586264	0.635352984059437	0.0820786043279498	0.0773648389424656	[0.54696427594368,0.622344400937146]	[0.587557955983036,0.662174059646383]	0.379396728168367	0.81236700844544	1.05792467762719	0.0812369137637674	t.test
Organic Acids	Ketoleucine	0.254259725282971	0.2527437844848	0.202519734602717	0.200279750730995	0.138745237081896	0.130888742901678	[0.154658683463337,0.323448510810808]	[0.136648942441253,0.390359451251236]	0.761826408885232	0.921037198540957	0.988939429156785	-0.0160459337929385	wilcox.test
Amino Acids	Valine	263.096462235306	279.523425512649	272.182824086561	283.09227749282	35.1233951589729	26.6125377110044	[256.035359423313,286.939030818285]	[258.080676679439,295.040153379001]	0.274852702887788	0.81236700844544	1.06243703597448	0.0873773442347925	t.test
Amines	Urea	241.540495176984	457.406442353653	278.357295522624	438.76067587843	89.3711817749039	85.3144363006855	[238.073348756752,293.501176144078]	[409.878874274573,478.24902512755]	4.57059280588692e-05	0.00375272206496859	1.57624995980308	0.656496333762444	wilcox.test
Inorganic Oxide	Pyrophosphate	18.6885681077935	21.6436610939828	18.4603965164011	21.6234862996671	5.78217883597513	6.96067065486846	[17.2587295586396,22.993825481113]	[17.3134069654684,24.2433523513896]	0.350043431509992	0.81236700844544	1.15812302842811	0.211788520231466	t.test
Carbohydrates	Dihydroxyacetone	0.213197855436341	0.162292326393102	0.196636620011376	0.157769766746775	0.054736909788035	0.0300694740672323	[0.184540982639456,0.21862721899368]	[0.143137343323745,0.177963869683807]	0.0116550116550117	0.255115255115255	0.802341734401494	-0.317711252823262	wilcox.test
Amines	Ethanolamine	222.889139903945	236.826811111771	224.8875697868	235.16193361891	23.7554398411099	28.1063798153915	[206.766140910768,235.684040091662]	[222.97391271589,256.925021237804]	0.280243497433663	0.81236700844544	1.06253185423854	0.087506093262661	t.test
Amino Acids	Leucine	217.168192098867	249.428143788769	238.688373865954	241.444729210131	59.342882676339	36.3047625994803	[208.117132536497,251.743397158808]	[226.818123947831,256.658872886885]	0.514785867727044	0.888775363466622	1.01154792459948	0.0165646727821404	wilcox.test
Carbohydrates	Glycerol	155.129607220082	145.445177646669	158.19651961433	147.280592802761	15.160285799743	31.0260089256395	[142.156110946182,161.406752505905]	[115.43792292344,168.126704670421]	0.43219208011073	0.842988512691226	0.937572009966648	-0.0929985943305591	t.test
Inorganic Oxide	Phosphate	48.737663801636	49.5423015238646	48.1396289112201	49.8057568287823	2.3368666932479	3.45783112733003	[47.0142363046326,49.7735682970595]	[48.0420256874631,51.049805051066]	0.581989958818245	0.888775363466622	1.01650956692351	0.0236237932329667	t.test
Nucleotides	Thymidine	1.20843641821388	1.21578394911729	1.16517887414712	1.19321041095729	0.170280600839093	0.271355953087294	[1.14554972903852,1.24111528228172]	[1.01614445345942,1.22694713684227]	0.947730248374362	0.982646625946048	1.00608019651896	0.00874530962533705	t.test
Amino Acids	Isoleucine	196.000776846628	191.937770522712	198.078675901558	188.641992140377	25.8277143218445	19.5072241842503	[186.430046038269,210.621010645347]	[181.636426941589,198.320932112238]	0.70834099715898	0.8924439543407	0.979270458059996	-0.0302207318763621	t.test
Amino Acids	Proline	500.343159548152	532.24853592887	507.223939903295	532.259237907255	41.5524192177873	25.061553548259	[485.196792158707,530.577665989148]	[518.467301012099,544.929052884848]	0.0604450546931147	0.541257989751982	1.06376698825968	0.0891821718005818	t.test
Organic Acids	Succinic acid	4.56478543782733	4.56628282098709	4.5627213541582	4.48712967016989	0.639627067163407	1.00417797514038	[4.1134458096536,5.06796408981613]	[3.94738704219704,5.28641773954515]	0.997129409275118	1	1.00032802925355	0.000473168575030858	t.test
Pyridines	2,3-Dihydroxypyridine	1.68653933989741	1.82372573865417	1.78471370359367	1.90328960969354	0.284003795765382	0.346319763501726	[1.41972096933439,1.90290214054361]	[1.77667747451302,1.99733378721849]	0.380310402048842	0.81236700844544	1.08134195005798	0.112822815063736	t.test
Fatty Acids	Methylsuccinic acid	0.438696005136061	0.487848350970173	0.42452830725295	0.470753010201094	0.142057264462704	0.182203735007425	[0.329719466517746,0.507776431942556]	[0.396720602420306,0.537656466113416]	0.540889616429811	0.888775363466622	1.11204192711731	0.153211182759198	t.test
Nucleotides	Uracil	162.002265755929	164.595405267729	160.42670967526	161.111225259977	25.02092271692	14.0398496933934	[156.153003851295,175.229597978657]	[157.675379880253,171.101430995862]	0.784047471300767	0.929773812008958	1.01600681014984	0.0229100723231462	t.test
Fatty Acids	Itaconic acid	9.43956163623523	9.96570824394383	8.84244242838562	9.76312655772793	2.10598346550112	3.51076130951834	[7.74025587025892,11.0843847984158]	[8.72265334878531,11.3222852549867]	0.714506990691866	0.8924439543407	1.05573845777847	0.0782524744688082	t.test
Organic Acids	Fumaric acid	15.6808432346877	15.5117347102149	15.5055850163117	15.7944967737588	2.08161351700189	2.58562696496397	[14.7864712428267,16.1926743683341]	[13.1442772104187,16.8464905072924]	0.882715268168929	0.940960922264956	0.98921559753249	-0.0156431071759217	t.test
Amino Acids	Serine	231.944929419547	235.31553918812	242.641364486724	246.545885938012	52.0207668956768	48.1364261305772	[236.723731474015,260.112220493721]	[241.467882214509,254.836768418278]	0.965400612459436	0.985408915308336	1.01609173876658	0.0230306630241617	wilcox.test
Pyrazines	2,5-Dihydroxypyrazine	7.92269008453003	9.53765549924715	8.17068088906459	10.0668002959383	3.30152596000564	3.34424288277558	[5.73074652400938,9.41244028565517]	[6.7972224656866,10.8023825357258]	0.321177944684401	0.81236700844544	1.20384053869159	0.26764430466014	t.test
Fatty Acids	Pelargonic acid	3.28770692537285	3.17071386602752	3.38895366170429	3.16775851177175	0.662736339996648	0.22729435231549	[2.76427360842577,3.7209259215927]	[3.07946753448795,3.2405761721553]	0.514785867727044	0.888775363466622	0.934730547533866	-0.0973775520918985	wilcox.test
Amino Acids	Pipecolic acid	3.29464013101563	3.01290364400535	3.21646093774315	2.85793326496597	0.573196253132079	0.546661303884446	[3.03654540218826,3.63521247118221]	[2.64150017028946,3.19211187734972]	0.30329063279872	0.81236700844544	0.914486415569935	-0.128966355569958	t.test
Amino Acids	3-Cyanoalanine	2.3950074240967	2.49500787345924	2.30127061017814	2.46776458783445	0.407833727027784	0.334515064589018	[2.11437333201838,2.66945205704808]	[2.20749218641607,2.73355740787928]	0.575092882743897	0.888775363466622	1.04175371164048	0.0590142401947911	t.test
Lactones	Erythrono-1,4-lactone	1.62329423592632	1.93621897796022	1.63137213887329	1.83527609624579	0.101041703885779	0.362375440973808	[1.5497873840054,1.68442377613024]	[1.71542524231867,1.89571810877342]	0.00621600621600622	0.204092204092204	1.12498923606316	0.169911197751116	wilcox.test
Amino Acids	Threonine	171.207451815009	176.877474066286	167.932640787878	182.811089464006	17.9616959613117	23.7203288047873	[166.783317172579,186.87272539073]	[171.605449270337,188.246900258923]	0.315416609534257	0.81236700844544	1.08859771755106	0.122470916298533	wilcox.test
Nucleotides	Thymine	2.46606355845817	2.24253323092112	2.52238736512396	2.24032543325666	0.325979683703692	0.263164900250229	[2.38576352997078,2.58978013280864]	[2.00280411884154,2.45345917915327]	0.126482617769499	0.655712518436616	0.909357434535548	-0.137080619309067	t.test
Alkaloids	Anabasine	0.887415541170355	0.999931951694075	0.911896007685115	0.855612941781092	0.253880133532095	0.353605592423216	[0.811224721973007,1.07077706233375]	[0.754398419845946,1.1712602928198]	0.896750308515014	0.940960922264956	0.938279074116248	-0.0919110048100659	wilcox.test
Amino Acids	Methylcysteine	1.04723769849758	0.84313143997042	1.0151862210367	0.854164712612086	0.138621020492078	0.134444382692138	[0.944819649758515,1.16859404839941]	[0.806049197340383,0.90741548218125]	0.00610162423955331	0.204092204092204	0.80510035226961	-0.312759474767716	t.test
Amino Acids	beta-Alanine	5.64500946546003	5.84632905752598	5.36818267284739	5.64231860650002	1.79979386793486	1.58921348374718	[4.54988094440286,6.48355887530191]	[4.85628918698044,6.44658787433788]	0.804292908200659	0.929773812008958	1.03566328689044	0.050555032665513	t.test
Organic Acids	3,4-Dihydroxybutyric acid	0.474824613433313	0.338049618124225	0.401192607484903	0.313563577767592	0.242246783668024	0.14488653671116	[0.36038470275731,0.460857513596872]	[0.259462977236297,0.388595481627216]	0.0831390831390831	0.564772392358599	0.781578653039841	-0.3555370308233	wilcox.test
Carbohydrates	Erythrose	0.847215428376255	1.00011190728703	0.821268322826209	0.950999525827414	0.256960139611295	0.40587268228833	[0.651783269468321,1.00000428642287]	[0.690499548229317,1.1306037347061]	0.368935676647268	0.81236700844544	1.18046942228591	0.239360671903008	t.test
Amino Acids	Homoserine	0.353294368105352	0.389701742009702	0.347199857589903	0.375199750056669	0.0413941301886775	0.0652693023619748	[0.335562636434448,0.353527369701159]	[0.346607037505079,0.405845621515795]	0.145710498651675	0.666575252885472	1.08064488465268	0.11189251075096	wilcox.test
Amines	3-Amino-2-piperidone	6.71875514124711	6.5812973581248	6.54877078919088	6.62792927218536	0.868184972083197	0.569829174983223	[6.07446859744397,7.03308385608063]	[6.16702008641852,6.91708021933525]	0.690965617965834	0.8924439543407	0.97954118281846	-0.0298219459381772	t.test
Fatty Acids	Capric acid	0.834468440576251	0.856222502430868	0.825397801072284	0.831092771111423	0.0676309952382297	0.105977986671747	[0.801256814603746,0.871333339613958]	[0.772869861636083,0.921226626789551]	0.621934903006438	0.8924439543407	1.02606936439633	0.0371282633894057	t.test
Amino Acids	Aminomalonic acid	28.1226515646064	25.4635499758244	26.0911606131158	25.3445167883138	4.95303951842648	2.50811954117824	[24.8786768214222,32.3922807911624]	[23.4992343045296,25.8127753028317]	0.359934183463595	0.81236700844544	0.971383265165034	-0.0418874628302185	wilcox.test
Imidazolines	Parabanic acid	1.3575371360908	1.3387217440885	1.32642302244237	1.37127335831576	0.221093979982332	0.179138218040135	[1.18763110373305,1.45246170262644]	[1.2920979977187,1.47678685012095]	0.844198666749287	0.939588346607963	0.986140053555752	-0.0201355393373516	t.test
Vitamins	Niacinamide	20.5929173293797	22.5289113245284	21.0690061513748	20.7273931001099	4.85432315414382	6.14474107878625	[19.3790731871967,22.6337670671134]	[18.1336709881736,23.453577474991]	1	1	0.983785991194345	-0.0235835832072377	wilcox.test
Organic Acids	Malic acid	92.1159660509965	90.3172219378269	93.4358134885243	94.7252896283302	16.8651934929834	14.4784822086398	[90.3878623802253,97.044943357145]	[76.9098649564691,98.1790476877899]	0.810647234433171	0.929773812008958	0.980473047287223	-0.028450122888618	t.test
Amino Acids	Aspartic acid	175.932449980929	188.055064207867	172.233512925368	184.788999994919	24.2339238172534	35.8183674256289	[170.079282861695,181.390669767481]	[170.511055924392,200.911986581246]	0.425947134121838	0.839115854220022	1.06890493611754	0.0961335515707462	t.test
Fatty Acids	3-Hexenedioic acid	86.5605005557365	94.9594303366374	83.6080517712615	90.8845159799879	17.4942710770199	22.647581240005	[80.8713489818007,92.9183572261067]	[81.6659513386962,108.449359437728]	0.401678921677172	0.81236700844544	1.09702958886534	0.133602438351498	t.test
Amino Acids	Methionine	89.1695938663122	91.2920712100694	88.7592738883068	88.5346297964644	21.8162363058291	14.586999391605	[75.2986193193128,106.686206343469]	[80.4347628563139,97.9609133611812]	0.807974591462328	0.929773812008958	1.02380270282423	0.0339377201408646	t.test
Amino Acids	Pyroglutamic acid	972.444821406369	921.377766960582	975.888555815086	971.68540881723	84.2393652087399	179.210518855455	[965.491379597555,1020.10496075023]	[921.310640233608,1001.97172901968]	0.572603866721514	0.888775363466622	0.995693005135873	-0.00622709982203759	wilcox.test
Organic Acids	Maleamic acid	136.901467432179	126.076305577481	167.688842643803	158.939279946097	52.1263686826603	57.7703782876298	[113.692277831151,170.062386087734]	[61.7614033384585,174.032801024012]	0.896750308515014	0.940960922264956	0.947822630535465	-0.0773109872281845	wilcox.test
Amino Acids	trans-4-Hydroxyproline	32.3008333527196	36.8660841378673	33.8190485770419	37.0285637364436	7.36724746210566	4.29856345092342	[31.6349911423252,34.5700239369052]	[33.4583725765801,37.8160050553172]	0.145710498651675	0.666575252885472	1.09490258580428	0.130802518019308	wilcox.test
Amino Acids	GABA	12.3438175697064	14.4078586866235	12.0520072284502	13.701457826939	1.67006450509541	3.95842989523594	[11.1410125363526,12.9355075427955]	[12.2545337464012,13.8814927791958]	0.101101512866219	0.622406188582659	1.13686106946527	0.185055959911722	wilcox.test
Carbohydrates	Threonic acid	3.10912867426788	3.26832651529741	3.11940307934231	3.16862337780325	0.183306317425166	0.462028711973144	[3.00418122426723,3.17822775833974]	[2.94420174469989,3.39270545120631]	0.761826408885232	0.921037198540957	1.01577875548912	0.0225862061287769	wilcox.test
Amino Acids	Cysteine	33.6139974023487	29.8366535502645	34.9185490361116	28.8946808491866	6.17241635346605	5.71477198478626	[32.4759440139211,36.4777956960944]	[26.4467966286612,34.3244240415373]	0.197284065169513	0.748015088099819	0.887625865889421	-0.171976385839731	t.test
Amino Acids	Creatine	113.980538540845	116.003667863727	103.146286275014	99.164392876551	55.8875276577638	55.5982897650131	[92.3704195620796,116.520028166887]	[84.5981583783271,144.279788800151]	0.828557063851181	0.929773812008958	0.961395668789796	-0.056797790922223	wilcox.test
Organic Acids	2-Hydroxyglutaric acid	2.34965392213553	1.95914470458065	2.3739428801183	2.05398220939419	0.346374742933169	0.256631804177313	[2.01096160000466,2.62718386627873]	[1.83654047606106,2.1286441726446]	0.0141952313036434	0.278307551034824	0.833801389270146	-0.262224318937414	t.test
Organic Acids	Phosphoglycolic acid	47.7287807654898	49.7480060675901	46.3342049203423	51.8279002090805	8.84712008363079	12.2737959314429	[43.4883450921883,49.3624941425667]	[39.871630797914,55.5620376676373]	0.701491888686169	0.8924439543407	1.04230624100837	0.0597792195291547	t.test
Organic Acids	Guanidoacetic acid	0.779501452628447	1.2165080922134	0.767891599710574	1.23991688880685	0.213960158205897	0.480265104230444	[0.688577575527511,0.867292570110392]	[0.818467420434338,1.54545499913628]	0.054527172174231	0.537092645916175	1.61470302484646	0.691268849762238	wilcox.test
Phenylpropanoids	Nepsilon-trimethyllysine	0.241581183736052	0.219414636541528	0.225613274979137	0.21027170034742	0.0544023889543699	0.0347145521497676	[0.208235297082894,0.258278041239618]	[0.195198461830806,0.252605172997594]	0.308364189379162	0.81236700844544	0.90824390024207	-0.138848323341088	t.test
Phenylpropanoic Acids	3-Phenyllactic acid	0.737165167018123	0.692864477146393	0.624512106257583	0.652982217234356	0.28977836310822	0.244078207916608	[0.564954488360675,0.750767329773458]	[0.598600418470358,0.692339275033257]	0.896750308515014	0.940960922264956	1.04558776473907	0.0643141642131378	wilcox.test
Organic Acids	Hypotaurine	19.3658326579278	18.780095058739	19.1712687855202	18.6514936709177	9.0158315152003	5.72671660786048	[14.0578218450205,23.4551538086769]	[13.9333083146584,21.9621276046633]	0.868668453428101	0.940960922264956	0.969754071021107	-0.0443091676938274	t.test
Amino Acids	Arginine	11.3057484824015	10.9671383622614	11.1900828255642	11.0881940582861	1.40813315578652	1.50228434751803	[10.3038212057895,12.0957328140946]	[10.7015180195774,12.0385074085693]	0.631944579375391	0.8924439543407	0.970049738797286	-0.0438693722510218	t.test
Amino Acids	Glutamic acid	176.959419953774	190.63071805916	176.212172305375	189.173763073056	29.2598893807792	29.465262806702	[172.915231266279,192.801377866403]	[173.823211830965,194.723171056875]	0.341126685909877	0.81236700844544	1.07725668466226	0.107362050779859	t.test
Amino Acids	Phenylalanine	141.164512273606	135.402340223093	141.560785489654	130.82333175453	21.6772395678649	14.4945044172534	[126.918394623936,152.62898929932]	[125.911479856334,143.349162417177]	0.50923575888003	0.888775363466622	0.959181157093192	-0.0601247772895452	t.test
Carbohydrates	Tartaric acid	4.70531583372733	4.15774655363499	4.78375604149826	4.33082043250766	0.590040809514092	0.571917428498355	[4.27570715696045,5.08679620095331]	[3.62534157469006,4.63157612204291]	0.063889627735178	0.547228550601307	0.88362751844044	-0.178489746249224	t.test
Carbohydrates	Xylose	0.585454916690671	0.548655026853138	0.601738308424362	0.525995427988849	0.080051961680512	0.144194842908766	[0.546082977334732,0.621962541503483]	[0.449546732375493,0.598424812373678]	0.528515295761605	0.888775363466622	0.937143085166068	-0.0936587561814089	t.test
Amino Acids	N-Acetyaspartic acid	1.13063529995202	1.04937541861712	1.09386723486131	1.04848403827271	0.176499869256819	0.209173831808303	[1.01099292594252,1.2242291552026]	[0.952620227739662,1.13861639979173]	0.393971729374495	0.81236700844544	0.928129007348036	-0.107602745002521	t.test
Carbohydrates	Arabinose	0.983254594444152	1.05861118727443	0.981437440578001	1.05063626533447	0.124381482294538	0.159222812650877	[0.924211764413263,1.07259605434266]	[0.940674473884172,1.12138555538939]	0.289504421108433	0.81236700844544	1.07663996004298	0.106535877828302	t.test
Amino Acids	Asparagine	336.050051065004	287.602616099492	301.327762701602	285.161100635449	87.354364510689	19.3776277342702	[285.413138671634,339.097959520765]	[281.313806791176,300.132602384808]	0.274281274281274	0.81236700844544	0.946348580956472	-0.0795564066855453	wilcox.test
Phenylpropanoic Acids	2-Hydroxycinnamic acid	280.261626240087	193.271400562386	278.354512211006	176.283566955408	109.733269916461	79.7574354329237	[241.096877163538,290.084385483417]	[125.258021660514,258.988260563322]	0.203071438365556	0.748015088099819	0.633305943399892	-0.659025476126462	wilcox.test
Amino Acids	Taurine	222.228590403923	230.901799678417	226.544620566215	230.800785413285	11.5386740745501	20.7301114495755	[215.75949394048,229.777067826504]	[217.945735052645,235.225897370999]	0.359934183463595	0.81236700844544	1.01878731367106	0.0268528998466548	wilcox.test
Carbohydrates	Ribose	45.7892811180731	53.2501761404881	44.5994723930496	52.916672824258	7.99507323588919	15.4893660068655	[40.3173433056496,52.3035857514948]	[43.0717260285406,64.8316852459604]	0.23564465084107	0.804932615277443	1.16293977193431	0.217776382295514	t.test
Carbohydrates	Xylitol	4.0756122571908	5.18612305279276	3.99701145143107	4.8855905873746	1.17084795603236	0.848491972850697	[3.19581965033407,4.70815140165822]	[4.74439180705534,5.71415277714425]	0.0328547057399289	0.395953444601022	1.27247704774728	0.347639633982843	t.test
Amino Acids	Aminoadipic acid	0.40205307280089	0.558739490164487	0.402544470173833	0.510297617017786	0.0795129751253913	0.125997097923668	[0.365536212315163,0.429912869587113]	[0.473876863915245,0.626637733367971]	0.00756899642889411	0.213013185213163	1.38971575636034	0.474789833435296	t.test
Carbohydrates	Arabitol	1.14248158891802	1.24228697130544	1.05069117065378	1.25989733123911	0.19581296961289	0.248410615187347	[1.01398470959567,1.27197893323865]	[1.08374165400252,1.32131593060093]	0.367549024806557	0.81236700844544	1.08735841641172	0.120827561661636	t.test
Lipids	beta-Glycerophosphoric acid	2.37156676222583	2.64558998837493	2.34242539993291	2.50587165848916	0.649572950229015	0.536579497940026	[1.8326638420736,2.74460904164506]	[2.4404658883131,2.95851989218899]	0.341042030141995	0.81236700844544	1.11554522964048	0.157749008656166	t.test
Carbohydrates	Ribitol	0.792842498014918	0.980678202706651	0.786656299511315	0.986816848826258	0.11379004104965	0.120717155193339	[0.704335767821784,0.849237557737262]	[0.901927012922129,1.02841228908938]	0.00395419172542734	0.194743942477296	1.23691427384635	0.30674551568822	t.test
Carbohydrates	Rhamnose	3.27020095656327	3.3773250505802	3.33744299058074	3.29324801531696	0.285460604873304	0.302403036865474	[3.12188967344139,3.46968761181366]	[3.14650549627471,3.63222546712064]	0.455255067288942	0.862589697883815	1.03275764867047	0.0465017449271163	t.test
Pyridines	Quinolinic acid	1.00695574334373	0.931023380016974	0.754971225566603	0.656456024784921	0.595329819516062	0.640915832785808	[0.568172886944817,1.24607515760322]	[0.549652653841788,1.06036084908805]	0.696466931761049	0.8924439543407	0.869511317192589	-0.201723289723101	wilcox.test
Carbohydrates	Fucose	0.831053952010612	0.86248608695666	0.857650109716611	0.832283370653152	0.090916915149902	0.0942274198610197	[0.769771332345786,0.898965671610348]	[0.794368536191623,0.916708413534534]	0.485447937588278	0.888775363466622	1.03782201488845	0.053559044606106	t.test
Amines	Putrescine	19.9778563571947	15.8643729980496	20.3112377354031	16.5790867708504	4.03027771258565	4.95734568988955	[17.8491213942799,22.2761589809166]	[13.347411734265,18.4208336770539]	0.0762321644194142	0.564772392358599	0.794097860871657	-0.332611285636897	t.test
Nucleotides	Orotic acid	1.01487800766697	1.24219153544409	1.09249002591279	1.18670472630798	0.231274056297708	0.346021015630575	[0.809245675668683,1.14804602964108]	[1.04331532156258,1.36461571418909]	0.131219166885525	0.662825022473034	1.22398113473724	0.29158132189431	t.test
Lipids	Glycero-3-phosphate	51.5595144828225	61.8835942581733	51.9341305380931	58.1115734910429	23.2757450415724	17.6501009102167	[32.9057342269521,67.7755682152742]	[55.0097348108815,74.0176896648301]	0.299642121027625	0.81236700844544	1.20023617132373	0.263318313894772	t.test
Carbohydrates	Glucose-1-phosphate	6.25541668565417	7.46343710180982	6.43456900664964	7.40548516827684	1.60199346504774	1.75515248946452	[5.91087411464275,7.28173952183971]	[6.15483886001353,8.49044979325417]	0.151281374204343	0.666575252885472	1.19311589888585	0.254734192761886	t.test
Amino Acids	Glutamine	63.9088570108052	51.8586807472545	58.9721753386324	43.9178403786383	22.3586151431435	15.3993056585185	[44.8547161956717,76.3985349326438]	[42.7164057507949,58.80480605035]	0.203071438365556	0.748015088099819	0.744721389815647	-0.425227299794801	wilcox.test
Organic Acids	Shikimic acid	0.623962902670499	0.539021748194008	0.534127723928039	0.471790857788628	0.308212895457596	0.206050783048503	[0.419877508782446,0.662474355064857]	[0.386029610877768,0.63404363549173]	0.633438456967869	0.8924439543407	0.883292210183402	-0.17903730656854	wilcox.test
Lipids	O-Phosphoethanolamine	103.267121532655	114.770323065693	113.78204718023	113.020494263967	31.8434789776739	22.0261502805069	[97.2659309092639,121.632119033079]	[97.3788884846995,126.277208087592]	0.3783955532367	0.81236700844544	1.11139268106162	0.15236864474342	t.test
Amino Acids	Methionine sulfoxide	8.24315765243725	8.2434720974916	8.17061325788422	8.53665032155694	0.877931766781952	0.715057396601297	[7.51543206526287,8.55106625636988]	[7.8487651656803,8.73749818647067]	0.999341228574831	1	1.00003814618956	5.50322688725631e-05	t.test
Nucleotides	Hypoxanthine	58.4774002689263	64.8785992618671	58.3433646775732	64.4364660992631	19.2049466043336	19.0158196816122	[51.1408301129596,69.1216842332179]	[50.0935672223327,73.2737533605111]	0.489987525796613	0.888775363466622	1.10946449335133	0.149863497110732	t.test
Organic Acids	Citric acid	92.5452226962793	71.1981998806163	90.2115626064436	80.6599391984546	13.8248652670131	23.2362036016499	[84.2890636491351,106.438499985909]	[59.8770287002095,87.0532215784559]	0.0361784873239513	0.395953444601022	0.769334146120962	-0.378317752555705	t.test
Amino Acids	Ornithine	266.756699369057	269.388961310401	260.861418220376	271.530736496522	38.6474178984466	17.2504001611519	[238.029492158958,294.660519966175]	[261.013665560104,278.851418519355]	0.828557063851181	0.929773812008958	1.04090033071557	0.057831932934711	wilcox.test
Amino Acids	Citrulline	6.98705982994738	6.84995767920365	7.12740318497032	6.82925005048406	1.48216463439093	0.793424820451893	[5.64716283194911,7.706968779133]	[6.35347225990788,7.30097781196247]	0.804225407569394	0.929773812008958	0.980377704774174	-0.0285904193091637	t.test
Amino Acids	Phosphoserine	0.237122144277135	0.338782605763897	0.236114228872254	0.368229144211208	0.0553614727868601	0.0763534739242076	[0.212254317590112,0.255798745055822]	[0.327296996002372,0.379533673363694]	0.0155400155400155	0.278307551034824	1.55953813529143	0.641118831277728	wilcox.test
Nucleotides	UDP-N-acetylglucosamine	5.16490929962789	5.50748827350633	5.28246577500649	5.40166758723855	0.867114666146569	1.08474932554194	[4.95684226460006,5.57590312532342]	[4.73436070723085,6.18546508701329]	0.478591974796887	0.888775363466622	1.06632816841588	0.0926515038435455	t.test
Vitamins	Ascorbic acid	15.006295332683	19.6717070813864	16.407353141885	16.9217339032083	6.51862192911873	10.0754013641638	[14.7782875809924,18.8756541364097]	[12.4787883499301,22.0123318917919]	0.696466931761049	0.8924439543407	1.03135062413024	0.0445348833358401	wilcox.test
Carbohydrates	1,5-anhydroglucitol	16.449079932619	14.6474392660592	15.7647013813219	14.9317322056956	3.04328751947602	2.2828547016221	[14.9309110363961,17.9398867138452]	[12.5430746968659,16.6323917728029]	0.16990455150911	0.709257926169691	0.890471644983187	-0.167358422126935	t.test
Peptides	Alanylalanine	3.37449322814542	3.70045404703545	3.26866537739728	3.53215867101913	0.451219092536824	0.96226233521111	[3.0876790330255,3.52908292772018]	[3.34615569483708,3.84375533139214]	0.391933603024104	0.81236700844544	1.09659548763391	0.133031442233051	t.test
Carbohydrates	Fructose	18.5551439377004	20.8259865817912	17.9423805862226	21.0826663277476	3.45001683766868	3.75318388779168	[16.3679431304328,19.0649854216146]	[18.2547249527524,22.7909581244697]	0.20503966881924	0.748015088099819	1.1223834561303	0.166565648982529	t.test
Nucleotides	Adenine	2.17272169590449	2.10286829129935	1.98678302864124	2.06940394796082	0.580077732482105	0.380490049316372	[1.77128718494635,2.35859350863423]	[1.95420143213669,2.39488907603482]	0.762076463767391	0.921037198540957	0.96784981494095	-0.0471448986787128	t.test
Lactones	Dehydroascorbic acid	1.74916538687594	2.57700169555769	1.91566470525478	2.28437025412005	0.58107906109645	1.19095361569081	[1.63670545554093,2.09795139658263]	[1.64514932722232,2.93507316636345]	0.315416609534257	0.81236700844544	1.19246872788014	0.253951432500129	wilcox.test
Amines	Melamine	0.118034256598717	0.165661061327921	0.116588574382284	0.162664735953248	0.031172606051687	0.0463818146069857	[0.0921772045372318,0.138045007957213]	[0.129511112926043,0.202994360433321]	0.0244986262850014	0.321748625209684	1.40349984912534	0.489028908762343	t.test
Carbohydrates	Mannose	19.8709072643831	20.8241715302533	18.9597738340768	20.4148071923771	3.70598786826687	2.51507162480794	[17.945409707783,20.1809643552001]	[19.4655006900368,21.7099368339273]	0.236985236985237	0.804932615277443	1.0767431811705	0.106674187268971	wilcox.test
Carbohydrates	Galactose	3.79609427179386	3.70954444316486	3.53359435824267	3.69861650625791	1.43311867040239	0.90076721725083	[3.21151750124236,4.0938793312091]	[3.01291685522121,4.11980426388707]	0.877401256747673	0.940960922264956	0.977200295242378	-0.033273795399416	t.test
Carbohydrates	Glucose	165.004846669674	163.591943079092	172.658026888928	173.370868300975	25.0241733068914	24.9334751996052	[138.565496543331,184.239229212663]	[136.623347331804,182.931261638987]	0.828557063851181	0.929773812008958	1.00412863175198	0.00594409449160756	wilcox.test
Amino Acids	Histidine	72.1337164341031	61.531803334657	78.5925306598464	54.5510214998588	15.9881895533419	12.855935721667	[68.7183634185592,82.3331728234486]	[53.0059840771267,72.454300023553]	0.101101512866219	0.622406188582659	0.694099312515578	-0.526785994874795	wilcox.test
Amino Acids	Lysine	195.273453888687	201.222319690317	203.951688820202	202.244738349911	34.6156415851889	12.4059155710153	[191.552165886712,216.527156103805]	[197.99464586198,205.537362465973]	0.828557063851181	0.929773812008958	0.991630613699913	-0.0121252837780877	wilcox.test
Carbohydrates	Mannitol	60.097338876806	51.0269074948172	52.0032320337194	50.4410172898282	55.0824103907725	30.5070466471797	[25.3155868941721,72.584581207752]	[25.699230859991,61.3675641636956]	0.662655284827786	0.8924439543407	0.849070997959121	-0.236042900212737	t.test
Amino Acids	Tyrosine	227.227914211181	221.821041291673	224.414913889786	221.959991219219	23.1238038080118	14.4715371349913	[210.550224822757,240.352888645723]	[209.576019715667,230.750513230784]	0.551864039709761	0.888775363466622	0.976205067329525	-0.0347438543294977	t.test
Fatty Acids	Pentadecanoic acid	1.4531772827651	1.32463927799525	1.2128689676947	1.25887551909908	0.729936680312755	0.261160550899296	[1.18178419129679,1.27394148869477]	[1.15768373756634,1.47723506412867]	0.696466931761049	0.8924439543407	1.03793200471756	0.0537119353433146	wilcox.test
Amines	Ritalinic acid	2.82255639216173	2.76729306639154	2.92437573557809	2.45091257676245	0.497994057825527	0.887149296987277	[2.71566552844193,3.05587862654687]	[2.25034970305447,2.92015779247958]	0.633438456967869	0.8924439543407	0.838097699602872	-0.25480966180198	wilcox.test
Alcohols	1-Hexadecanol	0.666047224972161	0.553328048500852	0.557755013051656	0.51518117519523	0.465966919596966	0.125537126812448	[0.447176764681418,0.605960429195568]	[0.459534243412221,0.626655120110063]	0.965400612459436	0.985408915308336	0.923669286944655	-0.114551697238494	wilcox.test
Vitamins	Pantothenic acid	1.26518415264726	1.29728373050602	1.23660437190785	1.19616649618286	0.593341033207312	0.453744508176315	[0.885216797984894,1.39865455355758]	[1.08431184016114,1.44338328275626]	0.897972859826456	0.940960922264956	1.0253714669059	0.0361466574157218	t.test
Carbohydrates	Gluconic acid	0.871914257554901	0.966989147068064	0.885912889268104	0.999629979751498	0.113766579958785	0.14676614888363	[0.794757004236323,0.926869565983993]	[0.857795995934209,1.03931119127428]	0.152263382638813	0.666575252885472	1.10904155848969	0.149313427811263	t.test
Imidazoles	Urocanic acid	0.779969261868197	0.239547792379914	0.526199042970478	0.228423615654853	0.958418564450077	0.0945679808047315	[0.192313827827582,0.778247824908481]	[0.168870489084136,0.288437396031647]	0.121989121989122	0.64950964950965	0.434101161350208	-1.20389681265145	wilcox.test
Nucleotides	Xanthine	73.0003045275343	68.7290854995874	73.8031356761616	63.8139028967507	19.1897963647429	13.3716692409852	[66.1661142750124,86.7299825248436]	[60.9913618648063,65.6495472154624]	0.203071438365556	0.748015088099819	0.864650293136022	-0.209811340601616	wilcox.test
Fatty Acids	Palmitoleic acid	7.73046093380922	6.96855723948152	8.20582983409548	5.87213026577373	3.01767950319432	3.99266269063557	[4.77988052960549,9.34841648902298]	[4.01427938429182,8.34010477262331]	0.359934183463595	0.81236700844544	0.71560468404729	-0.482765264191671	wilcox.test
Nucleotides	7-Methylxanthine	0.409919841982204	0.328143100437497	0.383655665766543	0.326608109488054	0.0825521631336742	0.0514372343832519	[0.35333120605811,0.460947895451052]	[0.289293065294702,0.376419009740241]	0.0201961169329233	0.288773318185083	0.800505530180563	-0.321016725454368	t.test
Fatty Acids	Palmitic acid	190.688541785451	183.956622396024	172.542118401478	186.774322922031	57.4524212579305	54.8443662741764	[147.161588629365,210.069857032384]	[143.915877063076,224.62780275779]	0.965400612459436	0.985408915308336	1.08248539343557	0.114347558014137	wilcox.test
Organic Acids	Allantoic acid	0.765302170064318	0.861173870274982	0.738465969339819	0.818377684700526	0.124559410054376	0.201416530304591	[0.713329063006702,0.861520283345956]	[0.745460633936321,0.870143008230907]	0.257333562731107	0.81236700844544	1.125273001908	0.170275055413918	t.test
Carbohydrates	N-Acetyl-D-glucosamine	3.44117353647766	3.98364440241369	3.42009402017927	3.46337618764638	0.327951264130572	1.23169488957639	[3.29662302693037,3.60536666391179]	[3.12528462339765,4.53490419695589]	0.696466931761049	0.8924439543407	1.01265525661334	0.0181431137007134	wilcox.test
Alcohols	Inositol	203.505132067	186.26775993442	216.306573307999	156.110133065679	43.6430374427545	78.3921913276236	[205.168564276566,221.486472960536]	[126.814354046271,232.330689971943]	0.696466931761049	0.8924439543407	0.721707762636475	-0.470513322516811	wilcox.test
Organic Acids	Uric acid	15.0205590195861	12.1917717259981	16.2742538371717	12.1931361625844	3.85122204592818	3.44344120328123	[12.3121862304087,16.9854831640837]	[9.73292168233505,14.8485886750762]	0.119677584366468	0.64950964950965	0.811672302615408	-0.301030710844253	t.test
Fatty Acids	Heptadecanoic acid	2.12453747454982	1.55145184114892	1.4660306362437	1.44497084189531	1.9426209842815	0.462981735769534	[1.39607742550025,1.55439585394137]	[1.19464572437394,1.76720754777006]	0.696466931761049	0.8924439543407	0.985634819745411	-0.0208748715384962	wilcox.test
Alcohols	Octadecanol	0.461136015203112	0.365595194564082	0.41155190278627	0.37425357413476	0.286144408112312	0.118892442229602	[0.309147000631639,0.486826211823401]	[0.319627272347082,0.417215119167026]	0.572603866721514	0.888775363466622	0.909371507216966	-0.137058293180937	wilcox.test
Indoles	Indolelactic acid	0.701335826722119	0.609343937753311	0.634558176597868	0.586915224635464	0.246291662557687	0.207695790518651	[0.554980031854371,0.800933646550272]	[0.472491254787161,0.783962960358112]	0.402265734971211	0.81236700844544	0.868833324259568	-0.20284865585419	t.test
Amino Acids	Kynurenine	0.413752419726159	0.531614505103221	0.438548650527395	0.508538015099419	0.113446607272045	0.191829778502302	[0.33147916044443,0.507322612888527]	[0.373780827654423,0.670810949926867]	0.145228641224011	0.666575252885472	1.28486138027922	0.361612719908427	t.test
Fatty Acids	Linoleic acid	16.2530076049279	11.8910503842057	12.9505259765375	11.354857359869	9.84311500209654	2.17338085406566	[11.5925282180696,15.9867063994913]	[10.8512777012427,12.7155672982276]	0.236985236985237	0.804932615277443	0.876787350601869	-0.189701110178787	wilcox.test
Amino Acids	Tryptophan	48.2728050495345	43.2129472322127	48.0514802969613	42.6473253969558	5.29755702456927	6.0700253121093	[44.7679598640775,50.4274071922421]	[39.8481146378248,47.8698705861958]	0.081846158952146	0.564772392358599	0.895182022007428	-0.159747032010467	t.test
Fatty Acids	Oleic acid	83.7069172982167	55.7547274061473	65.0268983766171	56.5898627420127	50.9466060586221	15.5258824968382	[53.6836610628535,88.2690495938774]	[42.5427462186523,65.8485104500998]	0.172814113990585	0.709257926169691	0.870253143772296	-0.200492974221646	wilcox.test
Fatty Acids	cis-Vaccenic acid	16.4290437837828	9.98974312951573	10.4848996507359	8.61634178654024	17.1995480578194	3.51334245470959	[10.0509137909168,11.0370302644212]	[7.93320874649,11.1605622189783]	0.121989121989122	0.64950964950965	0.821785813270563	-0.283165669834299	wilcox.test
Fatty Acids	Stearic acid	208.196416240145	189.409718708534	176.295546683914	181.96856445137	131.665969331671	83.1583701479823	[141.250055120102,200.452278339319]	[115.710161180309,225.541770977759]	1	1	1.03217901911968	0.0456932106816751	wilcox.test
Amines	Spermidine	10.575817159021	11.1383199283784	10.8208595627547	11.0391009676864	2.0376685082044	1.85988383358683	[9.17589142027177,11.9742876243204]	[10.0719266446631,11.7172793458485]	0.549542032507912	0.888775363466622	1.05318764128572	0.0747624971760497	t.test
Carbohydrates	Fructose-1-phosphate	8.52424433226785	7.39025219603494	9.24301812664351	7.46506106314459	4.8697082976473	2.48986549484642	[4.47135769164801,11.8876372412719]	[5.30011009382196,8.91215333693911]	0.52989963672485	0.888775363466622	0.866968602490632	-0.205948348096855	t.test
Amino Acids	Cystine	7.57999002344535	4.00179242230151	6.87092649824771	3.45083021593102	3.55434699644106	2.18886800116615	[5.11011854319656,9.52782418040979]	[2.24513289421208,5.53306433404864]	0.01816790909495	0.288773318185083	0.527941647670212	-0.921549614676771	t.test
Carbohydrates	Fructose 6-phosphate	25.0550562971609	31.3339995497467	27.179428309354	31.2017275327423	9.39900672027649	9.49969155473016	[18.5709875980261,30.6073116102243]	[27.5538500504848,34.3098664698083]	0.180633211875778	0.72621923958221	1.2506058329351	0.322627151233363	t.test
Nucleotides	Pseudouridine	2.8072232218451	2.11900100890215	2.80679255314945	2.21679835761662	0.289937906345254	0.249412318171508	[2.71784030244685,2.8948644023406]	[1.93267552907028,2.29174657557293]	5.71480517507906e-05	0.00375272206496859	0.754838800282297	-0.405759512521125	t.test
Carbohydrates	Glucose 6-phosphate	11.8444388059388	12.239618569121	12.058984580875	11.9472366753843	0.910815239322987	1.53041041682005	[11.1151850087544,12.4687199092144]	[11.4461876350417,12.5763567998674]	0.761826408885232	0.921037198540957	0.990733224282596	-0.0134314611061231	wilcox.test
Fatty Acids	Arachidonic acid	30.7616838785719	19.2141239822162	21.3550379945461	19.0088336953274	32.5206839693418	7.71962906503869	[15.489844543566,26.3155290130963]	[13.2886238134811,25.7855194880038]	0.696466931761049	0.8924439543407	0.890133452358277	-0.167906447996813	wilcox.test
Fatty Acids	ETA	1.89383816864898	1.37437539708225	1.4691687643701	1.32176549534798	1.38219539486581	0.478899747678327	[1.16420266201375,1.90640856981345]	[1.07392742259716,1.59579138083259]	0.514785867727044	0.888775363466622	0.899668933483409	-0.152533888879913	wilcox.test
Alcohols	Inositol-4-phosphate	7.3862574275905	6.90003477440454	7.10713539432913	6.47310232581224	0.81718058636077	0.952852141083305	[6.96452135224514,7.8504196747873]	[6.17987629543349,7.79788199899591]	0.269454343948675	0.81236700844544	0.934171986563895	-0.0982399118465697	t.test
Carbohydrates	6-Phosphogluconic acid	1.33268339903735	1.14144928378703	1.17378149834909	1.10094633809525	0.481603704420871	0.159049983100536	[1.09816810568568,1.26884052540122]	[1.03965905419087,1.24750054982054]	0.40824534942182	0.81236700844544	0.937948280530676	-0.0924197216979468	wilcox.test
Fatty Acids	11Z-Eicosenoic acid	3.62800580732349	2.59992340407715	2.8967202558289	2.34307739111456	2.51542189907015	0.878102933824555	[2.57348609159291,3.04973967668207]	[2.06342981058621,2.81962407045669]	0.145710498651675	0.666575252885472	0.808872512421496	-0.306015759588007	wilcox.test
Fatty Acids	Arachidic acid	4.06197572285228	3.63235170276568	3.24325545173343	3.62041402941154	2.03095252722944	0.81369399563879	[3.04073608548103,3.8401234857725]	[3.09536029402209,3.8975115042515]	0.828557063851181	0.929773812008958	1.11629012370165	0.158712032211042	wilcox.test
Nucleotides	Uridine	5.52833638281952	6.56396153146419	5.54982627266029	6.37983434671356	2.28379546466799	2.59437192485759	[3.75779140939088,6.58855272597581]	[4.87065178933625,7.54118287988219]	0.38857248532033	0.81236700844544	1.18733034260779	0.247721381768053	t.test
Amines	Sphingosine	5.68508390721053	3.54915421369006	3.6002840620292	3.05054357508847	6.42439470574485	1.70563423480769	[3.26213116562725,4.06411895087557]	[2.55740101328415,3.76617935848596]	0.514785867727044	0.888775363466622	0.847306357645877	-0.239044400720561	wilcox.test
Lipids	Hexadecylglycerol	13.6998092578017	8.88790872159899	8.93353732949247	6.99595277339895	12.9354519198387	7.7126915054585	[5.63371991680794,14.7901516335971]	[3.53436413165648,11.9533192392885]	0.459755930344166	0.862589697883815	0.783111159148915	-0.352710988685817	wilcox.test
Amides	Oleamide	0.298729370551512	0.275372411068206	0.271481806215506	0.252283098485896	0.117215949990981	0.121345358637279	[0.226182259141481,0.316770499883394]	[0.173257220909637,0.367044638352446]	0.685904833071119	0.8924439543407	0.92181230978332	-0.11745506148838	t.test
Nucleotides	Deoxyinosine	1.89043836623672	1.84866249757063	1.87525161881626	1.72603022717604	0.63884749872816	0.3953864798141	[1.68975012321506,2.06162779001186]	[1.66086713198059,2.13109273389301]	0.86667276270305	0.940960922264956	0.977901491308997	-0.0322389519571607	t.test
Lipids	2-Monopalmitin	6.26439739259292	5.73738542930344	6.17505183333383	5.79997790307432	3.2717710582409	2.69450329352422	[4.01891119378721,8.93982592915765]	[4.06467897346174,6.96487146025719]	0.71241567601231	0.8924439543407	0.915871881960645	-0.12678229589636	t.test
Fatty Acids	DHA	10.668322043268	6.64080944116858	6.70442445056536	5.87313341081751	12.1877581840816	2.81353574352564	[4.75624640625282,8.35643512160829]	[4.40750858134353,8.96419586841254]	0.696466931761049	0.8924439543407	0.876008590166491	-0.190983077880739	wilcox.test
Lipids	Etiocholanolone	10.81580672455	6.62880860503093	6.87069581840813	6.00073784451954	12.2011997544143	2.63671022202276	[4.88227283021427,8.51579170140718]	[4.65049102712575,8.17075316715627]	0.633438456967869	0.8924439543407	0.873381387143094	-0.195316309089192	wilcox.test
Nucleotides	Inosine	37.3326629938479	43.111677759462	35.593443517745	39.8588681336596	21.055030566419	21.8895174972909	[21.9366788821099,49.0178945230936]	[27.2857580135922,53.9063637318932]	0.579303260319457	0.888775363466622	1.15479781784028	0.207640286505387	t.test
Lipids	1-Monopalmitin	1.37175859349365	1.32485917300134	1.40105644470014	1.31756937658272	0.285496235802359	0.232177819684416	[1.25015441268248,1.41783673816635]	[1.2483252372412,1.40942575033552]	0.70537023746451	0.8924439543407	0.965810733233417	-0.0501875983507213	t.test
Fatty Acids	Erucic acid	1.10734797610252	1.05596717395629	0.98608987248112	1.0327848885244	0.540769846102077	0.288539546087622	[0.869457015232557,1.05283602716277]	[0.90241057550625,1.21325817928882]	0.633438456967869	0.8924439543407	1.04735371221873	0.066748751423565	wilcox.test
Carbohydrates	N-Acetylneuraminic acid	1.45544059819339	1.68331519356745	1.4976029843037	1.50874218409395	0.409087010591309	0.711944864940337	[1.16266166859961,1.75131897777601]	[1.2884808200283,1.80234824779543]	0.696466931761049	0.8924439543407	1.00743801922606	0.0106910823206729	wilcox.test
Carbohydrates	Sucrose	0.825420745977049	0.665705058042256	0.481283134590245	0.614875949920444	1.17649539074041	0.202142972284609	[0.36025038711774,0.50569305867741]	[0.525022273585091,0.744783348954752]	0.0434206316559258	0.450203391379862	1.27757634899037	0.353409510355412	wilcox.test
Nucleotides	Adenosine	0.301814345353228	0.28317838631656	0.305361983295759	0.270395475210456	0.0759687519184556	0.0707058719797671	[0.255406915739184,0.330474658904939]	[0.250816821226035,0.281889211649978]	0.40824534942182	0.81236700844544	0.885491613239112	-0.175449452049801	wilcox.test
Fatty Acids	Behenic acid	2.26682648823586	1.58807377654639	1.73376966111285	1.36567670102724	2.05079004472318	0.851789075605986	[1.43069280072568,1.99899634057876]	[0.980957850549326,2.05800693815085]	0.572603866721514	0.888775363466622	0.787692120619215	-0.344296250548914	wilcox.test
Nucleotides	Xanthosine	1.76782886499794	1.81100137881436	1.81006856253459	1.75625532692417	0.59632572064899	0.5863206383354	[1.24369817069287,2.20053722454041]	[1.44576104845995,1.87455157508505]	0.879476393586359	0.940960922264956	1.02442120652695	0.0348090235640258	t.test
Lipids	MG170	3.11318946199385	2.22169493602738	2.84457181008887	2.01712040271278	1.49324943446091	0.664059733742718	[1.70294708346422,4.62482287667948]	[1.92003229827257,2.44556521942426]	0.40824534942182	0.81236700844544	0.709112139675518	-0.495914300200011	wilcox.test
Lipids	Octadecylglycerol	6.19244605521007	4.26896735454029	4.39213293600992	3.75425447417035	5.23087120724323	3.00552178060246	[2.94270685204346,7.04683858557648]	[2.03411443061176,6.0618666967606]	0.459755930344166	0.862589697883815	0.854767951896497	-0.226395277328042	wilcox.test
Nucleotides	Cytidine	1.58782251287882	1.27877082601385	1.50939989736005	1.08702723370993	0.554185683690712	0.479288862654437	[1.38247870162376,1.75494279754317]	[0.899017521228214,1.48280221698179]	0.22257108470854	0.797209157956043	0.805361314404946	-0.312291920910838	t.test
Carbohydrates	Fructose 1,6-bisphosphate	0.583347327831233	0.748938635318365	0.585064076229648	0.579170441755501	0.309585151099929	0.423686415575199	[0.491637623110422,0.751516235712581]	[0.47986960448421,0.997041381538523]	0.369481548953981	0.81236700844544	1.28386400277647	0.360492388666393	t.test
Lipids	2-Monoolein	6.74201850615098	5.52669111263519	7.1734843254923	5.15057836431627	3.38667259914114	2.33672829177742	[3.61180073518234,8.87168746905808]	[4.37009327193308,5.60412239607503]	0.381035790549071	0.81236700844544	0.819738348032269	-0.286764604954642	t.test
Carbohydrates	Cellobiose	1.05212250604801	2.30669407099235	0.841540097452178	2.03932734958858	0.556056774403429	1.50540124082992	[0.658420343644003,1.32144846832968]	[0.958911819324425,3.54202906246902]	0.101101512866219	0.622406188582659	2.42332760585358	1.27698945365078	wilcox.test
Amines	Spermine	0.489002502150456	0.623506674012166	0.495994939315565	0.565570374843906	0.0887873152727292	0.204943060535975	[0.397284301677599,0.560494331896451]	[0.51507830309337,0.609877098093906]	0.0831390831390831	0.564772392358599	1.14027448672027	0.189381151551146	wilcox.test
Lipids	1-Monoolein	1.75478427261913	1.26562980268571	1.7366503057914	1.30313704713556	0.869713011223059	0.45967359504638	[1.18378105102917,1.81820520849142]	[0.960021403007711,1.45019453537887]	0.172814113990585	0.709257926169691	0.750373890926596	-0.414318464376863	wilcox.test
Carbohydrates	Maltose	0.561578132259525	0.871616184710782	0.523591349855611	0.80068779839636	0.108585353315066	0.361389018251745	[0.481980650311507,0.603880297013894]	[0.529510452409068,1.19181481440876]	0.0675990675990676	0.548970775632476	1.52922273948407	0.61279855826518	wilcox.test
Eicosanoids	Prostaglandin E2	0.685416963424776	0.942907298933155	0.693663636367902	0.939413973513575	0.110165726130104	0.243378987283771	[0.597649059128048,0.770441912167501]	[0.745307051386996,1.07785770496052]	0.0205219616984323	0.288773318185083	1.35427882371411	0.437524796651226	wilcox.test
Lipids	1-Monostearin	1.88158577396802	1.52973186272983	1.74296492656212	1.4958007969909	0.481516385232566	0.280077728435425	[1.58583297424946,2.27798008189442]	[1.38555164514867,1.75892254252397]	0.0696663420853396	0.548970775632476	0.813001396956689	-0.29867026364394	t.test
Nucleotides	5'-Methylthioadenosine	0.235846918771681	0.220652997878143	0.223218533293101	0.222995033217014	0.037675401037514	0.0331347421980515	[0.213906041299068,0.243661837511666]	[0.215887557339082,0.235635059498739]	0.376246902632092	0.81236700844544	0.935577191456776	-0.0960714043955072	t.test
Fatty Acids	Nervonic acid	2.87387505318843	2.13156610070418	1.96850043852966	1.83604660974369	2.8618791285069	1.15882225497981	[1.22335857466881,2.87895871165951]	[1.42392788993691,2.38051142478791]	0.896750308515014	0.940960922264956	0.932713335393057	-0.100494350524757	wilcox.test
Carbohydrates	Maltitol	1.90942862736918	1.50533500807236	1.60537766357551	1.01696486168168	1.48832262488919	1.31710875512482	[0.752169093810623,2.49779756859587]	[0.472399142567571,2.25158153131502]	0.54987404241979	0.888775363466622	0.788369351174138	-0.343056403955688	t.test
Fatty Acids	Tetracosanoic acid	2.68223181965157	1.62346399634031	2.20000117025844	1.46514725378904	2.03262436703984	0.920580660471312	[1.42348465902866,3.08089797209229]	[0.979721161209993,2.20637885545144]	0.274281274281274	0.81236700844544	0.665975670193358	-0.586458621994032	wilcox.test
Nucleotides	UMP	0.432295956980939	0.574299298449613	0.435623448384517	0.558705495641958	0.23527072988632	0.30511317751176	[0.322990412255465,0.538310875953574]	[0.283216756601221,0.821912195020097]	0.295380456181335	0.81236700844544	1.328486397283	0.409783455775102	t.test
Carbohydrates	Isomaltose	0.750929299884845	0.652879343617455	0.661434450801507	0.55861640569284	0.325940978719273	0.245599376815558	[0.485211670231905,0.887716432889647]	[0.459871596123331,0.806197927421788]	0.572603866721514	0.888775363466622	0.844552933425111	-0.243740246287389	wilcox.test
Alcohols	Palatinitol	0.446063685714318	0.344591301495148	0.386475748086246	0.264663753659967	0.356772182006742	0.293796042317622	[0.201614990260605,0.56024210504301]	[0.113069541669828,0.467960043877619]	0.40824534942182	0.81236700844544	0.684813354966078	-0.54621725799138	wilcox.test
Fatty Acids	Hexacosanoic acid	0.729236411952385	0.474753193938717	0.56623548120547	0.484594007443284	0.603058014445345	0.203593676124271	[0.441118099398568,0.790680923685437]	[0.426059942825944,0.584983976107924]	0.359934183463595	0.81236700844544	0.855817100001614	-0.224625589282983	wilcox.test
Nucleotides	AMP	1.51058520754235	1.59730523102877	1.47856509348997	1.44222608896896	0.46021952682276	0.496074385168681	[1.29892810846797,1.86388328520482]	[1.20868721857893,1.89656026558239]	0.708716201779628	0.8924439543407	1.05740823030268	0.0805324610452761	t.test
Vitamins	alpha-Tocopherol	0.923015638550868	0.811483907870502	0.783872399611024	0.673454556601327	0.684732823454171	0.488613429564584	[0.36680708078392,1.27611996446401]	[0.451421957383482,1.21863421361037]	0.691857507934538	0.8924439543407	0.879165936066402	-0.185792605802357	t.test
Lipids	Cholesterol	55.2928321709405	45.4026365686473	48.8478748983234	43.7208406562926	32.9824194281858	19.488013311926	[30.2183891198453,70.0380355119667]	[32.1815233619122,59.9045760357073]	0.438805562506393	0.847497017781956	0.82113060203324	-0.284316391860241	t.test
Lipids	Desmosterol	0.954498577455034	1.07338824698313	0.81100451009082	1.01933311746309	0.75297139761417	0.609923076929341	[0.559251023382753,1.15669366594843]	[0.763160619989988,1.38370251679563]	0.715767232415384	0.8924439543407	1.12455719928373	0.169357043974128	t.test
Organic Acids	4-Hydroxybutyric acid	0.322290696044125	0.22947917939009	0.297456675365982	0.246379064593833	0.0638929208292331	0.0918721390079984	[0.285847886894995,0.346905216926246]	[0.214373330311122,0.29634395909187]	0.0342794460441519	0.395953444601022	0.828285545418321	-0.271799882788896	wilcox.test
Carbohydrates	Ribulose-5-phosphate	1.0752373858226	1.23477184777482	1.12258869761221	1.48251299131325	0.520327601737853	0.568571369259339	[0.701639217507581,1.30580304276593]	[0.707970908834991,1.54312738460344]	0.548007056240027	0.888775363466622	1.14837138668702	0.199589289298437	t.test
Fatty Acids	Dodecanoic acid	0.358739374684038	0.35582548493715	0.35611169491658	0.360629160763559	0.0569446622364424	0.0602253445812571	[0.306957088760669,0.382854205441262]	[0.308398187265706,0.396290992556902]	0.918109769665979	0.95697155885819	0.991877418670716	-0.011766258955933	t.test
Carbohydrates	Methyl alpha-D-Mannopyranoside	12.1192924903211	15.456962223121	11.639650058462	15.1883560872754	3.40717968597789	4.69957324976801	[9.82225304981923,14.1077979011017]	[11.6452176575129,17.6542641204788]	0.111995317599538	0.648914046091438	1.27540136814632	0.350951333916334	t.test
