# Supplementary material for: Yiai Fuzheng decoction inhibits triple-negative breast cancer by remodeling the immune microenvironment
Source: Front Immunol. 2025 Sep 30;16:1615631. doi: 10.3389/fimmu.2025.1615631 (PMC12518410; doi:10.3389/fimmu.2025.1615631)
Supplement: Supplementary file 2 [file DataSheet1.zip › Supplementary File 2/Treatment/C_vs_H/01_Basic_Statistics/Z_Score.csv]

	Epsilon-caprolactam	2-Hydroxypyridine	Pyruvic acid	Lactic acid	alpha-Hydroxyisobutyric acid	Glycolic acid	Maleimide	Alanine	2-Hydroxybutyric acid	Oxalic acid	4-Hydroxypyridine	3-Hydroxybutyric acid	2-Hydroxy-3-methylbutyric acid	alpha-Aminobutyric acid	Methylphosphate	Succinic acid Semialdehyde	Glyceraldehyde	2-Hydroxyvaleric acid	Ketoleucine	Valine	Urea	Pyrophosphate	Dihydroxyacetone	Ethanolamine	Leucine	Glycerol	Phosphate	Thymidine	Isoleucine	Proline	Succinic acid	2,3-Dihydroxypyridine	Methylsuccinic acid	Uracil	Itaconic acid	Fumaric acid	Serine	2,5-Dihydroxypyrazine	Pelargonic acid	Pipecolic acid	3-Cyanoalanine	Erythrono-1,4-lactone	Threonine	Thymine	Anabasine	Methylcysteine	beta-Alanine	3,4-Dihydroxybutyric acid	Erythrose
C2100	1.25069959393658	-2.42390745987581	-0.71167247502556	2.09823594316594	0.324356961804307	1.06626528654694	-1.56783265404078	-2.89088807846458	0.642760530829356	2.00501373469403	-2.19281657315073	0.036763693851966	1.08206239852502	-1.77061746660072	-1.09141640144614	-2.0440328524637	-1.44074898447726	-1.01669276636944	-0.900974783309373	-2.7391075280185	-1.47203958994882	-2.11402616456828	0.736613224865188	-1.74065584254412	-3.08635659708219	1.22860100250992	-0.880090723648068	-0.289760317847709	-2.02237363501069	-2.76277951699327	-0.854835804407606	-0.0386785007372033	-0.931018045235209	-2.71756856589139	-0.776714856611747	-1.39241816720114	0.0287837297998425	-1.78086209316428	2.32154596181895	-1.45989358034059	-1.60977221480826	-0.363929614443047	-1.86258366510234	1.78959510813716	-1.44746932783699	0.105918876008561	-1.48147333930927	3.18242102531247	0.423412979788549
C2027	-0.631194050151354	0.281948650986071	0.668153473046454	-1.16726356440888	-1.13580822215141	-0.0862490250472719	1.73934212396567	-0.0692703356206606	-1.02417076249419	1.60943618534248	0.981990040390945	-0.0116789015476727	-0.256340229355124	-0.363114725624588	0.709421142743857	2.08912751196331	2.85274783958	-0.67695799034313	0.523441465429547	0.683658448553983	-0.667378667831778	-0.542584807618712	-0.330919178740183	0.110026604838734	0.388590813411476	-0.465301747914454	-0.90114034336593	1.42654482042608	1.52815905378138	0.504726099386626	0.579955714370974	-1.2784611460389	1.47749448198397	1.58653410303316	1.05454786616402	-0.328683399080768	-2.61870750055056	0.160527812636581	0.0783855159319649	0.836082913015161	-0.0106328831016816	-0.649392270752962	0.809921835369847	-0.157239273739966	0.678126150584491	0.341361525820413	0.599798066552862	0.798880580663995	0.975557636552276
C2039	-0.179902784166431	-0.141444466394072	-1.59055287615339	-1.36028894951271	-1.80455189772346	-1.49491557019977	0.862818568734522	-0.687034802691028	-1.04692259515393	-1.27220863859383	-0.379723955958815	0.861821751185637	-1.05810869906271	-0.394521746353255	-0.0403814823004372	-0.566779332553749	-1.02158184736166	-1.74562700982886	-0.549166216512677	-0.256831682426961	-0.510049718560327	0.746366098334819	0.176630248115855	-0.950561120488192	0.12635832936283	0.676723026394345	-0.513293675052026	-1.13646751400892	0.179095098971187	-0.639885725117549	-0.0309627944397958	-1.50026664943723	0.451955027578346	-0.152970364161112	-0.202595056437566	1.74891390777972	0.55336954890003	1.51676579794581	0.644095012532236	0.428555601827411	-1.02045095967018	-0.73338238522247	-0.394485373677784	-1.77027624023784	-0.13170707942037	-0.390606486822178	-0.653763339019106	0.146300536170417	0.119448542611555
C2041	1.56704865583834	-0.839825570013658	1.19872412908	1.23777101146799	-0.118802939144773	0.40894485129439	-0.66758494807091	-0.332327676037637	1.46650622118431	-0.429448199487477	-1.10190141800866	1.36420594076955	1.06374782170605	0.29817824272234	1.99836302765444	0.308433446414406	0.4451641719986	0.56128930663916	0.578318672078922	0.431248260636904	-0.528315430701463	-0.453340584902667	3.19263064638944	1.12779330538955	0.0199228952717516	0.382026071469178	0.427350307678102	-0.300222073543308	0.2164604448882	0.711834663162514	-0.434467645081519	0.678250844803588	-1.21641370635942	0.399119149406192	-0.89002491106736	0.140355360789906	0.182870270735781	-0.982689594747842	1.04192768735273	-0.232041535514457	-0.901439220001969	-0.949394123225421	-0.3362274950684	1.32241678206892	-1.39505702042951	1.28830022607519	-0.986994207697235	0.0455787254843426	-0.632949508211287
C2093	-0.0677809422279915	0.986817840303425	0.529536057965668	0.217810135484027	-0.489371828068174	0.268165809020681	-0.97381942965539	-0.930097488645477	1.53142139212083	0.538027053703664	0.773319888549715	3.04274911586189	1.26895615657377	-0.598920486521051	-0.428980893585669	-0.32322637876951	0.826626812826471	1.68239460187135	-0.231639764553391	-0.373315294645118	-0.397077352049087	-0.354736858064915	0.302834595777667	0.4329251714837	-0.425713367168909	0.394283060652671	0.123021092936975	-0.0368448769717835	-0.131675215355532	-0.783925497509283	-1.06709624806265	0.698611376362578	-0.805552915620341	-0.349209616530247	-0.410295408360121	-0.400617687940485	0.0704429118964263	-0.909212680765974	1.20463682673085	-0.149054363263081	-0.816400390870617	-0.0361615693861654	-0.350428565700067	0.640252525460064	0.61198576713172	1.70965997367923	2.05895483316382	-0.231458650877019	-1.17920411018116
C2096	-0.645017092954896	0.328087962103391	-0.219566114250332	-0.115305915986198	-0.0490102321066067	-0.7435741917279	-0.0260063038407336	0.0237617381991476	0.536046934979998	-1.01853498806189	0.356298664985781	0.20867474501048	1.34313144784873	0.109161872580539	0.226130863456944	0.173976647214747	0.604747657557352	0.0687509944471389	-0.856078345520436	-0.976959749960346	-0.692829160011687	0.538363383783627	0.0464384349108934	-0.0859119464699598	-0.916131548206604	-0.542891172901386	1.41350321076498	-0.295563217294842	-0.939606050344976	-1.28160711207956	1.1175532526762	0.360078583579746	-0.214352682135023	1.27415195463711	-0.65602423958932	0.06417570500275	0.181642188690481	0.230116113199577	-0.778311729543723	-0.164247549526324	0.502455399607396	-0.33882721714342	-0.276965237089519	0.243782928165325	-0.118349251556463	1.76352015739682	0.391777293404565	-0.17866885261871	-0.871469040978425
C2095	-0.910375412049597	-0.352989076379012	-0.540069954053666	0.106627881293074	0.545782620656647	0.265179697672059	0.846651269763334	0.477785790395574	-0.176538899995592	-0.322489893975615	0.225809587100939	0.381230536141742	0.442603470385292	-0.62420237876486	-1.57206618585168	1.17555209942092	0.172226348451925	-0.33172885189336	2.21243596086938	0.612642840037718	-0.425485791656252	-0.224393689082859	0.673881729932043	-0.884709641352515	0.656883178962501	-0.248655266306354	-0.685083788970624	0.617368775473885	1.45069227675756	0.0405538126898331	0.657860813146511	-1.00856390921476	0.191391465618403	-0.163256415091906	0.394297186539786	0.62839939337837	0.539696816179296	-0.0517984149774504	-1.64973988556054	1.93554436768586	0.917781741070702	-0.402582640107807	0.590368860683127	0.580479641354302	-0.127065653155869	0.624436549681242	-0.363496405933525	-0.707888152774238	-0.786380974004452
C2089	-0.576626285143242	-0.209507967431962	0.193764635405261	0.387305353844184	2.42719668435672	-0.289993477061374	1.12049752775316	-0.649627359942413	0.292844541232362	-0.0456385802229979	0.485126470353434	0.694032060781253	0.0564064100800716	-0.0880316421942894	-0.393515150870469	-0.0483191854528784	0.0221465256987536	-0.457591076977956	-0.724658020004069	0.254258423916986	-2.20834960860175	0.370501915654295	-0.170082523822256	-0.347922964589096	0.321837501369611	0.291713740528401	-0.193379733831175	-0.129748017065837	0.543084198587966	0.292653373743675	0.0240515009755363	0.176446420995846	-0.295039560401827	-0.480962294598479	0.681117832062098	-0.134606376326142	0.752481567726287	-0.338081108041596	-1.73266366990151	1.03875380899058	1.70741308869726	-0.939280036709218	0.617836040286031	0.60027168256762	0.31594573469226	-0.0571503190888263	-0.111208851176429	-0.0220870067463884	-0.00591219344226474
H2028	0.336999703896215	0.208315624739758	0.539503913937936	-0.378188965164489	-0.584585982380768	2.21496365904875	-0.328752208581562	-0.271417439338925	-0.711781185546002	0.783708848087061	-0.443785220457271	-0.492272512679483	-0.0241296543340669	-0.199823531287867	0.754240412599691	-1.12963679689085	-1.01608588176702	-0.170449061249523	1.09216111603335	0.416762077061566	0.483780743164589	-1.08710525996957	-0.357174772446927	0.820670082072503	0.467858724962856	-1.647385690735	-1.72538811260909	2.63182416459123	0.324946232869527	0.20010143616752	-1.05801651470713	-1.05661207975681	-0.493409178169368	0.229795884205296	-0.223485532957705	0.0600950363247552	0.180106674595409	-0.00778055921915032	0.484191094907033	-1.04478522559686	-0.67359083443602	0.351706376178202	0.554284052270884	1.02058917410022	-0.232480805400774	-0.663656685085104	-0.385754454115344	1.40272911579668	0.589126223779457
H2047	-1.02631559926417	1.54329112791299	-0.97800184058112	-0.677068475870986	-0.151937552786615	-0.239215848045688	1.4237532154362	1.22039649815721	-0.852488573400868	0.209896824021047	1.40436789521399	-0.84000489100508	-1.62747709266802	-0.786184481809445	-1.69555948495131	-1.35979717459145	-0.929084944685043	-1.74821809159926	0.925075999990456	-1.09553067938391	0.445132487240918	0.616507144956645	-0.867983566592396	-1.82600563386345	-0.0421748453832956	-0.472733890238641	1.83939437786673	-0.0588120251924498	-0.166581752808701	0.459667775659985	1.06951109836345	1.77072437180534	2.75285437339456	1.38019343261288	2.27618264314614	2.29757986065012	0.74126253058782	2.3734137784608	-0.113927045920767	0.195050217452392	1.79617465390188	2.39786710812529	1.45234803644839	-1.25173306285709	2.83507586180723	0.659223367722001	2.10395140074221	-0.834753386785372	2.87290210449809
H2090	-0.182283485177217	-1.25665679080968	0.540687831369771	0.456709440291657	1.32615381148649	1.56778707181074	-0.544712935769273	0.499083286935328	1.17433890160529	1.26827458234114	-0.776329610695353	-0.520265205101186	-0.601457634294081	0.0896108858344986	-0.443685575557948	-0.714051219729157	-0.635224918717804	0.952865339925256	-0.00647042568020498	1.77859347518382	1.34017648794045	-1.12856525382812	-0.814571335716019	-0.15766618918548	1.4945859132477	-1.53274097048445	-1.55436785840031	0.104044744121217	1.55324884186042	1.78802545840238	-2.06859896853278	-2.12433818661911	-0.221627741838879	-0.707406580199123	0.683322832511792	-1.25327909906336	0.150655204035292	-0.807206270286376	-0.12489187146652	0.872800134226932	-0.878369558738381	0.146311605748262	0.882649450365153	-0.277468742190507	-0.706882986238571	-0.790369610125573	-0.6046877771874	-0.300778226098899	0.51920979237189
H2088	-0.268772837141219	-1.27945629002804	-1.18799299111199	-0.603990148402246	-0.812551209613919	-1.03969260475022	-0.827839508784312	-0.448221947239326	-1.38095742358456	0.223256170466869	-1.52661878521558	-0.725724868105204	-1.36127288574776	-0.739579281344048	0.521568343811656	-0.253449394095569	-0.534111458672695	0.277157909223194	-0.923063963595574	-0.643666169674834	0.315969754518282	-0.107720709196474	-0.0705830504217942	1.05017511578235	-0.210155433177789	0.999759388475333	0.474060318989316	-1.00381123429135	-0.585495751704143	0.366232045783078	0.0231915631999019	0.0110404202303225	0.0356790232740035	-0.105701756636471	-0.0914297632211565	-0.913844419533733	0.3222602023405	0.239565307759275	-0.233673104474345	-0.763891680936918	-0.67229888344342	-0.539386510027523	-0.317735779946492	-1.15060625330232	-0.586346942466329	0.309437126656078	-0.120871951007237	0.0321156138775651	0.956534473109412
H2033	1.10663481317296	-0.0435492549891356	1.56742732862179	0.550335096826485	0.49947574892742	0.573046903804899	-0.157707464174892	1.33924582729178	1.06880549694044	0.51315033640758	-0.114182047215121	-0.516219940448235	1.06028689063019	0.903258505853501	-0.146696119866565	0.0556754389742294	0.0386603224144244	0.693034525005712	-0.991785833378833	0.287275550365517	0.628265690757784	-0.35860822213747	0.327958586302543	-0.333012710377951	-0.00858971169936626	-1.04228698086359	-0.0357322157415503	-0.0564076993768436	-0.547032089577209	-0.0520021236505843	-0.821527027910219	0.792530667023507	-1.30104063519917	-0.348859208967455	-1.69342766073209	-1.17045466296982	0.144523183364314	-1.08308512922	-0.401617892219009	-0.19989080868129	-0.812420264261561	-0.545165041140124	0.69898810493058	0.555979713158142	-0.3761524385084	-0.140472325138307	0.220021299256891	0.103740642329435	-0.931588788791485
H2036	-2.2935049014967	0.964648288374899	0.581628685998815	-1.77908563888883	-0.38083023011995	0.772846553692114	1.16977598600194	1.0224517688458	0.755543887058647	-1.25666243898464	1.27380335789009	-0.598051637108707	-0.112851326422234	2.64692267177104	-0.534485442532394	0.98661513984077	0.979104798643063	0.696783558219071	-0.905617222893554	0.951815107786456	2.01500230539832	0.57433890622503	-0.618401359441811	0.00855033241838648	1.57554244032015	-1.47701152380094	-0.503204814352106	1.43856670246678	1.11922422679176	0.418045393962396	-0.210504427747731	0.141581264061568	0.789552773048992	1.01548056898363	1.49022036307886	0.631265867262503	-2.74622547287706	0.511532537597717	-0.0177067893916841	-0.294792596431517	0.549617391952207	-0.0425878000129678	-2.73988144165699	-0.386829740490059	0.959071221095954	-0.206210758280059	0.980270855358208	-0.446398621581648	-0.861055961403523
H2038	1.08052010840137	-0.112051990717888	1.77820649708525	1.6359233960697	1.37305563063277	-0.190993438952555	-0.821401527640123	0.255797487012252	0.395725038567017	0.16877750143193	-0.621652930812581	-0.659871186217921	1.18116462406982	0.784624377636419	0.167086407986991	0.798692635377986	0.343439290639568	1.77876604206265	1.16520547626758	0.584954086287214	0.771689393545843	-0.503376551643933	0.648934387248206	0.333523261680698	0.266934460834457	0.817075219500676	0.68278402785043	-1.31611971998307	-0.298906562003656	0.842273463055291	-0.486265015905612	0.433183548702075	-0.973428384646284	-1.0164877399237	-1.50144371309222	-1.1059306719993	0.203547251035127	-0.84161981805204	0.681070329638332	1.88186408897457	-0.361210435990011	0.196021964690933	0.495738510218474	-0.208195444728189	-0.855270914725691	-0.482408881638044	-0.878161100183267	-0.734735130156366	-1.09484579689101
H2050	0.0104858557526536	1.04554151510848	-1.19972347016313	-0.00780054145473651	-0.506438068168903	-1.23359146983104	-0.184920608800956	0.734689637970792	-0.190701170138452	-1.09680037914835	0.672480942130248	-0.682294321995077	-1.16020773838335	1.6325906786979	1.430912724727	0.838909558916147	0.179244615347534	0.435805863847549	-0.865763446245504	-0.562934445537715	0.862883218215058	2.41490703356129	-1.15763813227374	1.57674852857233	-0.709665162246788	0.275825783472762	1.6115950468177	-1.01332458029942	-1.52959381549709	-0.817051152400098	2.04784241326969	0.930221597330035	0.215387305194454	0.458697811633831	0.141909503958048	0.119732437108887	0.328451651172638	0.623201938232711	-0.337126063023911	-1.2486323813581	0.456500450666802	-0.331518753372677	0.311085471184179	-0.984171339468215	0.40513414556409	-1.69857274841894	-0.0190160303695439	-0.404564561228176	-0.0976150539528729
H2094	0.000182827505101052	1.1721281527212	-0.143298243684108	-0.045781712547189	0.256970030930661	-0.779181244951041	0.36931542507249	-0.292675167296904	-1.38130171068483	-0.947151139569468	1.1231265676892	-0.722224046374453	-0.250628388838434	-0.449124706154831	1.27163743036533	-0.496143672625201	-0.00956831587266624	-0.274202140514371	-0.808698391465488	-0.143149804329149	-0.101190063931595	1.10523117844322	-0.492227946862238	1.54321654299804	-0.269945969596318	0.48030543473857	0.351734684627195	-0.468978594970017	-0.554126901114513	-0.123300984206653	0.548252693310319	0.565760773844225	0.0226624721798985	-0.138758250555286	-0.389128595325527	0.288351537607401	0.469384207664822	0.637956915132286	0.0576634653749471	-0.926578781370555	0.964717334688802	0.0956925729164671	-0.195199151133322	0.737031089608399	0.817203358562757	-0.46367605807813	0.488266406156201	-0.577466704708109	0.206166109813117
H2098	1.42920183126959	0.128609704389049	-1.02675458748765	-0.555944346206811	-0.719103326530445	-1.0397929623237	-1.43157652736838	0.998348260469068	-1.09913062351982	-0.930606978451552	-0.139312872790239	-0.820870333019497	-1.04588557071317	-0.45022678844127	-0.73257361638329	0.508453529049544	-0.877702031603539	-0.725381152465166	1.26727772248987	0.790287084146358	0.139815302511509	0.50824244005407	-1.22633998722446	-0.677182896365532	0.350218376817922	1.88269451550296	0.0682381984394723	-0.112289336233636	-0.13951860109148	0.836438589943721	0.964055397482464	0.448490603065184	0.514905927332882	-0.162792111956941	0.112971509934063	0.720965378210332	0.515455034703545	0.509255467509947	-1.12385784278503	-0.704842629153201	0.861925584737047	2.68400833388465	0.0602863476182591	-1.30387854760594	-0.645759819699537	-1.90873393036438	-1.2376126986364	-1.27296694605997	-0.201336434667868
[truncated: 148 more columns]
