# Supplementary material for: Yiai Fuzheng decoction inhibits triple-negative breast cancer by remodeling the immune microenvironment
Source: Front Immunol. 2025 Sep 30;16:1615631. doi: 10.3389/fimmu.2025.1615631 (PMC12518410; doi:10.3389/fimmu.2025.1615631)
Supplement: Supplementary file 2 [file DataSheet1.zip › Supplementary File 2/Treatment/C_vs_D/03_PLS_DA/PLSDA_VIP.csv]

Class	Metabolite	HMDB	VIP
Nucleotides	Thymidine	HMDB0000273	2.14369545427026
Nucleotides	Deoxyinosine	HMDB0000071	2.03208411151368
Nucleotides	7-Methylxanthine	HMDB0001991	1.97527447294779
Fatty Acids	Methylsuccinic acid	HMDB0001844	1.71539995244651
Lipids	1-Monopalmitin	HMDB0011564	1.65400756223087
Carbohydrates	Xylose	HMDB0000098	1.6500801808227
Vitamins	Pantothenic acid	HMDB0000210	1.64831688072727
Organic Acids	Shikimic acid	HMDB0003070	1.63621574181453
Carbohydrates	Glyceraldehyde	HMDB0001051	1.60788232721113
Imidazoles	Urocanic acid	HMDB0000301	1.59712998391544
Amines	Urea	HMDB0000294	1.57318599484912
Carbohydrates	Ribitol	HMDB0000508	1.47929625150332
Amides	Epsilon-caprolactam	HMDB0062769	1.47388878318172
Carbohydrates	Rhamnose	HMDB0000849	1.42426262085446
Carbohydrates	Fucose	HMDB0029196	1.42206468820256
Amino Acids	Kynurenine	HMDB0000684	1.38658676224774
Fatty Acids	Stearic acid	HMDB0000827	1.36794370769316
Amines	3-Amino-2-piperidone	HMDB0000323	1.3532616450901
Amines	Putrescine	HMDB0001414	1.35045704850986
Nucleotides	Uracil	HMDB0000300	1.3432362742201
Alcohols	Inositol	HMDB0000211	1.32346062475068
Amino Acids	Methylcysteine	HMDB0002108	1.3137588196933
Lipids	2-Monopalmitin	HMDB0011533	1.31303566096853
Carbohydrates	Glucose	HMDB0000122	1.31200436882668
Nucleotides	Cytidine	HMDB0000089	1.30658941952659
Nucleotides	Xanthine	HMDB0000292	1.30150596269456
Organic Acids	Phosphoglycolic acid	HMDB0000816	1.29520148580295
Amines	Ethanolamine	HMDB0000149	1.28278825736575
Fatty Acids	Arachidic acid	HMDB0002212	1.25255298622747
Carbohydrates	Ribose	HMDB0000283	1.23307296658458
Amino Acids	Ornithine	HMDB0000214	1.21434795561013
Nucleotides	UDP-N-acetylglucosamine	HMDB0000290	1.20814160382954
Organic Acids	Ketoleucine	HMDB0000695	1.20327198779616
Amino Acids	Histidine	HMDB0000177	1.20152819513952
Amino Acids	Tryptophan	HMDB0000929	1.19744763354748
Lipids	Cholesterol	HMDB0000067	1.18815089997083
Amino Acids	GABA	HMDB0000112	1.18683576670608
Fatty Acids	Behenic acid	HMDB0000944	1.18579358503595
Amino Acids	Phosphoserine	HMDB0001721	1.17883378507361
Lipids	MG170	HMDB0072856	1.17761009380822
Fatty Acids	Nervonic acid	HMDB0002368	1.17627033402688
Amino Acids	Methionine sulfoxide	HMDB0002005	1.16932165821405
Carbohydrates	Arabinose	HMDB0000646	1.15955100302594
Fatty Acids	Erucic acid	HMDB0002068	1.15523621163828
Amino Acids	Cysteine	HMDB0000574	1.1548884474274
Organic Acids	2-Hydroxyvaleric acid	HMDB0001863	1.14879036590676
Carbohydrates	Fructose	HMDB0000660	1.13994286844843
Inorganic Oxide	Pyrophosphate	HMDB0000250	1.12806778275367
Amino Acids	Tyrosine	HMDB0000158	1.12775094747712
Vitamins	alpha-Tocopherol	HMDB0001893	1.12618394862316
Carbohydrates	Mannose	HMDB0000169	1.12417970514166
Amino Acids	Serine	HMDB0000187	1.11652601204229
Lactones	Dehydroascorbic acid	HMDB0001264	1.1164903727155
Amino Acids	Citrulline	HMDB0000904	1.10421824106224
Carbohydrates	Threonic acid	HMDB0000943	1.10337864599086
Amines	Ritalinic acid	HMDB0042008	1.10237515880207
Fatty Acids	3-Hexenedioic acid	HMDB0000393	1.10202548826147
Nucleotides	Adenosine	HMDB0000050	1.09235652245982
Lipids	Octadecylglycerol	HMDB0011143	1.09004404369035
Amino Acids	Aspartic acid	HMDB0000191	1.08102268057078
Amines	Melamine	HMDB0041922	1.07966358021114
Amines	Maleimide	NA	1.07793372626802
Fatty Acids	Palmitic acid	HMDB0000220	1.07139517211685
Fatty Acids	Tetracosanoic acid	HMDB0002003	1.05504412532719
Lipids	O-Phosphoethanolamine	HMDB0000224	1.03971307573963
Nucleotides	UMP	HMDB0000288	1.03949867364236
Alcohols	Inositol-4-phosphate	HMDB0001313	1.03649795399811
Carbohydrates	Glucose-1-phosphate	HMDB0001586	1.0289135834736
Lipids	Hexadecylglycerol	NA	1.02623477263791
Pyrazines	2,5-Dihydroxypyrazine	NA	1.0183424395599
Fatty Acids	DHA	HMDB0002183	1.01033228070219
Alcohols	Octadecanol	HMDB0002350	1.00543143552619
Amino Acids	N-Acetyaspartic acid	HMDB0000812	0.996747474556004
Pyridines	4-Hydroxypyridine	NA	0.995847582695536
Amino Acids	Phenylalanine	HMDB0000159	0.990293188879069
Carbohydrates	Galactose	HMDB0000143	0.979713001870933
Organic Acids	Malic acid	HMDB0000156	0.976107651818088
Amino Acids	Glutamic acid	HMDB0000148	0.972295762761538
Carbohydrates	Xylitol	HMDB0002917	0.967679937935188
Amino Acids	Pyroglutamic acid	HMDB0000267	0.963428626167421
Vitamins	Ascorbic acid	HMDB0000044	0.96218272810885
Amino Acids	Aminoadipic acid	HMDB0000510	0.960898675803506
Organic Acids	Fumaric acid	HMDB0000134	0.960212946588658
Nucleotides	Hypoxanthine	HMDB0000157	0.959242987843119
Fatty Acids	Dodecanoic acid	HMDB0000638	0.959030710817782
Organic Acids	Guanidoacetic acid	HMDB0000128	0.956871294561448
Fatty Acids	Heptadecanoic acid	HMDB0002259	0.955974819534898
Nucleotides	Inosine	HMDB0000195	0.955736782933349
Lipids	1-Monoolein	HMDB0011567	0.955023973508322
Amino Acids	Aminomalonic acid	HMDB0001147	0.95477339603612
Amino Acids	Pipecolic acid	HMDB0000716	0.953999009096366
Vitamins	Niacinamide	HMDB0001406	0.949479170688798
Alkaloids	Anabasine	HMDB0004350	0.945273539784296
Amino Acids	Methionine	HMDB0000696	0.944296898733419
Amino Acids	Cystine	HMDB0000192	0.942483619648413
Nucleotides	Thymine	HMDB0000262	0.941427845269113
Fatty Acids	Arachidonic acid	HMDB0001043	0.933663840741726
Fatty Acids	Hexacosanoic acid	HMDB0002356	0.932283929666895
Nucleotides	Uridine	HMDB0000296	0.92974064071233
Fatty Acids	Pentadecanoic acid	HMDB0000826	0.923374922267529
Indoles	Indolelactic acid	HMDB0000671	0.915625716584785
Fatty Acids	ETA	HMDB0002177	0.913615666194593
Fatty Acids	Pelargonic acid	HMDB0000847	0.909258583036379
Organic Acids	Glycolic acid	HMDB0000115	0.907551642258068
Carbohydrates	Dihydroxyacetone	HMDB0001882	0.90743254005092
Lipids	Etiocholanolone	HMDB0000490	0.903789072530965
Lipids	Glycero-3-phosphate	HMDB0000126	0.902546187003686
Organic Acids	Methylphosphate	HMDB0061711	0.887122963798945
Organic Acids	Lactic acid	HMDB0000190	0.882200939657767
Carbohydrates	Glycerol	HMDB0000131	0.88055688545537
Organic Acids	Succinic acid Semialdehyde	HMDB0001259	0.876305119856165
Lipids	beta-Glycerophosphoric acid	HMDB0002520	0.8755029349417
Amino Acids	Threonine	HMDB0000167	0.873380164478049
Fatty Acids	Palmitoleic acid	HMDB0003229	0.872232396708468
Fatty Acids	Itaconic acid	HMDB0002092	0.871902323392984
Amines	Spermidine	HMDB0001257	0.870709461020888
Amino Acids	Isoleucine	HMDB0000172	0.864912272685223
Amino Acids	3-Cyanoalanine	HMDB0060245	0.859857529743058
Organic Acids	2-Hydroxyglutaric acid	HMDB0000606	0.852144217960451
Organic Acids	Uric acid	HMDB0000289	0.849465051338497
Fatty Acids	11Z-Eicosenoic acid	HMDB0002231	0.847977159545564
Lipids	1-Monostearin	HMDB0011131	0.83898373544192
Phenylpropanoids	Nepsilon-trimethyllysine	HMDB0304563	0.832987665635308
Lipids	2-Monoolein	HMDB0011537	0.832203574610697
Fatty Acids	2-Hydroxy-3-methylbutyric acid	HMDB0000407	0.831692922868993
Organic Acids	3-Hydroxybutyric acid	HMDB0000357	0.825840066959096
Carbohydrates	6-Phosphogluconic acid	HMDB0001316	0.825503540432107
Pyridines	2,3-Dihydroxypyridine	NA	0.823666310530021
Lipids	Desmosterol	HMDB0002719	0.822376941753751
Amino Acids	beta-Alanine	HMDB0000056	0.814807121417535
Carbohydrates	N-Acetyl-D-glucosamine	HMDB0000215	0.812240184784618
Carbohydrates	N-Acetylneuraminic acid	HMDB0000230	0.811316603485579
Carbohydrates	Sucrose	HMDB0000258	0.810977342746615
Carbohydrates	Fructose 6-phosphate	HMDB0000124	0.807704414065534
Carbohydrates	Fructose 1,6-bisphosphate	HMDB0001058	0.805562035547246
Organic Acids	Succinic acid	HMDB0000254	0.802840992790012
Amines	Sphingosine	HMDB0000252	0.797295473554727
Organic Acids	Hypotaurine	HMDB0000965	0.794812774478821
Alcohols	1-Hexadecanol	HMDB0003424	0.783727023619264
Organic Acids	Allantoic acid	HMDB0001209	0.783448674377643
Nucleotides	AMP	HMDB0000045	0.759641145878576
Organic Acids	Oxalic acid	HMDB0002329	0.756935382401009
Imidazolines	Parabanic acid	HMDB0062802	0.756730387994407
Fatty Acids	cis-Vaccenic acid	HMDB0240219	0.755490663761254
Amino Acids	Glutamine	HMDB0000641	0.755087347952099
Carbohydrates	Fructose-1-phosphate	HMDB0001076	0.751710367441472
Fatty Acids	Oleic acid	HMDB0000207	0.750454814527276
Amino Acids	alpha-Aminobutyric acid	HMDB0000452	0.75015799894925
Amino Acids	Leucine	HMDB0000687	0.746758025368576
Fatty Acids	Capric acid	HMDB0000511	0.745413066124381
Carbohydrates	Maltose	HMDB0000163	0.742198995863165
Eicosanoids	Prostaglandin E2	HMDB0001220	0.737296734283332
Alcohols	Palatinitol	NA	0.729053952118962
Organic Acids	Pyruvic acid	HMDB0000243	0.721159365967306
Organic Acids	3,4-Dihydroxybutyric acid	HMDB0000337	0.714524684694577
Carbohydrates	Isomaltose	HMDB0002923	0.712798805895437
Fatty Acids	Linoleic acid	HMDB0000673	0.712097366757917
Nucleotides	Xanthosine	HMDB0000299	0.70714994249471
Carbohydrates	Maltitol	HMDB0002928	0.694312725342818
Amino Acids	Lysine	HMDB0000182	0.685029445508505
Nucleotides	Orotic acid	HMDB0000226	0.68402387214444
Amino Acids	Arginine	HMDB0000517	0.677344812451237
Carbohydrates	Gluconic acid	HMDB0000625	0.672025213949866
Carbohydrates	Mannitol	HMDB0000765	0.662732193148878
Carbohydrates	Methyl alpha-D-Mannopyranoside	NA	0.65656946256561
Organic Acids	Maleamic acid	NA	0.649782332178815
Amino Acids	Alanine	HMDB0000161	0.640326889456637
Carbohydrates	Erythrose	HMDB0002649	0.623271726784401
Amides	Oleamide	HMDB0002117	0.589365138296387
Organic Acids	Citric acid	HMDB0000094	0.586121475784541
Carbohydrates	Cellobiose	HMDB0000055	0.582278031156956
Carbohydrates	Ribulose-5-phosphate	HMDB0000618	0.579505139115511
Amino Acids	Valine	HMDB0000883	0.574819611940956
Organic Acids	2-Hydroxybutyric acid	HMDB0000008	0.569590948242151
Organic Acids	alpha-Hydroxyisobutyric acid	HMDB0000729	0.567687458038068
Pyridines	2-Hydroxypyridine	HMDB0013751	0.557146593662846
Amino Acids	trans-4-Hydroxyproline	HMDB0000725	0.550157645877285
Organic Acids	4-Hydroxybutyric acid	HMDB0000710	0.542590016930131
Nucleotides	Adenine	HMDB0000034	0.538550173913482
Carbohydrates	Arabitol	HMDB0000568	0.524505767658523
Peptides	Alanylalanine	HMDB0028680	0.522140957272744
Amino Acids	Creatine	HMDB0000064	0.516040475789057
Nucleotides	Pseudouridine	HMDB0000767	0.510097219777849
Nucleotides	5'-Methylthioadenosine	HMDB0001173	0.509504573307667
Amino Acids	Asparagine	HMDB0000168	0.508531622303054
Pyridines	Quinolinic acid	HMDB0000232	0.508371859925286
Carbohydrates	Tartaric acid	HMDB0000956	0.49299113111847
Amino Acids	Proline	HMDB0000162	0.473013902911373
Amines	Spermine	HMDB0001256	0.468586759181433
Carbohydrates	Glucose 6-phosphate	HMDB0001401	0.38663663049225
Lactones	Erythrono-1,4-lactone	HMDB0000349	0.37466510914739
Phenylpropanoic Acids	3-Phenyllactic acid	HMDB0000748	0.372362917508458
Inorganic Oxide	Phosphate	HMDB0001429	0.361604304480776
Amino Acids	Homoserine	HMDB0000719	0.35732339638811
Carbohydrates	1,5-anhydroglucitol	HMDB0002712	0.351446857125026
Phenylpropanoic Acids	2-Hydroxycinnamic acid	HMDB0002641	0.291288353338091
Amino Acids	Taurine	HMDB0000251	0.264816227940596
