# Supplementary material for: Yiai Fuzheng decoction inhibits triple-negative breast cancer by remodeling the immune microenvironment
Source: Front Immunol. 2025 Sep 30;16:1615631. doi: 10.3389/fimmu.2025.1615631 (PMC12518410; doi:10.3389/fimmu.2025.1615631)
Supplement: Supplementary file 2 [file DataSheet1.zip › Supplementary File 2/Treatment/C_vs_D/03_PLS_DA/PLSDA_Score.csv]

	C1	C2	C3
C2027	-1.36677129103606	-7.17807285898248	7.33917781744049
C2039	2.48573346488662	-2.65169811177782	-5.49874296786169
C2041	-5.04430384643046	-0.857519783750797	-0.126577306994311
C2089	-1.04138526204956	-2.85773482771493	-1.85045997835035
C2093	-5.6901158134742	-2.60715759473359	-1.32732272980747
C2095	-0.823032255040551	-5.1892492745159	0.554570069210034
C2096	-1.5939239878734	-2.8964957063162	-3.70420845717358
C2100	-16.8236585005806	2.25106419693911	-3.18722108705419
D2030	-4.17824955712791	5.11773577004092	4.70984940976153
D2034	2.23683452013181	0.866868225627942	3.8886165325602
D2037	-2.05685464818542	4.53866275153361	1.13603181020507
D2045	7.9741257958136	0.479667764086282	2.51981841360699
D2046	0.664901292442896	2.2696017666247	1.15254878134438
D2048	10.5761733113543	0.675130961102003	-1.63141369858966
D2049	8.13431560884773	1.71658011128389	-0.255324807155744
D2087	-2.13994266261034	4.52146186775813	0.128559522049228
D2099	8.68615383093159	1.80115474279512	-3.84790132319092
