# Supplementary material for: Yiai Fuzheng decoction inhibits triple-negative breast cancer by remodeling the immune microenvironment
Source: Front Immunol. 2025 Sep 30;16:1615631. doi: 10.3389/fimmu.2025.1615631 (PMC12518410; doi:10.3389/fimmu.2025.1615631)
Supplement: Supplementary file 2 [file DataSheet1.zip › Supplementary File 2/Treatment/C_vs_D/06_Potential_Biomarkers/AllMet_Tests_Joined.csv]

Class	HMDB	KEGG	Metabolite	Uni_P	IS_Uni_P_Sig	Uni_FDR	IS_Uni_FDR_Sig	FC	log2FC	IS_log2FC_Sig	IS_Uni_Test_Pooled_Sig	OPLSDA_VIP	IS_OPLSDA_Sig	IS_All_Test_Pooled_Sig	C2100	C2027	C2039	C2041	C2093	C2096	C2095	C2089	D2045	D2087	D2099	D2034	D2046	D2030	D2037	D2049	D2048
Amides	HMDB0062769	C06593	Epsilon-caprolactam	0.742986425339367	0	0.90540655206611	1	1.21613541436212	0.282303879070738	1	0	0.163837370779866	0	0	16.1701751613194	9.38086798603469	11.0089913605518	17.3114675837746	11.4134932984643	9.33099859836489	8.37366546452337	9.5777320966462	7.76999756037844	17.5620254192553	6.13018165686855	12.5181217309889	15.4819994918851	13.5800423325941	15.3234392551471	7.95367522943872	6.25285472023502
Pyridines	HMDB0013751	C02502	2-Hydroxypyridine	0.508736271658862	0	0.821483979645867	1	1.06967920322777	0.097178197276764	1	0	0.459889364292239	0	0	27.1995431904274	55.336047580353	50.9334475093403	43.6714194550937	62.6655411775694	55.8158214029851	48.7337274933301	50.2256977557378	70.1752541783447	57.1382164755292	34.9089680742174	46.1942787249874	47.131834354533	46.0052580795669	54.3998022288755	60.5371412075553	58.3440180863583
Organic Acids	HMDB0000243	C00022	Pyruvic acid	0.28438822910155	0	0.802891102253578	1	0.775457937459308	-0.366879566449509	1	0	1.37238444010767	0	0	1.21509986761359	2.40453951749962	0.457486055473117	2.86190283657195	2.28504832377901	1.63930613673401	1.36302493218392	1.99560613445794	0.573770958517236	1.7837565041853	0.824140604491872	1.46293356617881	2.02172489512675	2.6208130161562	1.6820739972386	0.571341509865163	0.866590125851868
Organic Acids	HMDB0000190	C00186	Lactic acid	0.181171526226792	0	0.802891102253578	1	0.916281450427133	-0.126137281753817	1	0	1.2374771324505	0	0	889.962935205437	664.760260555058	651.44841258204	830.621629652723	760.280808354936	737.307714778884	752.61320927572	771.969916384692	564.21394911659	827.69202211278	689.953217302476	777.047203416036	682.615432142205	812.187603201858	738.29031195464	550.913545003669	602.768492123605
Organic Acids	HMDB0000729	NA	alpha-Hydroxyisobutyric acid	0.357792434108587	0	0.802891102253578	1	0.930204626091127	-0.104379980199928	1	0	0.676613105033273	0	0	4.31657855068326	3.496073903733	3.12028950656023	4.06755552091503	3.85932326149823	4.10677385119525	4.44100336510746	5.49821867133839	2.9257938953398	4.38688083346385	3.50514121293148	3.72330935078451	3.26815705760902	4.37193920183904	4.49827364413049	3.95428466038258	3.80150585594687
Organic Acids	HMDB0000115	C00160	Glycolic acid	0.499580369581036	0	0.820096146054174	1	0.938534898171563	-0.0915177041380987	1	0	0.908992072303831	0	0	10.6215023392797	9.05920809443934	7.1496859182273	9.73046964434464	9.53963618976122	8.1681689858027	9.53558835753261	8.78302168911871	8.04593321218444	12.5950611697962	8.04808911300087	9.16771701472055	7.21618620384474	10.7476838711876	7.99622297929711	6.16948595301769	6.6550291432823
Amines	NA	NA	Maleimide	0.451243853078817	0	0.802891102253578	1	1.09198082487218	0.126947522828557	1	0	0.449177313015279	0	0	6.45787342228204	15.930074303435	13.4195909605448	9.03630597760165	8.15920853914922	10.8738749623498	13.373285605116	14.1576187415084	14.449392306476	9.3320919548231	12.0517845187731	13.6425726289146	12.2973354977916	10.0249035999159	10.2453598013624	14.9952087501453	15.2539013312931
Amino Acids	HMDB0000161	C00041	Alanine	0.480919543481839	0	0.802891102253578	1	1.02169002017417	0.0309575502954476	1	0	0.33832015052373	0	0	518.703191039191	654.4460515721	624.726534777738	641.790844833717	613.03323423625	658.921654213045	680.763919612811	626.526138319641	602.976338298861	624.148002482757	646.166932223084	682.576117007148	643.278271645875	618.382594040765	675.116964671986	654.231134704286	621.866989427601
Organic Acids	HMDB0000008	C05984	2-Hydroxybutyric acid	0.449270295790454	0	0.802891102253578	1	0.925943270254639	-0.111004288258666	1	0	0.460111756088496	0	0	1.06215023392797	0.68550468700647	0.680363877370276	1.24827676914309	1.2629444463046	1.03803814194576	0.877028337511787	0.983086207830311	0.692029095005521	1.02964806339152	0.875013481312357	0.940867077856177	0.92438748892226	0.940201978890115	0.879265953101993	1.20282423129508	0.679866286579918
Organic Acids	HMDB0002329	C00209	Oxalic acid	0.44516529615595	0	0.802891102253578	1	0.960874408962488	-0.0575802189431432	1	0	1.18290879681649	0	0	3.19494790365533	3.09531731748306	2.36954315911717	2.58180170788619	2.82547106359307	2.43343367702039	2.60874034151595	2.67846841055564	2.5578796929318	2.82065561027676	2.86414296499336	2.94307811548914	2.19467481240898	2.80885341193422	2.62505487447841	2.31042487761263	2.42740991053534
Pyridines	NA	NA	4-Hydroxypyridine	0.752337934450278	0	0.909267319550336	1	1.03284936767442	0.0466298647013037	1	0	0.0639703744160057	0	0	0.90920060024234	1.96687114041087	1.51322310656492	1.2726333890288	1.89735374956458	1.75842526777697	1.71495350073961	1.80134359039566	2.05418763011132	1.59522939398686	1.2667346328301	1.57193645934508	1.33588901624894	1.33391155755035	1.71393145930751	1.92451877007213	2.11620351174876
Organic Acids	HMDB0000357	C01089	3-Hydroxybutyric acid	0.370382558617853	0	0.802891102253578	1	1.26635016710954	0.34067638936341	1	0	0.861634889703318	0	0	50.0740106283001	48.0644247851075	84.3006035296809	105.141438891676	174.77388888791	57.2055445984863	64.3638248714064	77.3400395118241	83.4902443607294	130.779806136122	79.7127106900193	73.3245251346329	98.9034975244307	97.6164704582662	89.723356170886	172.93605385445	47.8539685518752
Fatty Acids	HMDB0000407	NA	2-Hydroxy-3-methylbutyric acid	0.190546291789843	0	0.802891102253578	1	0.875003882929819	-0.192638675803923	1	0	1.41497521562659	0	0	1.24059147322787	0.912248545016302	0.71555511240667	1.23609845920023	1.28644108716608	1.30463810189904	1.08371654444132	0.988972951589774	0.867226334247425	1.23267725898984	0.752918576943191	1.13018789230285	0.995952971935596	1.20463378545296	0.981209831722514	0.781835750341803	0.684654077330481
Amino Acids	HMDB0000452	C02356	alpha-Aminobutyric acid	0.275864401283515	0	0.802891102253578	1	1.12736010306321	0.172948416949268	1	0	0.982666711136106	0	0	1.95435643042746	2.89493902435809	2.87395086130548	3.33685692434347	2.73735866036252	3.21054419858634	2.72046369661299	3.07876698619912	3.32436761461513	2.79890248217694	2.95062685558818	3.14960991306732	3.73929648744682	2.20947465039177	4.32624334895836	4.33517900029269	2.09226455799595
Organic Acids	HMDB0061711	NA	Methylphosphate	0.725811117783803	0	0.90540655206611	1	1.03168646132339	0.0450045895382188	1	0	0.09423009055928	0	0	117.703240322962	153.147020190222	138.389531780618	178.515756297404	130.741183913495	143.634982679511	108.24317258577	131.439214661289	130.031390965341	137.312995608769	79.0055777022146	157.566550569024	159.209344543669	168.760378948408	169.481698206616	135.9943146508	141.455277725378
Organic Acids	HMDB0001259	C00232	Succinic acid Semialdehyde	0.81309551616499	0	0.938697765942348	1	1.02142550159388	0.0305839839042538	1	0	0.0288511323686776	0	0	2.23476409218444	4.90926818156172	3.19067197663302	3.75700861737212	3.34827132276102	3.67000370403774	4.31810767450071	3.5261595119183	3.84557940135979	3.10344627557443	4.53277332470529	2.75375730104247	3.60212931167126	4.12513618238038	3.55529276689067	3.89915521644822	3.85417155420306
Carbohydrates	HMDB0001051	C02154	Glyceraldehyde	0.0927190456602221	0	0.802891102253578	1	0.863874784110683	-0.211105881380708	1	0	1.85128866365405	0	0	0.288904863628407	0.754055155707117	0.334316732845739	0.493221552685804	0.534548579598689	0.510510561612669	0.463651923652728	0.447392525719183	0.429233236142665	0.413309433896594	0.274713534830624	0.436011572665058	0.405537737075572	0.393709578660236	0.452375961378562	0.456070854366051	0.411750004548401
Organic Acids	HMDB0001863	NA	2-Hydroxyvaleric acid	0.936591723715816	0	0.988406366840136	1	1.00900049923127	0.0129268882582431	1	0	0.102779621567103	0	0	0.526826516028272	0.553676862582149	0.469216467151915	0.651539581942976	0.740144187136646	0.612612673935203	0.580961446504623	0.571014144667905	0.464272683991046	0.783112611593547	0.473117754430519	0.619595392734556	0.435356688331129	0.899068142313672	0.707235657929864	0.486141460148429	0.473991284305718
Organic Acids	HMDB0000695	C00233	Ketoleucine	0.589717372300301	0	0.828824443530326	1	0.872097427094775	-0.197438778996475	1	0	0.677678989341569	0	0	0.13595522994278	0.321659891595343	0.181821381021367	0.328814368457203	0.223218088184068	0.141808489336852	0.541858272220658	0.158942081505499	0.350394478483808	0.239284409098028	0.417157589927984	0.218005786332529	0.0954206440177816	0.117525247361264	0.165658802758346	0.205482472846243	0.186723839271949
Amino Acids	HMDB0000883	C00183	Valine	0.883177842347244	0	0.969982737273141	1	1.00889523619098	0.0127763725862087	1	0	0.245660384159697	0	0	187.64370892665	293.332728683045	264.292040329155	285.538744075252	260.69523035813	242.05574661886	291.139891047384	280.073607843968	268.28829231309	260.674985062852	196.598232472768	280.48165509993	274.638504853929	297.985264684486	254.719523718199	291.569605433558	263.97484303228
Amines	HMDB0000294	C00086	Urea	0.0927190456602221	0	0.802891102253578	1	1.06715981256265	0.0937762431978856	1	0	1.37424922211769	0	0	156.832854940868	268.691471741651	290.562297283823	288.023119303596	306.266965308972	265.153513362047	302.317812724843	54.4759267500701	295.325606259097	368.410977498564	272.520913839661	276.597709906584	220.684094452124	419.841317411013	297.05171931537	308.489332953775	313.245997646322
Inorganic Oxide	HMDB0000250	C00013	Pyrophosphate	0.34977644481867	0	0.802891102253578	1	1.14503027035552	0.19538573833492	1	0	1.20344143264715	0	0	6.67880067093906	16.8265035095203	25.1500026393426	17.402804908346	18.0395460214019	23.8068091898708	18.8812470114003	22.722830911527	24.015161569084	19.9113632540359	22.1754870060498	20.1999572020219	22.1495169926276	11.5879893898207	14.8646918013547	27.1788158596384	30.5078026625862
Carbohydrates	HMDB0001882	C00184	Dihydroxyacetone	0.276593994241053	0	0.802891102253578	1	0.787741612801713	-0.344205606144441	1	0	0.188684132770848	0	0	0.220927248657017	0.168739615263131	0.193551792700165	0.340992678400062	0.199721447322587	0.187187205924645	0.217860542439234	0.176602312783888	0.140157791393523	0.413309433896594	0.0763093152307288	0.154898848183639	0.172949917282229	0.240926757090592	0.350432082758041	0.120282423129508	0.143633722516884
Amines	HMDB0000149	C00189	Ethanolamine	0.276593994241053	0	0.802891102253578	1	1.09265169668599	0.127833588068104	1	0	0.254306607145832	0	0	184.533733041709	233.546173750127	205.458160554145	260.500138832733	242.097639116268	228.35704654892	207.202134362976	221.41809302468	203.136818970007	238.291016248136	117.429861564728	257.745946383198	248.397827749039	308.74470108041	284.869425820218	224.231495551555	245.723784691135
Amino Acids	HMDB0000687	C00123	Leucine	0.672974084738791	0	0.889771105325784	1	1.01047068790579	0.0150274721121983	1	0	0.827617921279557	0	0	83.2640811380812	254.206230393907	241.306298644551	236.070449087357	214.148384811536	190.023375711382	267.404264257017	250.922452747108	250.282396050003	234.933783478064	205.628168108404	247.608677318735	241.187605335445	270.372707816957	230.992085969273	265.79408451043	239.025665431097
Carbohydrates	HMDB0000131	C00116	Glycerol	0.149533807255801	0	0.802891102253578	1	0.92870478022317	-0.106708034120139	1	0	1.0476288710349	0	0	180.557042565883	138.081736415011	166.718475984915	159.328828982429	159.636178012901	136.136149763378	143.514235789906	157.064210246231	128.594773603558	157.927710004699	138.750684240193	166.516261797412	138.968240431397	138.086289387118	148.997350096305	157.63011551122	121.155044942992
Inorganic Oxide	HMDB0001429	C00009	Phosphate	0.762780346888079	0	0.910713505072434	1	0.991225301603914	-0.0127150813065318	1	0	0.0185571233814985	0	0	46.5816606591449	46.5194026828544	47.6665278567951	50.4486489382949	49.5485414166477	53.3653707072443	47.1584281864618	48.612729965645	42.7787858918919	54.5568452743505	51.1832013690909	48.5120244533648	49.165486830162	46.8866974347764	47.8753939971621	46.9352038586601	46.8964104017627
Nucleotides	HMDB0000273	C00214	Thymidine	0.022722807322508	1	0.802891102253578	1	0.858802952000946	-0.219600944643394	1	1	2.6465926550907	0	1	1.1471222526422	1.5344758762991	0.956028551822026	1.14476113462878	1.20420284415089	1.14581259384177	1.35185259667422	1.18323549565205	1.22200074371228	0.920882422892412	1.04798126250201	1.14739887543436	1.06751845494893	1.06947975098751	0.968466846894949	0.977294687927253	0.919255824108059
Amino Acids	HMDB0000172	C00407	Isoleucine	0.569014386749941	0	0.828824443530326	1	1.03261155080932	0.0462976413119658	1	0	0.128385435910443	0	0	149.414797707115	227.239530629668	197.669167199423	198.488184603693	190.857339557593	173.148165480297	225.541523102155	205.647506493078	221.812844673194	174.72112489776	185.024652996107	209.170814991684	199.530530431433	216.587278362074	177.783752821775	227.504179814204	209.398816266615
Amino Acids	HMDB0000162	C00148	Proline	0.854675269206981	0	0.967649586401007	1	1.00638985239273	0.0091892804533599	1	0	0.182166509793129	0	0	418.087823679662	536.333594000885	494.911933934321	543.828519653357	489.699366354338	471.689069571812	519.535945872269	528.659023318569	468.157682771235	511.445045797586	489.259718245659	556.729408349507	493.974782709302	539.905110115281	482.863552578511	506.439119051533	483.088086731787
Organic Acids	HMDB0000254	C00042	Succinic acid	0.888358700123406	0	0.969982737273141	1	0.950337133915175	-0.0734886918174985	1	0	0.612153486505486	0	0	3.84923244775495	5.05164223193998	4.53966931969477	4.20151693028648	3.67135013460638	5.50216938626988	5.11692966344456	4.58577338862163	4.29233236142665	4.33612353456427	8.78065853921587	4.37732670978209	4.25814623929351	3.51400489610181	3.6890941075801	4.59077914944289	5.58256401515623
Pyridines	NA	NA	2,3-Dihydroxypyridine	0.404031855577762	0	0.802891102253578	1	0.939858820013509	-0.089484034866651	1	0	0.262374823745436	0	0	1.75042358551329	1.35519003508202	1.28448007882837	1.97897536571465	1.98546615279513	1.87754439881993	1.44123128075185	1.81900382167405	1.28331977744695	1.41395332648835	1.87212186699388	1.33671968988103	1.5744406262934	1.68061103726608	1.7521604137902	1.63383624750915	1.71881687945205
Fatty Acids	HMDB0001844	NA	Methylsuccinic acid	0.561765210097086	0	0.828824443530326	1	0.91635280314519	-0.126024940502587	1	0	0.819271869241371	0	0	0.314396469242678	0.706597138914361	0.539598937224702	0.267922818742906	0.334827132276102	0.431097807584031	0.497168930181841	0.417958806921869	0.451132891047903	0.326296921497311	0.478205042112567	0.481907527682432	0.345899834564458	0.323194430243477	0.203887757241042	0.581365045125956	0.42611337680009
Nucleotides	HMDB0000300	C00106	Uracil	0.994387628217956	0	1	1	1.00063629910177	0.000917693625782842	1	0	0.118841823088126	0	0	111.602249379279	193.707805209097	160.524818618509	171.056541457403	156.781336148231	187.748767542419	160.328600732011	154.268006960486	183.04169562896	121.716002761197	135.764446370831	167.703819633486	174.870257743087	123.401509729328	144.607391823209	187.264697509753	220.578307669179
Fatty Acids	HMDB0002092	C00490	Itaconic acid	0.744547519973146	0	0.90540655206611	1	1.04596050835354	0.0648283817205491	1	0	0.0173586260343567	0	0	7.47753764685289	12.7925720821361	9.14385590362294	7.14866793645845	8.54102895314829	7.82782861139426	10.8762686186971	11.7087333375718	10.3672966321397	7.52658232253798	11.5990159150708	13.2008240618723	9.13056287445148	8.89078496287965	4.10324111447597	14.6343614807568	9.40800882485591
Organic Acids	HMDB0000134	C00122	Fumaric acid	0.123381418592437	0	0.802891102253578	1	1.13509686478204	0.182815416791797	1	0	1.79633475670906	0	0	12.371925924793	14.8279936912476	19.6249787386288	15.9109619403458	14.661903897564	15.7350699768171	17.037811652299	15.2761000558063	19.048319836576	15.415716780073	24.2358385172795	16.8266045082449	15.690732150674	15.519208914055	14.6289465820448	20.443000164386	18.3851164821612
Amino Acids	HMDB0000187	C00065	Serine	0.16717400246812	0	0.802891102253578	1	0.614236317824633	-0.70313427811823	1	0	1.04983753589283	0	0	235.211045002881	107.033647206595	260.608691062013	242.671093076387	237.227960297726	242.611635897061	259.94673030429	270.248632509425	93.7568025803049	252.48855785462	144.143209183165	119.713861668444	257.20634594993	241.555517163975	248.985180545795	104.635684587411	149.03913827427
Pyrazines	NA	NA	2,5-Dihydroxypyrazine	0.221083416079629	0	0.802891102253578	1	1.26074233361888	0.334273452514236	1	0	1.31491879560397	0	0	2.88904863628407	9.35450242114982	13.8712118101785	5.54722017897244	5.79192197235503	9.58625387917123	8.64738768451112	7.69397409361806	13.0434344615598	7.64985004843697	12.0314353680449	10.3438008620408	8.04515304874921	4.98894675048567	6.77289643585086	11.6423362054103	15.3783838908077
Fatty Acids	HMDB0000847	C01601	Pelargonic acid	0.0952136633525057	0	0.802891102253578	1	0.835536037049075	-0.259226041166086	1	0	1.45735127356838	0	0	4.29108694506899	3.25878381976922	3.51912350363936	3.70220622262925	3.77708501848304	2.86453148460442	2.4634999798898	2.42533842889873	2.38268245368989	4.02432869846684	2.47750910115766	3.10945095242712	2.70756077400455	2.47978271932268	3.13477426758102	2.19014245448313	2.21674711751058
Amino Acids	HMDB0000716	C00408	Pipecolic acid	0.370382558617853	0	0.802891102253578	1	1.22102713714197	0.288095264358968	1	0	0.923319328553387	0	0	2.31973611089868	3.60680927624942	3.37835856349379	3.00804255588626	3.05456331199251	3.04604635095559	4.22314282266822	3.72042205598058	11.6462364786056	2.84240873837658	3.92738609054151	6.73523139879971	5.60596283604467	2.35638120959335	2.51673950344411	4.75115571361557	3.2700610826344
Amino Acids	HMDB0060245	C02512	3-Cyanoalanine	0.36144045581905	0	0.802891102253578	1	1.10510069510537	0.144177831798113	1	0	0.912822691079884	0	0	1.86938441171322	2.4467244213154	2.08214807298662	2.12511508502896	2.15581679904087	2.63196556209198	2.78191154191637	3.06699349868019	2.83819527571885	1.70399503448596	2.90484126644974	2.70212435164792	2.43322642245343	2.1095781901347	2.01976309516907	3.61849622914603	3.49029945716028
Lactones	HMDB0000349	NA	Erythrono-1,4-lactone	0.962566844919786	0	0.988406366840136	1	1.03012336266095	0.0428171180318465	1	0	0.718991786989676	0	0	1.6824459705419	1.5924801190458	1.56600995911952	1.4979321229717	1.78574470547254	1.69035719289528	1.67026415870079	1.50111965866305	1.71693294457066	1.75475233338554	2.513120114932	1.71536131877437	1.43130966026672	1.49844690385612	1.45907176275621	1.54863619779242	1.68051455344754
Amino Acids	HMDB0000167	C00188	Threonine	0.402799539378272	0	0.802891102253578	1	1.03598966914707	0.0510096165914508	1	0	0.296439975169369	0	0	135.326437004294	191.329631256483	166.090898960099	167.311711149973	167.014123243406	168.553570425783	186.728829541443	187.304412938592	178.324509962372	156.180208714013	171.604388090863	194.346421521072	173.552260097591	181.929082915237	171.393145930751	189.565098852105	179.427246168092
Nucleotides	HMDB0000262	C00178	Thymine	0.0795268676443835	0	0.802891102253578	1	0.822980108669509	-0.281070533585122	1	0	1.65318266521988	0	0	2.88904863628407	2.29380414498319	1.80061819269547	2.74620889211479	2.53763721303993	2.41641665829997	2.51936165743832	2.5254130728096	1.46727687865095	1.92152631548417	1.39391682488131	2.06531797578185	1.98594215362008	3.23194430243477	2.58045442758194	2.02976589031045	1.58954652918685
Alkaloids	HMDB0004350	C06180	Anabasine	0.583488554264475	0	0.828824443530326	1	1.0739154533128	0.102880418008964	1	0	0.277012376864665	0	0	0.501334910414001	1.16008485493403	0.909106905106835	0.517578172571523	1.13958708178182	0.91324667132933	0.9105453440409	1.0478403891844	1.28769970842799	0.804865739693368	0.824140604491872	0.986763032873551	0.66198071787336	0.722780271271776	0.885637445515776	1.1727536255127	1.23046222289464
Amino Acids	HMDB0002108	NA	Methylcysteine	0.0346352015679549	1	0.802891102253578	1	0.856178662145549	-0.22401621403648	1	1	1.92148051530372	0	1	0.951686609599459	0.991345239670894	0.868050464231042	1.15085028960021	1.221825324797	1.23089768744388	1.0390272024025	0.924218770235682	0.915405575038948	0.978890764491934	0.839402467538017	0.849075167821428	0.960170230428928	1.11061358756395	0.974838339308731	0.751765144559426	0.689441868081044
Amino Acids	HMDB0000056	C00099	beta-Alanine	0.891202413433698	0	0.969982737273141	1	1.01802441500145	0.0257721615895718	1	0	0.048923098494822	0	0	3.33090313359811	6.73903838457129	4.68629946567975	4.14062538057219	9.12844497468531	6.39839903887878	5.16161900548338	5.57474634021141	6.95971032888464	5.06847884725824	6.58803754825292	6.0640030566706	3.45303455539347	4.97131796338148	5.45399750619787	5.79861514836837	7.36362217436559
Organic Acids	HMDB0000337	NA	3,4-Dihydroxybutyric acid	0.113944878650761	0	0.802891102253578	1	0.818795803935473	-0.288424385854074	1	0	1.20720268070392	0	0	1.0366586283137	0.558949975559121	0.428160026276122	0.407973383085789	0.352449612922213	0.363029732702342	0.256963716723199	0.394411831884017	0.32849482357857	0.58008341599522	0.335760987015207	0.464696544550917	0.256442980797788	0.305565643139287	0.27397417379265	0.335788431236543	0.320781980287708
Carbohydrates	HMDB0002649	C01796	Erythrose	0.271710616914892	0	0.802891102253578	1	1.24962554110586	0.321495846148699	1	0	0.946145671360193	0	0	1.07914463767081	1.27082022745046	0.973624169340223	0.712431131657273	0.522800259167949	0.629629692655625	0.659167795072553	0.930105513995145	1.59429487710133	1.01514597799164	1.70424137348628	1.37114165614406	0.506922171344465	0.505358563653437	0.535205362757735	1.23790660470785	1.05810175587438
Amino Acids	HMDB0000719	C00263	Homoserine	1	0	1	1	0.981564362562984	-0.026845224540761	1	0	0.53899144850028	0	0	0.33988807485695	0.311113665641398	0.322586321166941	0.347081833371492	0.358323773137583	0.448114826304454	0.351928568555685	0.347317881808314	0.319734961616475	0.340799006897192	0.442594028338227	0.372904634516168	0.316080883308902	0.317318167875414	0.420518499309649	0.375882572279713	0.325569771038271
Amines	HMDB0000323	NA	3-Amino-2-piperidone	0.064330446678701	0	0.802891102253578	1	0.897478396949214	-0.156050882402188	1	0	2.07090979952305	0	0	7.22262159071018	8.45807321506444	6.0646228379385	6.93554751245841	6.16199406592335	5.85952677939874	6.07775051727913	6.96990461120412	6.43849854213997	5.50354140925465	5.57058001184321	6.08121403980212	6.28583492467137	5.98791135305642	7.05324210205729	6.03416822699699	5.31444773312471
Fatty Acids	HMDB0000511	C01571	Capric acid	0.689368553175846	0	0.905370699837611	1	0.980555773717756	-0.0283284020756727	1	0	0.603592652510725	0	0	0.943189407728035	0.838424963338682	0.791802788318856	0.724609441600133	0.898746512951642	0.862195615168063	0.804408156698709	0.812370638805886	0.823427024436949	1.02964806339152	0.712220275486803	0.826127190312741	0.75143757164003	0.769790370216282	0.879265953101993	0.791859285602595	0.780409892341737
Amino Acids	HMDB0001147	C00872	Aminomalonic acid	0.382815829889485	0	0.802891102253578	1	1.07462974296197	0.103839673764323	1	0	0.69498831737194	0	0	25.3216615768427	23.5497225551607	22.5810424816859	34.464617138292	35.1803455298522	25.3269961955618	31.7015020087859	26.8553250306699	30.1864843213801	20.5567060543306	29.0128016507231	27.5433100048019	37.3512183427104	34.4525262639547	31.5516304330512	31.5390536980831	29.7992096315029
Imidazolines	HMDB0062802	NA	Parabanic acid	0.630113240566612	0	0.850221290353579	1	0.957916429176221	-0.0620282974563413	1	0	0.159044735222172	0	0	1.13862505077078	1.20226975874981	1.14371513868279	1.26654423405737	1.38630181082737	1.48615296825021	1.44123128075185	1.7954568466362	0.87598619620952	1.13116266119068	1.36339309878902	1.17034685294305	1.19275805022227	1.27514893386972	1.74578892137642	1.38825963361974	1.56081978468347
Vitamins	HMDB0001406	C00153	Niacinamide	0.22436787919281	0	0.802891102253578	1	1.18361957497683	0.24320546146914	1	0	1.19584366938844	0	0	10.6639883486368	24.657076280325	21.9593306627096	18.5841009728034	21.452433106532	27.0967661424858	20.6855791962175	19.6440639253278	31.0799902415138	17.5547743765553	35.3668239656018	23.5905208789305	19.4479200088741	16.2772467595351	17.4897466758331	28.2012164562393	30.3593811493187
Organic Acids	HMDB0000156	C00149	Malic acid	0.121481162398547	0	0.802891102253578	1	1.14744440604066	0.198424256408239	1	0	1.60864316597346	0	0	56.5233868487107	94.8949411336033	115.884736974844	91.9766858434454	88.2063897939991	94.926602762089	103.399965142313	91.1150199089674	118.748688758163	88.5424824089704	132.615415295643	102.921679126462	96.6909313412684	95.2835942981451	80.637607988832	122.652989218685	113.188161134055
Amino Acids	HMDB0000191	C00049	Aspartic acid	0.371931393369335	0	0.802891102253578	1	1.06177766767756	0.0864817027527946	1	0	0.869821493383895	0	0	132.513863184853	202.999030274524	213.253019114706	169.899602012831	170.139176477983	172.138489036218	174.1878829318	172.328536814518	216.329171084922	171.472657768187	194.537880961538	191.191074613628	170.743314889318	163.530505440831	150.953398267336	199.302963357965	223.149351302231
Fatty Acids	HMDB0000393	NA	3-Hexenedioic acid	0.791859147752417	0	0.938697765942348	1	1.02765901103291	0.0393616412837744	1	0	0.266498344531183	0	0	57.0247217591247	111.789995111824	109.268784788002	77.8315788448142	82.7492949539202	84.4668085886028	87.4682147054749	81.8846056941295	62.4840953756251	78.7680768494509	99.1054513339886	96.5249303959157	82.3062692555878	80.6105671650912	70.3922481874697	108.043686576081	122.356780421383
Amino Acids	HMDB0000696	C00073	Methionine	0.26076640798538	0	0.802891102253578	1	1.13364715271114	0.180971671808721	1	0	0.81045300682536	0	0	54.7474716575832	116.846910456741	99.3155304785421	78.2030172980714	72.2815414501304	76.3043119423736	110.114538783645	105.543428863411	116.799619471596	64.2804935349703	105.998726143164	108.825046340572	96.0229868331439	87.1567234431137	83.4283216660688	128.120827703448	119.148960618506
Amino Acids	HMDB0000267	C01879	Pyroglutamic acid	0.324444093444906	0	0.802891102253578	1	1.03779198698049	0.053517301667521	1	0	1.00812960377089	0	0	789.41554546088	1037.30041926521	1069.50855440272	975.549607127721	972.390859571738	1014.37314124523	976.227504502451	944.792939675005	1041.64832570568	1056.266641143	1038.62574045472	1009.75690633726	946.584716236896	895.360220759425	956.494812649451	1037.04999338447	1100.97163425492
Organic Acids	NA	NA	Maleamic acid	0.370382558617853	0	0.802891102253578	1	0.586537115765821	-0.769705690747732	1	0	0.93532461749597	0	0	133.03219249901	54.6558160063235	55.6725338275747	169.491628629745	168.50615993811	175.207224745468	171.774658461703	166.871525349496	98.3557301104049	179.267528670623	57.481263519467	62.2177040204283	166.610408245298	157.060740573594	167.430077649378	56.6580330616287	23.292602001488
Amino Acids	HMDB0000725	C01157	trans-4-Hydroxyproline	0.480707527766351	0	0.802891102253578	1	1.03705903486952	0.0524980222989722	1	0	0.769642802569278	0	0	16.0852031426051	31.7388670083995	34.8862443327449	34.464617138292	33.400474984595	42.270274501529	34.2376221694888	31.3233635441023	22.4340064849258	37.2413553068931	41.1714192108192	33.3950442695171	33.6238494357658	30.6623370365539	37.6682631502825	35.0723498775124	36.3728463320256
Amino Acids	HMDB0000112	C00334	GABA	0.228034009854831	0	0.802891102253578	1	1.09151174543855	0.126327654831476	1	0	1.63088074587965	0	0	15.5073934153483	10.4143981295214	13.8008293401057	11.5511269808021	12.6470669436921	12.5528874760982	11.1332323354203	11.1436059366633	13.6566247989064	14.7993781505781	17.5257060646574	12.1394801020956	10.9674102717938	11.4234540435149	12.9086436303235	13.371396037897	14.4687036482008
Carbohydrates	HMDB0000943	C01620	Threonic acid	0.728474831482471	0	0.90540655206611	1	0.985649388826599	-0.0208535466163066	1	0	0.375999703340439	0	0	2.95702625125546	3.17441401213765	2.83875962626908	3.09937988045771	3.18966899694602	3.45445480024573	3.13942627822691	3.01989954860449	3.05281189379018	3.05268897667485	3.22025310273676	3.48809258132046	2.60617633973566	2.79710088719809	2.68876979861624	3.33282547421345	3.34187794389284
Amino Acids	HMDB0000574	C00097	Cysteine	0.480609444663051	0	0.802891102253578	1	0.939020392716745	-0.0907716056431856	1	0	0.952412556615458	0	0	21.0645634392595	33.6371876801098	34.9097051561025	34.9273929161207	35.4388085793285	40.3473513861213	39.594757046392	28.992213015355	36.8877787223829	31.8030732819379	33.7745029211206	39.2754635061182	35.2519641743192	31.1618193378393	27.9262512496089	21.8462951008969	26.150913079574
Amino Acids	HMDB0000064	C00300	Creatine	0.814808720691074	0	0.938697765942348	1	0.8972803155533	-0.156369333062711	1	0	0.649373534678508	0	0	53.8552654610837	97.6527792205601	76.5233405866379	115.024137410307	121.007700436626	241.488512661513	107.371730416013	98.9208421340153	131.397929431428	90.7322973043524	400.277969398947	75.86601364372	108.606584262989	92.5511322969957	90.8829677901944	86.9692036902647	100.601059250826
Organic Acids	HMDB0000606	C02630	2-Hydroxyglutaric acid	0.422782875585971	0	0.802891102253578	1	1.05150223338905	0.0724519143548905	1	0	0.466683845140255	0	0	2.01383684352743	2.73147252207193	2.59242098101433	2.36259212891472	2.80197442273159	2.00233586943636	2.38529363132187	1.90730497806599	2.66737796745799	2.58862224387867	2.49785825188586	2.22021682396549	2.17081965140453	2.67957563983683	2.8862860634435	2.16007184870075	2.36516863077803
Organic Acids	HMDB0000816	C00988	Phosphoglycolic acid	0.0418724371594908	1	0.802891102253578	1	1.25542790699125	0.328179184155021	1	1	1.8685271777145	0	1	36.3850184134365	44.0621320355851	43.6019402100917	66.6640686272122	49.0433636381259	48.6062778050995	43.147559738478	50.3198856558892	53.0497240424485	46.363167023418	75.5309602153754	61.6612155658426	76.8195822245653	47.121747929499	44.1608139199269	73.4474546234559	61.1257245124353
Organic Acids	HMDB0000128	C00581	Guanidoacetic acid	0.353102598236471	0	0.802891102253578	1	1.18856580399859	0.249221779152784	1	0	1.01226139266721	0	0	0.441854497314034	0.801513172499872	0.862185258391643	0.627182962057258	0.734270026921276	0.709042446684262	0.882614505266639	1.17734875189259	1.26580005352276	0.775861568893607	1.11411600236864	0.940867077856177	0.70372724963114	0.517111088389563	0.369546559999388	1.0474594347528	1.60390990143854
Phenylpropanoids	HMDB0304563	NA	Nepsilon-trimethyllysine	0.962566844919786	0	0.988406366840136	1	0.996316922038094	-0.00532336752842125	1	0	0.890780673630245	0	0	0.356882478599797	0.232016970986805	0.187686586860766	0.219209578971469	0.211469767753328	0.198531885071593	0.273722219987755	0.253129981656906	0.20147682512819	0.224782323698148	0.234015233374235	0.240953763841216	0.214696449040009	0.252679281826718	0.24848820413752	0.220517775737431	0.205875002274201
Phenylpropanoic Acids	HMDB0000748	C05607	3-Phenyllactic acid	0.605841217605923	0	0.828824443530326	1	1.01003286028262	0.0144022302004405	1	0	0.0512646652612633	0	0	0.543820919771119	0.569496201513067	0.5513293489035	0.870749160914445	0.710773386059795	0.59559565521478	1.40212810646789	0.653428557300386	0.972344677792567	0.514824031695758	0.610474521845831	0.613858398357384	0.984025391433373	0.734532796007902	0.630777748964473	1.13265948446953	0.574534890067537
Organic Acids	HMDB0000965	C00519	Hypotaurine	0.480707527766351	0	0.802891102253578	1	1.17687155306728	0.234956869344002	1	0	1.15610081491075	0	0	6.53434823912486	15.2973007461982	21.5722270773093	10.3393851414876	19.0792723795224	19.263265191518	29.1039340027797	33.7369284854821	31.9209369898749	12.4862955292971	22.5621208698855	23.4700439970099	14.7424895007473	14.0795246338795	17.8465502510049	36.8164450128903	65.5448553752048
Amino Acids	HMDB0000517	C00062	Arginine	0.27209460257587	0	0.802891102253578	1	0.917446122416498	-0.124304657590725	1	0	1.27880489756227	0	0	10.4090722924941	13.4200725263959	11.7949289430313	12.9211868493738	10.5852367080971	9.50684112514259	9.98806794567564	11.8205814690016	9.58328898653215	9.68739304712018	8.05317640068292	11.0092922097927	11.6890288921782	11.6996383748139	13.8261385379082	9.91828814055402	7.88549136617694
Amino Acids	HMDB0000148	C00025	Glutamic acid	0.112761523170753	0	0.802891102253578	1	1.11292244007778	0.154353054302444	1	0	1.58850407926061	0	0	115.442984625163	190.702130812223	215.059502513241	175.946132899461	174.356823512619	199.099119028941	176.478211711289	168.590454527259	212.255835272548	189.484247834839	218.290427149023	196.142100761127	181.185911619014	168.319659270803	177.216689996948	207.507226968923	222.076886174105
Amino Acids	HMDB0000159	C00079	Phenylalanine	0.435297954716576	0	0.802891102253578	1	1.0560985130346	0.078744415792563	1	0	0.377251171178676	0	0	107.387637251053	174.708779153064	148.624315970369	134.497255008939	127.392912590734	125.494840723541	161.557557638079	149.652799853067	171.412978874279	109.497995811798	156.886864826696	158.736897421967	144.144810369361	145.643162792447	131.488488943231	164.546354841167	159.395129667737
Carbohydrates	HMDB0000956	C00898	Tartaric acid	0.417488442660361	0	0.802891102253578	1	0.936755088360835	-0.094256185735156	1	0	0.917683315753306	0	0	4.75843304799729	4.80907903499923	3.74200132553652	5.02964200640092	4.29401111743562	5.25825878461049	5.53030607730362	4.22079527553493	4.36679118810446	4.6841735841614	5.0669385313204	4.02163305839744	3.95399293648683	6.16419922409832	4.42818722757888	3.60346092625485	3.38018026989734
Carbohydrates	HMDB0000098	C00181	Xylose	1	0	1	1	0.841210412538726	-0.24946138696578	1	0	0.766056602729127	0	0	0.475843304799729	0.569496201513067	0.609981407297489	0.608915497142968	0.657905944121464	0.697697767537314	0.46923809140758	0.594561119705757	0.481792407915236	1.24717934438972	0.422244877610033	0.390115617647683	0.733546200886696	1.52195195332837	0.700864165516081	0.506188530670013	0.459627912054029
Amino Acids	HMDB0000812	C01042	N-Acetyaspartic acid	0.54730005214503	0	0.828824443530326	1	0.956089178103375	-0.064782904707331	1	0	0.543237047988225	0	0	1.47001592375631	1.05989570837154	1.24342363795257	1.21783099428594	1.12783876135108	0.918919010902804	0.98875169260883	1.01840667038709	0.946065091906282	1.29068560058936	1.10902871468659	1.21050581358325	1.14504772821338	1.1987575230849	1.07678221792925	0.957247617405669	0.794773264593426
Carbohydrates	HMDB0000646	C00259	Arabinose	0.071905427739532	0	0.802891102253578	1	1.11148286590128	0.152485708626013	1	0	1.57069407532549	0	0	0.985675417085154	1.12317306409522	1.05573705109181	0.864660005943015	0.775389148428868	1.14014025426829	0.944062350570013	0.977199464070848	1.20448101978809	1.1891710027902	1.23621090673781	1.02692199351375	0.989989181684484	1.0871085380917	0.904751922757123	1.06249473764399	1.13470640788338
Amino Acids	HMDB0000168	C00152	Asparagine	0.321266968325792	0	0.802891102253578	1	0.922142563852095	-0.116938285379416	1	0	0.71969781189697	0	0	515.567723548635	271.106557485105	302.69740816554	274.58435428165	299.958117237664	310.464161874958	289.022733468295	424.999352458186	449.661234238271	343.119340561173	249.918094668319	317.496742821442	285.689408189238	268.985909898094	277.867155657471	276.454114260283	260.685630786644
Phenylpropanoic Acids	HMDB0002641	C01772	2-Hydroxycinnamic acid	0.605841217605923	0	0.828824443530326	1	0.937401035975033	-0.0932617056654572	1	0	0.559941774966623	0	0	515.567723548635	271.349120682046	154.806242925095	167.871913407345	292.280589836176	265.505198415602	289.352317365831	285.359903739966	449.661234238271	193.588338003005	250.208070066196	161.926666295674	293.406552774176	155.280233076071	277.765211778851	276.704702641803	260.929808114922
Amino Acids	HMDB0000251	C00245	Taurine	0.814808720691074	0	0.938697765942348	1	0.937275789510558	-0.0934544775085817	1	0	0.486433967057317	0	0	229.432947730312	230.809428115078	224.707766119052	205.040115352952	228.381475013378	235.056079585193	219.31853222325	205.08237909217	149.850578654582	261.900411279142	244.113499423102	239.817838954536	212.334788100569	200.697864918831	208.169400143104	220.703211139756	211.921981992161
Carbohydrates	HMDB0000283	C00121	Ribose	0.196656632033495	0	0.802891102253578	1	1.18571605792261	0.245758570700729	1	0	1.16032296117424	0	0	39.384530674049	44.1465018432166	40.6282808495164	56.6474086992104	33.9526460448398	55.1464853333152	45.0524429428825	51.3559525575547	30.4974594210344	39.2136389212769	40.6576031549323	46.2918076293993	80.5409873412588	58.7920049924725	64.8299353102375	60.7326001451408	67.0817362061355
Carbohydrates	HMDB0002917	C00379	Xylitol	0.71232740426822	0	0.90540655206611	1	1.04670806327108	0.0658591171488183	1	0	0.877139946563812	0	0	3.20344510552675	4.02338520143028	5.95904913282932	5.34018890994383	2.43777648937864	3.97063770143187	3.17294328475602	4.49747223222969	4.30985208535084	3.78504428936881	6.00808675249938	4.34290474351906	4.74717703988464	3.73730286608821	2.58045442758194	4.53564970550853	4.34731400151103
Amino Acids	HMDB0000510	C00956	Aminoadipic acid	0.0833353109113873	0	0.802891102253578	1	1.24582632630204	0.317102964311811	1	0	1.78700902567428	0	0	0.27191045988556	0.384937247319018	0.545464143064101	0.420151693028648	0.370072093568323	0.448114826304454	0.351928568555685	0.423845550681332	0.687649164024473	0.500321946295877	0.493466905158713	0.470433538928088	0.405537737075572	0.334946954979603	0.496976408275039	0.390917875170901	0.727744194085546
Carbohydrates	HMDB0000568	C01904	Arabitol	0.742986425339367	0	0.90540655206611	1	1.13386431724143	0.181248011925205	1	0	0.965628663664567	0	0	0.943189407728035	1.02298391753273	1.02641102189481	1.45530803817169	1.07497131941275	0.986987085784493	1.22895690606747	1.40104501475218	1.19134122684495	1.10940953309086	1.19551260528142	0.889234128461631	1.2583597429845	1.12236611230007	0.815551028964167	1.28301251338142	4.11271225473345
Lipids	HMDB0002520	C02979	beta-Glycerophosphoric acid	0.275175591003832	0	0.802891102253578	1	1.1533385686991	0.205816086001324	1	0	1.35679240006991	0	0	1.64845716305621	1.85613576789444	2.65107303940832	2.03377776045751	1.76224806461106	3.51685053555394	2.73722219987755	2.76676956694758	3.11413092752484	2.70463892707771	2.99641244472662	2.79391626168267	2.06943521713564	1.71586861147446	2.24276532965146	2.98200174008572	3.99780527671994
Carbohydrates	HMDB0000508	C00474	Ribitol	0.0122491800853885	1	0.802891102253578	1	1.22080929334734	0.287837849767952	1	1	2.01664523560826	0	1	0.688273351585323	0.843698076315655	0.709689906567271	0.755055216457281	0.657905944121464	1.00400410450492	0.865856002002083	0.818257382565349	1.03366371152723	0.86287408129289	1.08359227627635	1.04413297664527	0.805111683900033	0.928449454153989	0.745464612412559	1.08755357579597	1.1203430356317
Carbohydrates	HMDB0000849	C00507	Rhamnose	0.197420687389223	0	0.802891102253578	1	1.06455193627775	0.0902463362463416	1	0	0.880932996978417	0	0	3.10997588494109	3.45916211289419	2.70972509780231	3.50126410857207	3.42463540556083	3.25025057560066	3.58073353086023	3.12586093627482	3.54336416366751	3.69078073426959	3.65267255571089	3.26434980061076	2.97593133530456	4.18389880606101	3.15388874482237	3.45310789734296	3.41369480515128
Pyridines	HMDB0000232	C03722	Quinolinic acid	0.605841217605923	0	0.828824443530326	1	1.09835694936795	0.135346984575675	1	0	0.415221933973312	0	0	1.02816142644227	0.569496201513067	0.803533199997654	1.89981635108606	1.96784367214902	0.516182901186143	0.564202943240067	0.706409251135553	1.04680350447038	0.427811519296475	0.82922789217392	0.550751460208494	2.2602765051712	0.317318167875414	0.29946014344778	0.892094638210518	0.947982568611435
Carbohydrates	HMDB0029196	C01018	Fucose	0.605841217605923	0	0.828824443530326	1	0.981725475654364	-0.0266084413068721	1	0	0.44623887269565	0	0	0.747753764685289	0.89115609310841	0.674498671530877	0.895105780800164	0.928117314028493	0.777110521565951	0.9105453440409	0.824144126324812	0.849706610323235	0.928133465592352	0.854664330584163	0.814653201558397	0.817039264402255	1.11061358756395	0.828294013791733	0.841976961906557	0.833075590597928
Amines	HMDB0001414	C00134	Putrescine	0.802911650333651	0	0.938697765942348	1	0.97418881313321	-0.0377266784611121	1	0	0.12370537546748	0	0	15.3544437816627	19.5737953705232	18.6806805984856	13.8650058699454	26.0753971960284	23.2849539491112	21.0486801002829	21.9398939915184	24.019541500065	17.1197118145589	27.5629246613393	17.5724137772773	17.8257690605718	14.7024084448942	14.8583203089409	21.9214716153528	19.5772763790513
Nucleotides	HMDB0000226	C00295	Orotic acid	0.27940441762219	0	0.802891102253578	1	1.12179708573999	0.165811740232596	1	0	0.858779313522939	0	0	0.679776149713899	1.13899240302613	1.07333266861	1.17520690948593	0.769514988213498	0.822489238153744	1.11164738321558	1.34806432091701	1.10812253820504	0.86287408129289	1.42444055097361	1.50309252681901	1.2106494209756	0.869686830473356	0.987581324136296	1.09256534342637	1.18737210613958
Lipids	HMDB0000126	C00093	Glycero-3-phosphate	0.248054395256724	0	0.802891102253578	1	1.25748000677972	0.330535462178678	1	0	1.39071989596157	0	0	23.1123890902726	34.0801291701755	66.8340205399509	37.0342405362353	29.3825493972818	86.3727146852901	67.9389722345118	67.7211002088617	78.7993382800274	62.018168212589	78.3645794542765	71.8156956134367	41.5377990989906	28.2706982527521	48.9840336771603	72.3198069066167	101.40540809692
Carbohydrates	HMDB0001586	C00103	Glucose-1-phosphate	0.228073135048011	0	0.802891102253578	1	1.22809300085784	0.296419817056629	1	0	1.35444258390173	0	0	2.99101505874116	6.32773557236741	8.07638844085233	5.15751426080094	6.16199406592335	7.16983722087126	6.54140244093186	7.61744642474505	10.9279277977138	5.77908103185238	8.98923733417986	7.08518805580719	5.66560073855578	3.63740640583113	5.46036899861165	9.58751147694787	12.0077792024115
Amino Acids	HMDB0000641	C00064	Glutamine	0.479673351110934	0	0.802891102253578	1	1.13614239770648	0.18414366546787	1	0	0.694933134519988	0	0	45.4855216177313	91.0350224344592	100.740775497516	55.5330933394387	41.5831801646057	42.9622999294928	71.519705765372	62.4112573378261	106.922875109334	62.4387286891855	124.16543045576	70.9608834512381	60.4310866145113	55.8891313826493	37.5280903171793	66.5312152935092	68.6186170370661
Organic Acids	HMDB0003070	C00493	Shikimic acid	0.962566844919786	0	0.988406366840136	1	1.05260488039858	0.0739639890089715	1	0	1.07241041425163	0	0	0.365379680471221	0.812059398453818	0.5513293489035	0.407973383085789	0.516926098952578	0.612612673935203	1.30157708688055	0.423845550681332	0.670129440100283	0.333547964197252	0.651172823302219	0.562225448962837	0.453248059084463	0.423090890500552	0.458747453792344	0.646518024321106	0.627200588323727
Lipids	HMDB0000224	C00346	O-Phosphoethanolamine	0.491208628496298	0	0.813177309359418	1	1.08391360357019	0.116249767145429	1	0	0.649728604031655	0	0	39.1126202141635	120.912480561987	123.791034446354	72.9480765577276	115.303890867502	136.436783760772	105.371882359776	112.260203492958	116.909117746123	111.325258572183	112.566414540689	116.994526333665	90.6138290753859	81.7740671139678	107.926709997063	131.543864995008	137.739952102941
Amino Acids	HMDB0002005	C02989	Methionine sulfoxide	0.234248720688261	0	0.802891102253578	1	0.92119012587009	-0.118429147754216	1	0	1.5482146387056	0	0	7.93638654790977	9.92927173563986	8.40483996785867	7.32525343062991	8.91697520693198	8.42909660618251	7.47429245599217	7.5291452683531	8.72482251424682	7.62809692033714	8.86714242981069	8.96692221151954	7.49052055539586	7.69202743979475	7.18704344274672	5.08694414485211	6.69811926003736
Nucleotides	HMDB0000157	C00262	Hypoxanthine	0.243631827272104	0	0.802891102253578	1	1.28565067859661	0.362498704317749	1	0	1.30019485147235	0	0	22.1691996825445	68.5293762487391	70.8986081866543	54.3578864299528	50.3180564048612	87.8021442578056	51.4150880156591	62.3288429251936	96.9672919894128	44.7099292878316	123.14797291935	68.5169238465629	60.0732591994446	30.9032637936445	48.5061717461266	75.6827029866126	128.126068275811
Organic Acids	HMDB0000094	C00158	Citric acid	0.462516303779338	0	0.802891102253578	1	0.925682424664867	-0.11141076419203	1	0	0.512746962848458	0	0	85.7367668826655	71.6826978089688	106.289260221587	109.397758216706	106.886219278876	79.9459539485439	92.2220434648541	88.2010817480332	64.7178601759593	104.603541989338	93.7485374047914	97.2994246368339	81.9484418405211	105.831485248819	112.061808573608	55.004149743598	55.7921256163084
Amino Acids	HMDB0000214	C00077	Ornithine	0.959828619301844	0	0.988406366840136	1	1.00304521803735	0.00438664520012761	1	0	0.290822808274211	0	0	242.238230950548	330.313069990556	295.535991835633	242.744162936044	225.403275784186	224.47149394109	294.368696009689	278.978673504708	283.648710263624	231.649061134991	272.429342661384	288.742927003057	270.24319143886	243.089221642039	229.966275690654	288.296921170909	300.055634128522
Amino Acids	HMDB0000904	C00327	Citrulline	0.620612468618933	0	0.843176940123654	1	1.05742159427481	0.0805506943197314	1	0	0.169351414501028	0	0	5.33624277525411	9.55488071427479	7.57198073866402	5.31583229005811	5.75080285084744	6.91458194006493	7.34022442987572	8.11193290053993	9.66650767517205	4.73493088306098	6.94923497367837	8.43338173444256	6.91799669128917	5.41203764098622	6.40972136826525	8.29447542830566	9.67612510688743
Amino Acids	HMDB0001721	C01005	Phosphoserine	0.14338823897183	0	0.802891102253578	1	1.18183265154121	0.241025763193672	1	0	2.04906059739454	0	0	0.195435643042746	0.14764716335524	0.299125497809346	0.231387888914328	0.240840568830179	0.323323355688024	0.217860542439234	0.241356494137981	0.271555720824951	0.246535451797969	0.32558641165111	0.177846825692326	0.244515400295565	0.240926757090592	0.363175067585606	0.34080019886694	0.311206398786582
Nucleotides	HMDB0000290	C00043	UDP-N-acetylglucosamine	0.420881849405753	0	0.802891102253578	1	1.09180115737354	0.1267101315395	1	0	1.05482172021944	0	0	3.41587515231234	5.22565496018009	6.0646228379385	5.0661769362295	4.62883824971173	6.16583311636634	5.41299655445173	5.33927658983289	6.42535874919683	4.92345799325943	6.47611721924785	5.27229783262089	5.47475945052022	3.46111853478924	3.96306828137275	7.37732195194316	7.37798554661728
Vitamins	HMDB0000044	C00072	Ascorbic acid	0.321266968325792	0	0.802891102253578	1	1.13637520893672	0.184439263273158	1	0	1.60233746607466	0	0	0.186938441171322	16.0460827889284	16.7686234948416	12.5375700861737	19.5903243182597	15.5251934125986	20.7581993770306	18.6374307424597	35.8146956320262	14.806629193278	18.6449093547081	18.2952750688009	19.5075579113852	12.8631383236904	14.5652316579069	35.1926323006419	40.5765266110198
Carbohydrates	HMDB0002712	C07326	1,5-anhydroglucitol	0.554591010560557	0	0.828824443530326	1	0.951740875632156	-0.0713592611934311	1	0	0.509064115050988	0	0	15.1420137348771	15.0441913233035	11.8770418247828	19.8384668969179	21.405439824809	16.3873890277667	14.5910701756738	17.307026652821	14.4800518233434	16.3656033737651	16.9864535703602	16.929870407034	11.7248116336849	20.2554763827139	14.7818623999755	14.358714261085	15.014511793765
Peptides	HMDB0028680	NA	Alanylalanine	0.742986425339367	0	0.90540655206611	1	1.11451953898226	0.156421909146537	1	0	0.92928834842427	0	0	4.15513171512621	3.92846916784477	3.39595418101198	2.8314570617148	3.10155659371547	3.04604635095559	3.33494214964673	3.20238860514784	4.23101332769198	2.84965978107652	6.09965793077626	3.6429914295041	2.99978649630901	2.67957563983683	2.8862860634435	4.13972006270724	4.32337504775821
Carbohydrates	HMDB0000660	C02336	Fructose	0.0692204415052339	0	0.802891102253578	1	1.22299767085569	0.290421656319805	1	0	1.32988643923858	0	0	16.6120296586334	25.9384427337294	17.8595517809698	20.6483245081181	15.184704156732	18.5372057261134	15.6356835458312	18.0252093914755	27.3482890456612	16.1843273062666	19.2248601504616	23.2979341656947	23.1633613353165	15.4016836666937	23.4598350675474	25.6001090560636	30.5556805700918
Nucleotides	HMDB0000034	C00147	Adenine	0.335556707765911	0	0.802891102253578	1	1.10039957277348	0.138027484645254	1	0	0.883411579026669	0	0	1.58897674995624	1.93523246254903	1.77715736933788	1.75367663177175	2.03833359473346	3.25592291517413	2.20095009541175	2.83152374830167	2.10236687090285	2.35658887748058	2.58434214248068	2.93734112111197	2.12907311964675	2.13895950197501	2.14719294344472	2.44073083600293	2.68116282031517
Lactones	HMDB0001264	C00425	Dehydroascorbic acid	0.0361656699890949	1	0.802891102253578	1	1.57288158589652	0.653410061808678	1	1	1.77920769631702	0	1	0.518329314156848	2.14088386865097	1.85927025108946	1.33961409371453	2.34378992593271	1.73573590948307	2.08364057255985	1.97205915942009	4.34051160221817	1.94327944358399	2.89466669108565	2.44395960467519	1.9441956218623	1.39267418123098	1.84773279999694	3.78388456094911	4.1701657437402
Amines	HMDB0041922	C08737	Melamine	0.605841217605923	0	0.828824443530326	1	1.02664235666525	0.0379336888350086	1	0	0.544720202415372	0	0	0.0934692205856611	0.168739615263131	0.134899734306175	0.115693944457164	0.117483204307404	0.147480828910327	0.07820634856793	0.0883011563919441	0.153297584336666	0.159522939398686	0.167880493507603	0.114739887543436	1.34781659675117	0.0587626236806322	0.114686863448086	0.0902118173471311	0.11969476876407
Carbohydrates	HMDB0000169	C00159	Mannose	0.0359522830111065	1	0.802891102253578	1	1.18493343737181	0.244806019232618	1	1	1.14593801286206	0	1	18.328464436661	28.3324360252751	20.7335026422752	19.9967849261751	17.9984268998943	16.200201821842	17.7863581314492	19.5910832314927	28.6710282019376	16.4381138007646	21.0715455790453	22.4660699810048	21.9884946558476	20.0615597245678	25.9765745709915	23.6004137715356	29.8327241667568
Carbohydrates	HMDB0000143	C00984	Galactose	0.759333837368594	0	0.910713505072434	1	1.04846041345784	0.068272390870638	1	0	0.429171974884554	0	0	1.92886482481319	4.49796536935783	6.79190836202396	3.36121354422919	3.95918398515952	2.76242937228189	3.55280269208596	3.51438602439938	5.22087772940874	2.54511598767903	3.35252258247002	4.37732670978209	3.21448294534902	4.0428685092275	3.61900769102849	3.7939080962099	5.65438087641467
Carbohydrates	HMDB0000122	C00031	Glucose	0.0981662745742216	0	0.802891102253578	1	0.836461018274671	-0.257629787202632	1	0	1.47421825519226	0	0	186.649536307694	174.550585763755	170.7654680141	183.435793514319	195.809256619151	132.142822703653	138.788337869302	137.896972565419	155.57076851583	186.148768192866	179.347239942941	148.530784424978	153.001038892262	87.9382663380661	116.419909384635	85.2501673930389	129.974155505528
Amino Acids	HMDB0000177	C00135	Histidine	0.605841217605923	0	0.828824443530326	1	1.00084804278763	0.00122294864104662	1	0	0.24959293166756	0	0	39.8178879694916	84.0850595308089	80.8635929077931	76.3214684118997	72.8395866705906	56.3546936624652	85.0382317321142	81.7492105876618	78.6591804886339	45.0652303801287	85.3392508663651	86.5884561346541	62.7629286026959	67.482997034838	72.4311257598801	87.5104745943475	84.8444398907235
Amino Acids	HMDB0000182	C00047	Lysine	0.742986425339367	0	0.90540655206611	1	0.995907019449876	-0.00591704018469224	1	0	0.353355568940624	0	0	220.018048056775	118.239012282662	226.625688428535	205.222790002095	196.085342149273	177.952637099029	215.363525452815	202.680587638309	101.960413307807	194.081408906601	206.162333315019	215.613459677248	213.050442930702	204.270632438614	199.867345527945	203.116918524696	196.85480450014
Carbohydrates	HMDB0000765	C00392	Mannitol	0.605841217605923	0	0.828824443530326	1	0.700816483885278	-0.512891385958743	1	0	0.578077780398837	0	0	177.659496727728	86.5106915002165	67.9425444435972	54.5283827691528	28.9537357015598	1.30463810189904	14.4011404720088	49.478081298286	44.8198337290601	143.396620434018	24.5410757782024	66.1303341856595	36.4447222245415	21.9008298457716	21.1406118289305	51.0799356889978	21.837113613317
Amino Acids	HMDB0000158	C00082	Tyrosine	0.742986425339367	0	0.90540655206611	1	1.03035966553296	0.0431480239198712	1	0	0.306216961067471	0	0	198.299200073416	268.517459013411	230.168272755532	218.66155502404	211.933826410342	206.399420060002	245.059593237609	238.783987115095	242.07440539152	193.631844259204	231.217225149108	245.015555860254	231.228075616089	223.344980085347	223.926100882388	237.973762394101	237.014793315861
Fatty Acids	HMDB0000826	C16537	Pentadecanoic acid	0.480707527766351	0	0.802891102253578	1	1.02890763405431	0.0411134760386249	1	0	0.561246005865048	0	0	3.24593111488387	1.12844617707219	1.20236719707678	1.19956352937165	1.25119612587385	1.03236580237229	1.22337073831262	1.34217757715755	1.11688240016714	1.27618351518948	1.2463854821019	1.37114165614406	1.20468563072449	1.57483831464094	1.37624236137703	1.24793013996865	1.16822094313732
Amines	HMDB0042008	NA	Ritalinic acid	0.881312668757219	0	0.969982737273141	1	1.01485063502014	0.0212674082255873	1	0	0.130433944051008	0	0	1.98834523791316	3.01094750985149	3.19067197663302	2.1738283248004	3.47162868728379	2.94394423863306	2.90480723252312	2.89627792965577	3.41634616521713	2.71914101247759	2.23331929241933	2.7480203066653	2.62406771048899	2.48565898169074	2.26187980689281	3.10729593084563	4.18452911599189
Alcohols	HMDB0003424	C00823	1-Hexadecanol	0.888358700123406	0	0.969982737273141	1	0.908861703583679	-0.137867310625426	1	0	0.57176984284747	0	0	1.78441239299899	0.363844795411126	0.334316732845739	0.474954087771515	0.534548579598689	0.584250976067832	0.580961446504623	0.671088788578775	0.381053995351141	0.529326117095638	0.844489755220066	0.407326600779199	0.506922171344465	0.67577017232727	0.592548794481778	0.441035551474863	0.416537795298964
Vitamins	HMDB0000210	C00864	Pantothenic acid	0.958835951742628	0	0.988406366840136	1	0.98982159567592	-0.0147595759854612	1	0	0.378203299225466	0	0	0.569312525385391	1.29191267935835	2.42819521751116	1.18129606445736	0.699025065629055	0.947280708770174	1.70936733298476	1.29508362708185	1.77825197830533	0.957137636392113	1.8110744148093	1.16460985856588	0.864749586411146	0.805047944424661	0.834665506205515	1.51355382437964	1.54166862168122
Carbohydrates	HMDB0000625	C00257	Gluconic acid	0.719246788012893	0	0.90540655206611	1	1.02695303360303	0.0383702033334241	1	0	0.201026692416554	0	0	0.764748168428137	1.02298391753273	0.897376493428037	0.882927470857304	0.804759949505719	1.01534878365186	0.698270969356518	0.888898307678904	1.06432322839457	0.58008341599522	0.880100768994406	1.02118499913658	0.888604747415591	0.934325716522052	0.777322074481472	0.912141708732103	1.00064826686763
Imidazoles	HMDB0000301	C00785	Urocanic acid	0.0592348827642945	0	0.802891102253578	1	0.361929905611286	-1.46621777497861	1	0	2.09213594722029	0	0	0.560815323513967	3.05840552664425	0.170090969342569	0.852481696000156	0.199721447322587	0.153153168483801	0.491582762426989	0.753503201211256	0.065698964715714	0.369803177696953	0.0763093152307288	0.183583820069498	0.214696449040009	0.358452004451856	0.242116711723737	0.190447169955054	0.0861802335101305
Nucleotides	HMDB0000292	C00385	Xanthine	0.650299949180157	0	0.871490408084973	1	1.0596869843552	0.0836381772339544	1	0	0.230155161421055	0	0	34.9999745083944	94.8422100038336	67.1976633019936	63.0714671940687	78.7313693666069	90.9673097398041	85.3175401198568	68.8749019857164	98.8550422422444	49.8944248182889	93.0057934032123	79.3942651856807	70.9392850369695	50.4535886921908	63.5174078729983	93.0083836848921	97.1490621196699
Fatty Acids	HMDB0003229	C08362	Palmitoleic acid	0.890128726788849	0	0.969982737273141	1	1.02699749229564	0.0384326589131013	1	0	0.372879614881712	0	0	9.02402838745201	7.38763128073895	12.8272051707655	4.81652158240088	4.66995737121932	4.23723766138515	9.25627996979	9.62482604672191	12.8156780505453	6.31565819164796	9.7268940480769	9.92500027250723	3.9420653559846	5.10647199784694	4.64481796964748	10.7552533348302	8.22063671871634
Nucleotides	HMDB0001991	C16353	7-Methylxanthine	0.074454956807898	0	0.802891102253578	1	0.90719382157886	-0.140517280012745	1	0	1.79416844888519	0	0	0.382374084214068	0.384937247319018	0.322586321166941	0.359260143314351	0.458184496798876	0.56723395734741	0.46923809140758	0.335544394289388	0.394193788294284	0.348050049597132	0.315411836287013	0.304060701990106	0.35186362481557	0.340823217347667	0.293088651033998	0.36585903701892	0.378235469294462
Fatty Acids	HMDB0000220	C00249	Palmitic acid	0.888358700123406	0	0.969982737273141	1	0.983373768092143	-0.0241882237110749	1	0	0.0962325135718611	0	0	313.240849788165	145.769935135437	224.502483914673	147.625473127341	169.175814202662	144.026374110081	175.908422600294	205.258981404954	197.184492766763	165.613815266635	145.511689569636	168.271782076826	175.04917145062	247.420027007302	264.041017119563	169.673393127062	127.149358962696
Organic Acids	HMDB0001209	C00499	Allantoic acid	0.299756125558232	0	0.802891102253578	1	1.09689140510804	0.133420702525822	1	0	0.619635225373934	0	0	0.645787342228204	0.933340996924193	0.574790172261096	0.736787751542992	0.740144187136646	0.845178596447641	0.9105453440409	0.735842969932868	0.963584815830472	0.732355312693965	1.14463972846093	0.820390195935569	0.608306605613358	0.910820667049799	0.866522968274428	0.756776912189822	0.75168314783836
Carbohydrates	HMDB0000215	C00140	N-Acetyl-D-glucosamine	0.321266968325792	0	0.802891102253578	1	1.08697957847734	0.120324836127665	1	0	1.27389093751113	0	0	2.92303744376977	3.70699842281191	3.15548074159663	3.47081833371492	3.57148941094509	3.36936970664361	3.98852377696443	3.34367045537495	4.81792407915236	3.01643376317514	5.20429529873571	3.71757235640733	3.27412084786013	3.41410843584473	3.27494710068423	3.75381395516673	4.61064249279198
Alcohols	HMDB0000211	C00137	Inositol	0.19958864664747	0	0.802891102253578	1	0.67275429368433	-0.571848401355638	1	0	0.817155910491923	0	0	211.350902147923	230.245205026542	218.566895605201	245.070220135131	215.146992048149	217.46615456785	103.573136342714	186.621550662494	90.1959186927132	145.521175945101	206.258991780978	112.284453950007	300.396114948479	108.475803314447	127.576392601168	192.66237124769	227.621147863257
Organic Acids	HMDB0000289	C00366	Uric acid	0.438269046725242	0	0.802891102253578	1	0.891825078567577	-0.165167325358485	1	0	1.21445097575129	0	0	15.7453150677482	16.8634153003592	8.71569587734682	12.6349965657166	20.70641475918	17.3516867552573	16.8031926065953	11.3437552244851	11.7338350982265	12.7908393226946	9.87442539085631	13.6368356345374	12.2376975952805	23.0819585817523	17.0947141461786	12.6948074077935	7.41628787262178
Fatty Acids	HMDB0002259	NA	Heptadecanoic acid	0.480707527766351	0	0.802891102253578	1	0.905928149945027	-0.142531461645087	1	0	0.739399452458152	0	0	6.92521952521035	1.48701785950634	1.40764940145574	1.54664536274314	1.44504341298107	1.36136149763378	1.24571540933203	1.57764732753607	1.23952046763647	1.7475012906856	1.05815583786611	1.29656072924083	1.52076651403339	2.46215393221849	2.35745219309955	1.32811842205499	0.87137791660243
Alcohols	HMDB0002350	D01924	Octadecanol	0.605841217605923	0	0.828824443530326	1	0.880939032337062	-0.182885917726436	1	0	0.670056889903402	0	0	1.11313344515651	0.247836309917724	0.193551792700165	0.353170988342922	0.469932817229617	0.499165882465721	0.329583897536277	0.482712988275961	0.240896203957618	0.362552134997013	0.46803046674847	0.275375730104247	0.548668703102244	0.640512598118891	0.446004468964779	0.160376564172677	0.225026165276452
Indoles	HMDB0000671	C02043	Indolelactic acid	0.0976917488747296	0	0.802891102253578	1	0.715223230591907	-0.483534498585015	1	0	1.53819073471123	0	0	0.662781745971052	0.527311297697284	0.392968791239729	1.15085028960021	0.957488115105344	0.748748823698581	0.564202943240067	0.606334607224683	0.254035996900761	0.485819860895997	0.330673699333158	0.797442218426882	0.548668703102244	0.822676731528851	0.649892226205821	0.385906107540505	0.23938953752814
Amino Acids	HMDB0000684	C00328	Kynurenine	0.0216548783132263	1	0.802891102253578	1	1.41422347683791	0.500010114101198	1	1	1.9832328532659	0	1	0.237921652399865	0.469307054950583	0.545464143064101	0.286190283657195	0.346575452706842	0.510510561612669	0.407790246104207	0.506259963313813	0.595670613422474	0.456815690096236	0.549427069661248	0.642543370243243	0.435356688331129	0.423090890500552	0.719978642757429	0.907129941101707	0.536232564063034
Fatty Acids	HMDB0000673	C01595	Linoleic acid	0.480707527766351	0	0.802891102253578	1	1.00582128951632	0.00837399537022533	1	0	0.889115916230841	0	0	39.5884635189632	13.588812141659	17.8712821926486	11.7642474048022	12.312239811416	8.46313064362336	11.0773706578718	15.3585144684388	13.0259147376356	12.130994437	10.9834541055429	13.390144876319	10.0370589926204	14.596635722269	13.8643674923908	14.8248086507119	8.19190997421296
Amino Acids	HMDB0000929	C00078	Tryptophan	0.964763334243223	0	0.988406366840136	1	1.00243174323119	0.00350400520449116	1	0	0.208187933377713	0	0	41.5343227475192	54.5292612948762	49.0155251998569	47.0874353940657	45.4190067852425	42.8148191005825	56.7219473827687	49.0601224913641	54.0702479610326	37.7634303812888	48.6293829527025	50.3650736371913	44.1737943899818	49.4193665154117	44.422045108892	54.8788555528381	51.7895325488379
Fatty Acids	HMDB0000207	C00712	Oleic acid	0.321266968325792	0	0.802891102253578	1	0.91975167008202	-0.120683704045883	1	0	0.972883895738953	0	0	202.734739450299	71.0973822685248	95.8902502683332	51.7456389472095	49.172595162864	54.3296684347349	58.9564144847095	85.7286493690588	69.5051247382444	46.3414138953181	56.4994169968316	69.4291059525333	42.6232089246928	59.8085983821474	77.1587731309068	79.4565640123009	41.778262089411
Fatty Acids	HMDB0240219	NA	cis-Vaccenic acid	0.321266968325792	0	0.802891102253578	1	0.910797771455166	-0.134797333402411	1	0	0.926544428026202	0	0	58.9280949783236	10.3669401127286	10.0588280145692	8.62833259451586	10.6028591887432	10.6639983981313	10.0271711199596	12.156125863291	9.18033533627577	9.54962323582131	8.1345730035957	11.0035552154155	7.28775168685807	12.5046863192385	14.8646918013547	10.1237706134003	7.13859600908914
Fatty Acids	HMDB0000827	C01530	Stearic acid	0.541423282599753	0	0.828824443530326	1	0.810326180513722	-0.303425342092803	1	0	0.427738042902516	0	0	523.368154866602	124.888407746625	114.817269512074	161.393052517744	191.198040850085	199.303323253586	146.703937577927	203.899143596518	132.124997974282	178.114612881332	90.8691325767519	142.856896985955	207.217856065115	350.331009859193	356.574201444927	110.805170540429	86.3382306048991
Amines	HMDB0001257	C00315	Spermidine	0.962566844919786	0	0.988406366840136	1	0.97953706104997	-0.0298280166042962	1	0	0.881801276867052	0	0	7.49453205059574	11.0102598959193	12.0354023824466	8.41521217051582	11.9539160382784	13.6363043346317	9.42945117019042	10.6314592295901	10.5994329741352	9.69464408982012	11.9144277513578	10.1487430532169	10.9614464815427	9.58418392231111	10.5894203917066	11.8077245372134	16.3120030871675
Carbohydrates	HMDB0001076	C01094	Fructose-1-phosphate	0.5446613813256	0	0.828824443530326	1	0.863632191761116	-0.211511074282232	1	0	0.450668783042341	0	0	1.8268984023561	4.97254553728539	2.96779415473586	14.6565960162313	14.1508519588268	9.7677687455224	11.1332323354203	8.71826750776462	7.60794011407968	2.63212850007831	8.13966029127774	3.98721109213441	10.0370589926204	11.3294338456259	7.5247325406772	7.34725134616079	7.65088961939936
Amino Acids	HMDB0000192	C00491	Cystine	0.0802374723754185	0	0.802891102253578	1	0.60042832966087	-0.735936046481335	1	0	1.61008258063951	0	0	8.50569907329516	4.74052856629859	3.22586321166941	12.598461635888	12.5941995017537	5.50784172584335	8.23401127065206	5.23331520216255	2.86885479258618	5.96760814205083	1.50583715388638	4.03310704715178	5.62385420679801	11.1825272864243	6.14211868688639	2.10995417239679	1.52730524942953
Carbohydrates	HMDB0000124	C00085	Fructose 6-phosphate	0.149389750640512	0	0.802891102253578	1	1.32821967468689	0.409493774223911	1	0	1.5165448357757	0	0	8.9475535706092	18.8882906835167	17.6190783415544	24.9898920027474	33.4415941061026	37.5225262785312	29.6625507782649	29.3689646159606	47.5178712133854	23.9284409098028	42.7230419538441	16.763497570096	30.1767786706234	18.5513602959756	35.9161027364923	31.8297362206461	52.1007389476244
Nucleotides	HMDB0000767	C02067	Pseudouridine	0.457928179675507	0	0.802891102253578	1	0.954911711445496	-0.066560743255072	1	0	0.464374536741959	0	0	2.81257381944126	2.58382535871669	2.7625119503569	2.80101128685765	2.94882842811585	3.34100800877624	2.87687639374885	2.33115052874732	2.66299803647694	2.80615352487688	3.02184888313686	2.44969659905236	2.18871102215787	3.26720187664315	3.03920188137428	2.20517775737431	2.4848633995421
Carbohydrates	HMDB0001401	C00092	Glucose 6-phosphate	0.603187203471256	0	0.828824443530326	1	1.02743238221668	0.0390434498187203	1	0	0.371761232374422	0	0	11.9300714274789	13.0667739569387	12.187897734271	10.7473585245734	12.4179746952926	12.6209555509799	10.5466847211609	11.2377938368148	13.3325099063089	11.9279652414017	12.8148776710804	12.3402749052966	11.569753087156	9.50191624915823	13.2081037737712	10.4846178827888	14.3442210886862
Fatty Acids	HMDB0001043	C00219	Arachidonic acid	0.276593994241053	0	0.802891102253578	1	0.748991424301842	-0.416978894478413	1	0	1.02428707626574	0	0	109.919803408738	16.6366714423493	11.4430165926673	27.3707515965764	25.9637881519363	22.5362051254126	12.0493638472161	20.1738708636795	10.5731533882489	19.7445892719373	8.59751618266212	15.994740323555	20.4796557223164	31.6260440649162	33.666965914427	11.4569008030856	0.876165707352993
Fatty Acids	HMDB0002177	NA	ETA	0.276593994241053	0	0.802891102253578	1	0.80441462571122	-0.313988782203292	1	0	1.15296441339922	0	0	5.14080713221136	1.16008485493403	0.785937582479457	1.83283564640034	1.70938062267273	2.12712734005279	1.22895690606747	1.16557526437366	0.727068542853902	1.26893247248954	0.768180439989337	1.18182084169739	1.55058546528895	1.86277517067604	2.10259249654824	0.70665923588586	0.876165707352993
Alcohols	HMDB0001313	C03546	Inositol-4-phosphate	0.110382734240918	0	0.802891102253578	1	0.915445505787491	-0.127454086385319	1	0	1.28615726476744	0	0	7.74944810673845	6.9130511128114	6.24644421895986	7.00252821714414	8.15333437893385	8.83183271589917	7.21174257151412	6.98167809872305	6.77575322768064	7.90363654293487	7.06115530268344	6.28200884300313	5.58807146529134	7.60388350427381	6.77926792826464	6.46518024321106	6.39648844275191
Carbohydrates	HMDB0001316	C00345	6-Phosphogluconic acid	0.370382558617853	0	0.802891102253578	1	0.953085310274492	-0.069322739932094	1	0	0.982662408521248	0	0	2.50667455207	1.08626127325641	1.07333266861	1.10213704982877	1.28056692695071	1.26493172488472	1.11723355097043	1.23032944572775	1.01614398760304	1.21092413089002	1.17007616687118	1.1187139035485	1.02577192319115	1.26339640913359	1.28066997517029	1.09256534342637	0.976709313114812
Fatty Acids	HMDB0002231	C16526	11Z-Eicosenoic acid	0.276593994241053	0	0.802891102253578	1	0.831758350362191	-0.265763649901072	1	0	0.899283286109031	0	0	9.79727375775157	2.82111544268047	2.2170478072928	2.35041381897186	2.97232506897733	3.22756121730676	2.64784351579992	2.99046582980717	2.37830252270885	2.29132949318112	2.19770827864499	2.72507232915661	2.40937126144899	3.4023559111086	4.84870572688853	2.45075437126373	1.89596513722287
Fatty Acids	HMDB0002212	C06425	Arachidic acid	0.370382558617853	0	0.802891102253578	1	1.10738838118331	0.147161290176581	1	0	0.0895635361656816	0	0	8.93055916686635	3.07949797855214	2.92087250802067	3.05066664068627	3.40701292491472	4.46413124432411	3.01094441986531	3.63212089958863	3.59154340445903	3.16145461717395	4.32928181742335	3.09797696367278	4.15676180502461	5.3356462302014	5.45399750619787	3.23259012160553	3.06897387111076
Nucleotides	HMDB0000296	C00299	Uridine	0.209207037897904	0	0.802891102253578	1	1.39410825286902	0.479342591201736	1	0	1.47143718439777	0	0	2.46418854271288	5.5525879647524	8.21715338099791	3.47081833371492	3.85344910128286	9.07574331755856	5.54706458056818	6.04568584096844	11.3615409648375	3.86480575906815	15.3127359229663	5.93205218599565	5.83855065583801	2.65607059036458	4.4919021517167	9.71781743533817	10.1884187171976
Amines	HMDB0000252	C00319	Sphingosine	0.19958864664747	0	0.802891102253578	1	0.835818137855255	-0.258739028366426	1	0	1.04240885308788	0	0	21.5064179365735	4.27649462432498	2.52790371678094	3.57433396822923	3.50687364857602	3.99332705972577	2.46908614764465	3.62623415582917	2.54035996900761	3.0091827204752	2.09596252500402	3.08650297491843	3.37550528212903	4.6657523202422	4.77224781792314	2.0949188695056	2.25026165276452
Lipids	NA	NA	Hexadecylglycerol	0.235870012340601	0	0.802891102253578	1	0.626131543579759	-0.675462310998335	1	0	0.902964672027292	0	0	41.6192947662335	4.88817572965383	3.95314873575488	11.8860305042307	23.5025150216962	11.5035046550055	5.88223464585931	6.36357000397944	3.71856140290941	9.20882422892412	2.30454131996801	5.59356951774252	7.41895507238252	29.6692486963512	12.5964405020481	2.53094265335007	1.80978490371274
Amides	HMDB0002117	C19670	Oleamide	0.046400658165364	1	0.802891102253578	1	0.590745164135853	-0.759392180600688	1	1	0.810882626868842	0	1	0.365379680471221	0.300567439687452	0.258069056933553	0.207031269028609	0.187973126891847	0.232565922512438	0.284894555497459	0.553353913389516	0.131397929431428	0.630840714894802	0.117007616687118	0.143424859429295	0.149094756277784	0.18216413340996	0.331317605516693	0.160376564172677	0.201087211523638
Nucleotides	HMDB0000071	C05512	Deoxyinosine	0.377373216716924	0	0.802891102253578	1	0.87845021334385	-0.18696757188343	1	0	1.30603617988026	0	0	0.798736975913832	3.03203996175938	1.75369654598028	1.83892480137176	1.4979108549194	1.91157843626077	2.31267345050879	1.97794590317955	2.01914818226294	1.10215849039092	1.72459052421447	2.0767919645362	1.92034046085786	1.11061358756395	1.35712788413568	1.63383624750915	2.00129653373525
Lipids	HMDB0011533	NA	2-Monopalmitin	0.830658255520563	0	0.951127755783615	1	0.944005630247605	-0.0831326307387252	1	0	0.419647357853839	0	0	8.87107875376639	4.49269225638086	1.80648339853487	7.25218357097275	9.14606745533142	10.8511856040559	2.59756800600625	5.09792009569491	2.22500493837218	7.90363654293487	2.04000236050148	7.53841061160376	7.99744272674032	9.47841119968597	10.3027032330864	2.70635452041393	3.03067154510626
Fatty Acids	HMDB0002183	C06429	DHA	0.480707527766351	0	0.802891102253578	1	0.865971173589447	-0.207609093505488	1	0	0.736853741634816	0	0	40.4891669173341	4.72998234034464	4.31092629195822	7.89154484297287	9.75110595751455	6.72739473414028	4.76500109488888	6.68145416699044	3.86309912528398	7.20028540104067	3.31182428101363	5.80583830969787	6.85239499852694	12.645716616072	14.5779746427345	4.54066147313893	3.77277911144349
Lipids	HMDB0000490	C04373	Etiocholanolone	0.4234471410942	0	0.802891102253578	1	0.87256942856969	-0.196658166696134	1	0	0.896131215273132	0	0	40.6761053585054	4.92508752049264	4.53966931969477	8.08639780205862	9.80397339945288	6.80680748816892	4.75382875937918	6.93458414864734	4.03391643354484	7.23654061454037	3.31182428101363	5.99515912414454	7.06709144756695	12.7221080268569	8.30842610757245	4.5757438465517	3.97386632296713
Nucleotides	HMDB0000195	C00294	Inosine	0.273633028854734	0	0.802891102253578	1	1.39446375630316	0.479710437570807	1	0	1.35259554258319	0	0	11.471222526422	43.5980980936115	67.1566068611178	23.8877549529187	16.0834506696836	65.2772838115399	29.0201414864569	42.166745549033	72.233821739437	28.395083212966	112.942873829161	43.5609983058656	40.166127341235	13.2627241647187	25.5560560716818	60.2665057555139	72.1472188202309
Lipids	HMDB0011564	NA	1-Monopalmitin	0.605841217605923	0	0.828824443530326	1	0.981434687608951	-0.0270358322879895	1	0	0.353988759793538	0	0	1.94585922855604	1.31300513126624	1.06160225693121	1.41268395337169	1.43329509255033	1.4010678746481	1.00551019587339	1.40104501475218	1.3621585351058	1.52271896698745	1.51092444156843	1.61783241436245	1.34185280650005	1.37504539412679	1.45907176275621	1.28802428101182	1.34058141015759
Fatty Acids	HMDB0002068	C08316	Erucic acid	0.962566844919786	0	0.988406366840136	1	0.985810561551794	-0.0206176573791568	1	0	0.541228071317477	0	0	2.39621092774149	1.03880325646365	0.621711818976287	0.96817564045732	0.863501551659421	1.00400410450492	0.871442169756935	1.09493433926011	0.762107990702283	0.86287408129289	1.11411600236864	1.09002893166264	0.97209781093115	1.43380801780743	1.30615594482542	0.927177011623291	0.641563960575416
Carbohydrates	HMDB0000230	C00270	N-Acetylneuraminic acid	0.446736149176184	0	0.802891102253578	1	1.1291813841612	0.175277249628459	1	0	0.316693982002561	0	0	1.8268984023561	2.01432915720363	0.838724435034047	1.38223817851454	1.20420284415089	1.03803814194576	1.72612583624931	1.61296779009285	1.5461156363098	1.24717934438972	2.90484126644974	2.09400294766771	1.41341828951339	1.59246710174513	1.15961161930843	1.69397745907391	1.13949419863395
Carbohydrates	HMDB0000258	C00089	Sucrose	0.742986425339367	0	0.90540655206611	1	1.01469305998678	0.0210433847466025	1	0	0.649185230503851	0	0	3.7217744196836	0.479853280904529	0.351912350363936	0.548023947428672	0.164476486030366	0.363029732702342	0.491582762426989	0.482712988275961	0.363534271426951	0.514824031695758	0.488379617476665	0.470433538928088	0.459211849335574	0.575873712070195	0.955723862067384	0.345811966497336	0.488354656557406
Nucleotides	HMDB0000050	C00212	Adenosine	0.809685090953039	0	0.938697765942348	1	1.02900646488593	0.0412520462062012	1	0	0.597390497516094	0	0	0.263413258014136	0.316386778618371	0.43989043795492	0.231387888914328	0.193847287107217	0.323323355688024	0.351928568555685	0.294337187973147	0.394193788294284	0.304543793397491	0.442594028338227	0.235216769464044	0.292225722304456	0.211545445250276	0.293088651033998	0.305717825454166	0.315994189537145
Fatty Acids	HMDB0000944	C08281	Behenic acid	0.370382558617853	0	0.802891102253578	1	0.658485326317452	-0.602776803053886	1	0	0.733029267089001	0	0	7.22262159071018	1.58193389309185	0.780072376640058	1.97897536571465	1.88560542913384	2.0590592651711	1.07813037668646	1.54821360873875	0.779627714626473	1.76925441878542	0.778355015353434	1.14166188105719	1.98594215362008	3.83719932634528	3.37051948689097	0.671576862473087	0.555383727065285
Nucleotides	HMDB0000299	C01762	Xanthosine	0.353537438854185	0	0.802891102253578	1	1.13099159357501	0.177588206115782	1	0	0.745060528650815	0	0	1.13862505077078	2.14615698162795	2.36367795327777	1.27872254400023	0.980984755966825	1.71871889076265	2.6143265092708	1.90141823430653	2.40458210859513	1.65323773558638	2.04000236050148	1.96778907136993	1.93823183161119	1.79813628462734	1.69481698206616	2.83164871117384	1.66615118119586
Lipids	HMDB0072856	NA	MG170	0.4234471410942	0	0.802891102253578	1	0.769937481175666	-0.377186790975492	1	0	1.56035379823057	0	0	4.78392465361157	4.57178895103545	1.92965272116225	1.66842846217173	1.70350646245736	4.78745460001214	3.75949089901549	1.70126894648479	2.85133506866199	1.89252214468441	2.92519041717794	2.05958098140468	1.51480272378228	3.34359328742797	1.27429848275651	2.19014245448313	2.48007560879153
Lipids	HMDB0011143	NA	Octadecylglycerol	0.235870012340601	0	0.802891102253578	1	0.6818352514631	-0.552504904919187	1	0	0.895968163736498	0	0	17.6231966813328	2.55218668085486	1.91205710364405	6.29618624045829	9.29879562093104	5.70070127134147	3.08356460067838	3.07288024243966	1.67313363476018	5.14824031695758	1.47531342779409	2.99471106488369	3.98977567799349	12.269635824516	6.47343629240308	1.20783599892548	0.971921522364249
Nucleotides	HMDB0000089	C00475	Cytidine	0.985654802843762	0	1	1	0.997096724221014	-0.00419463360842421	1	0	0.541384252981695	0	0	1.57198234621339	1.37100937401294	2.61588180437192	0.669807046857265	1.38630181082737	1.95128481327509	1.44681744850671	1.68949545896586	2.05418763011132	1.02239702069158	1.79581255176315	1.14739887543436	1.18083046972005	1.08123227572363	1.62473056551455	2.24527189841748	2.09705234874651
Carbohydrates	HMDB0001058	C00354	Fructose 1,6-bisphosphate	0.541423282599753	0	0.828824443530326	1	1.19779864366949	0.260385403790262	1	0	0.844311573824855	0	0	0.0169944037428475	0.748782042730144	0.533733731385303	0.365349298285781	0.622660982829242	1.0720721793866	0.759718814659892	0.547467169630053	0.700788956967616	0.268288579897789	2.23331929241933	0.642543370243243	0.811075474151144	0.158659083937707	0.267602681378867	0.826941659015368	1.11555524488113
Lipids	HMDB0011537	NA	2-Monoolein	0.454097857102095	0	0.802891102253578	1	0.837868120878655	-0.255204911018815	1	0	0.926244933752825	0	0	9.66981572968022	7.07651761509756	2.89741168466307	7.27045103588704	8.60564471551736	11.9799811791773	2.58639567049654	3.84993041868876	3.98135726177227	5.38752472605561	3.24060225346495	7.20566493772779	6.08902984638469	8.36779761212202	9.93315667308701	3.73376688464515	2.90140119484106
Carbohydrates	HMDB0000055	C06422	Cellobiose	0.321266968325792	0	0.802891102253578	1	1.58160341917575	0.661387895060998	1	0	0.9207300446298	0	0	0.764748168428137	2.20943433735162	1.35486254890115	0.566291412342961	0.622660982829242	1.31031044147252	0.670340130582257	0.918332026476219	1.57239522219609	1.99403674248357	4.46155129715661	1.33098269550386	1.24046837223116	0.211545445250276	0.993952816550079	0.646518024321106	1.51294187717785
Amines	HMDB0001256	C00750	Spermine	0.968337202031199	0	0.988406366840136	1	0.994745807017954	-0.00760018210145182	1	0	0.05887179141438	0	0	0.399368487956916	0.558949975559121	0.615846613136888	0.3897059181715	0.475806977444987	0.516182901186143	0.39103174283965	0.565127400908442	0.315355030635427	0.420560476596535	0.279800822512672	0.47617053330526	0.494994590842242	0.52886361312569	0.5479483475853	0.481129692518032	0.833075590597928
Lipids	HMDB0011567	NA	1-Monoolein	0.480707527766351	0	0.802891102253578	1	0.668345092910735	-0.581334879500194	1	0	1.29071240561502	0	0	3.70478001594075	1.86140888087141	1.00881540437662	1.71105254697174	1.76224806461106	1.80380398436476	0.944062350570013	1.24210293324668	1.16068170997761	1.50821688158757	0.910624495086698	1.84731218944932	1.13312014771116	1.93916658146086	1.80950384551425	1.01738882897042	0.813924427595677
Carbohydrates	HMDB0000163	C00208	Maltose	0.113944878650761	0	0.802891102253578	1	1.24152764851902	0.312116390340468	1	0	1.28696733849176	0	0	0.467346102928306	0.775147607615008	0.66276825985208	0.511489017600094	0.469932817229617	0.584250976067832	0.485996594672137	0.535693682111128	0.683269233043426	0.790363654293487	1.51601172925048	0.625332387111727	0.650053137371137	0.36432826681992	0.567062824826648	0.611435650908333	0.718168612584421
Eicosanoids	HMDB0001220	C00584	Prostaglandin E2	0.19958864664747	0	0.802891102253578	1	1.14156090082631	0.191007827566482	1	0	1.40979224173109	0	0	0.543820919771119	0.754055155707117	0.785937582479457	0.633272117028687	0.56391938067554	0.828161577727218	0.608892285278884	0.765276688730182	1.01614398760304	0.804865739693368	1.55162274302482	0.642543370243243	0.811075474151144	0.569997449702132	0.630777748964473	0.791859285602595	0.708593031083295
Lipids	HMDB0011131	NA	1-Monostearin	0.206551926047605	0	0.802891102253578	1	0.856094831739374	-0.224157478515308	1	0	1.37596338669374	0	0	2.57465216704139	1.53974898927607	1.19650199123738	2.22863071954326	2.4260281689479	1.84918270095256	1.63674715217168	1.60119430257392	1.21324088175019	1.6024804366868	1.11411600236864	1.93910409948407	2.21852997341342	1.72762113621059	1.82861832275559	1.28802428101182	1.56560757543404
Nucleotides	HMDB0001173	C00170	5'-Methylthioadenosine	0.597711850669615	0	0.828824443530326	1	1.04144353585959	0.0585846226300296	1	0	0.415117427200452	0	0	0.229424450528441	0.216197632055887	0.217012616057761	0.207031269028609	0.199721447322587	0.311978676541075	0.23461904570379	0.270790212935295	0.21899654905238	0.28279066529767	0.264538959466527	0.321271685121621	0.208732658788897	0.240926757090592	0.22300223448239	0.220517775737431	0.229813956027015
Fatty Acids	HMDB0002368	C08323	Nervonic acid	0.962566844919786	0	0.988406366840136	1	0.824774725451582	-0.277927971716202	1	0	0.403545443361326	0	0	9.65282132593737	1.00716457860181	1.05573705109181	2.26516564937184	3.33064884211491	2.72839533484104	1.27923241586114	1.67183522768748	1.13878205507238	1.39945124108847	2.81327008817287	1.62356940873962	3.23237431610235	5.50605783887524	3.10291680551211	1.09757711105676	1.11555524488113
Carbohydrates	HMDB0002928	NA	Maltitol	0.480707527766351	0	0.802891102253578	1	0.605679710048384	-0.723373012212146	1	0	0.346741544698537	0	0	4.9028854798115	2.95294326710479	2.34608233575957	1.66842846217173	0.728395866705906	0.760093502845529	0.374273239575094	1.54232686497929	0.972344677792567	6.94649890654276	0.585038083435588	1.68667634688851	1.58636820679562	0.352575742083793	0.898380430343341	1.60877740935717	0.287267445033768
Fatty Acids	HMDB0002003	C08320	Tetracosanoic acid	0.284097646422695	0	0.802891102253578	1	0.658534796836813	-0.602668420696272	1	0	1.21643725734892	0	0	7.12915237012452	3.66481351899613	0.76834196496126	2.88625945645767	2.4260281689479	1.97397417156899	1.06695804117676	1.54232686497929	0.713928749910759	2.29132949318112	0.702045700122705	1.28508674048649	2.08136279763786	4.2661664792139	3.33866202482206	0.696635700625068	0.521869191811346
Nucleotides	HMDB0000288	C00105	UMP	0.264675250988934	0	0.802891102253578	1	1.4619812738794	0.547924832320212	1	0	1.4133832679482	0	0	0.00849720187142374	0.379664134342045	0.621711818976287	0.322725213485773	0.323078811845362	0.510510561612669	0.491582762426989	0.80059715128696	0.700788956967616	0.166773982098626	1.01745753640972	0.418800589533542	0.477103220088908	0.188040395778023	0.254859696551302	1.25294190759904	1.21131105989239
Carbohydrates	HMDB0002923	NA	Isomaltose	0.235870012340601	0	0.802891102253578	1	0.722981758106328	-0.46796884857065	1	0	0.90368654525979	0	0	1.24908867509929	0.46403394197361	0.486812084670112	0.77332268137157	0.769514988213498	1.23089768744388	0.480410426917284	0.553353913389516	0.424853305161617	0.27553962259773	0.478205042112567	0.648280364620415	0.775292732644476	0.84030551863304	1.03855326344656	0.451059086735655	0.411750004548401
Alcohols	NA	NA	Palatinitol	0.541423282599753	0	0.828824443530326	1	0.645981195860186	-0.63043592537699	1	0	0.373138575683443	0	0	1.17261385825648	0.674958461052524	0.522003319706505	0.407973383085789	0.193847287107217	0.204204224645068	0.0279308387742607	0.364978113086702	0.249656065919713	1.45020853998805	0.157705918143506	0.37864162889334	0.387646366322238	0.135154034465454	0.216630742068607	0.370870804649317	0.105331396512382
Fatty Acids	HMDB0002356	NA	Hexacosanoic acid	0.4234471410942	0	0.802891102253578	1	0.913243880953336	-0.130927912818385	1	0	1.46048991310348	0	0	0.747753764685289	2.08815273888125	0.422294820436723	0.919462400685882	0.0763640827998127	0.635302032229099	0.497168930181841	0.447392525719183	0.389813857313236	0.717853227294085	0.406983014563887	0.573699437717181	0.578487654357801	0.517111088389563	0.79643655172282	0.395929642801297	0.383023260045024
Nucleotides	HMDB0000045	C00020	AMP	0.605841217605923	0	0.828824443530326	1	1.18731348869523	0.247700902860236	1	0	1.19931256399318	0	0	0.671278947842475	1.81395086407866	2.06455245546842	1.24827676914309	1.31581188824293	2.0136805485833	1.38536960320333	1.57176058377661	2.04980769913028	1.31243872868919	4.27840894060286	1.75552027941457	1.65793368980896	1.02834591441106	1.29978445241164	2.05482472846243	1.79542153146105
Vitamins	HMDB0001893	C02477	alpha-Tocopherol	0.437359736176251	0	0.802891102253578	1	0.759051765879635	-0.397729816847173	1	0	0.723881513759565	0	0	2.10730606411309	0.495672619835447	0.240473439415356	1.16302859954307	1.61539405922681	1.0720721793866	0.301653058762016	0.388525088124554	0.302215237692284	1.2254262162899	0.320499123969061	0.401589606402027	0.912459908420037	1.51607569096031	0.892008937929558	0.275647219671789	0.459627912054029
Lipids	HMDB0000067	C00187	Cholesterol	0.400696509091454	0	0.802891102253578	1	0.793377605369906	-0.333920419710398	1	0	0.833011236012171	0	0	120.923679832231	39.7698180723292	21.0795497867998	68.3385862443554	75.1363833148004	57.9259317243175	28.3162843493455	30.8524240433453	24.1684591534207	62.3952224329859	29.8878151320355	35.1390905601773	54.5567532171667	77.4843955852816	63.7404101074807	20.9642239979472	26.4764828506123
Lipids	HMDB0002719	C01802	Desmosterol	0.672974084738791	0	0.889771105325784	1	1.01031229160673	0.0148013047721756	1	0	1.29192455955104	0	0	1.39354110691349	2.49945555108513	0.0351912350363936	0.980353950400179	0.393568734429804	1.07774451896008	0.614478453033736	0.64165506978146	0.31097509965438	0.819367825093248	0.605387234163782	0.877760139707287	0.97209781093115	0.863810568105293	0.745464612412559	0.426000248583674	1.27834013040027
Organic Acids	HMDB0000710	C01991	4-Hydroxybutyric acid	0.503713876510432	0	0.820096146054174	1	0.923795210107401	-0.114355029077349	1	0	0.469901423605316	0	0	0.288904863628407	0.253109422894696	0.293260291969947	0.38361676320007	0.446436176368136	0.334668034834972	0.301653058762016	0.276676956694758	0.232136341995523	0.304543793397491	0.213666082646041	0.263901741349903	0.268370561300011	0.452472202340868	0.363175067585606	0.36585903701892	0.215450583775326
Carbohydrates	HMDB0000618	C00199	Ribulose-5-phosphate	0.95190910214956	0	0.988406366840136	1	1.01362154158179	0.019519090209934	1	0	0.222423203306615	0	0	0.331390872985526	0.72241647784528	0.639307436494484	1.13258282468592	1.29231524738145	2.02502522773025	1.34626642891937	1.1125945705385	0.586910751460379	0.551079245195459	1.19042531759937	0.642543370243243	1.65793368980896	0.793295419688535	1.52915817930781	1.16273009025191	1.69487792569923
Fatty Acids	HMDB0000638	C02679	Dodecanoic acid	0.729453288352699	0	0.90540655206611	1	0.973946881532412	-0.0380850041398163	1	0	0.342758841542695	0	0	0.467346102928306	0.348025456480208	0.398833997079127	0.37752760822864	0.364197933352953	0.300633997394127	0.307239226516868	0.306110675492073	0.337254685540665	0.427811519296475	0.376459288471596	0.390115617647683	0.357827415066681	0.370204529187983	0.32494611310291	0.315741360714959	0.244177328278703
Carbohydrates	NA	NA	Methyl alpha-D-Mannopyranoside	0.835254323606931	0	0.951127755783615	1	0.965518828849453	-0.0506237010424983	1	0	0.287012086768401	0	0	9.9842121989229	17.2272600957703	13.4254561663842	10.3150285216019	12.9642715953221	16.1548231052542	7.54691263680525	9.33637560250822	15.3122387097424	16.7571596795619	18.7008695192106	11.7952604394652	11.1522877695782	4.44245435025579	10.3027032330864	7.31718074037841	9.53249138437054
