# Supplementary material for: Yiai Fuzheng decoction inhibits triple-negative breast cancer by remodeling the immune microenvironment
Source: Front Immunol. 2025 Sep 30;16:1615631. doi: 10.3389/fimmu.2025.1615631 (PMC12518410; doi:10.3389/fimmu.2025.1615631)
Supplement: Supplementary file 2 [file DataSheet1.zip › Supplementary File 2/Treatment/C_vs_D/06_Potential_Biomarkers/Markers_Z_Score.csv]

	Dehydroascorbic acid	Kynurenine	Mannose	Methylcysteine	Oleamide	Phosphoglycolic acid	Ribitol	Thymidine
C2100	-1.74489638467496	-1.66808748763045	-0.792999513630472	-0.104973568105436	0.723603217822785	-1.4133350362506	-1.29697241788779	0.181187167971079
C2027	-0.137490570109268	-0.220141213415213	1.55286451515062	0.158286523975613	0.2744127322261	-0.803695867131868	-0.275021224562507	2.59979665788759
C2039	-0.416474943901483	0.25642891924421	-0.229034235998555	-0.660163177311139	-0.0201283753709442	-0.840239674601336	-1.15615393512263	-1.01198880881111
C2041	-0.931279408642425	-1.36603565540564	-0.401789583637883	1.21710560209675	-0.373853049222117	0.991122670455112	-0.857867207202696	0.166444508846948
C2093	0.0635210848652267	-0.98816185878993	-0.870391095442809	1.68824881273481	-0.505938223526516	-0.408136540433893	-1.49664469235848	0.537594470966259
C2096	-0.538855925451016	0.0376990102907437	-1.2920627774232	1.74847255272553	-0.196881488615056	-0.442845502316524	0.779025595140722	0.173009748141186
C2095	-0.194199422657193	-0.605096500951975	-0.920119794801519	0.474806733491604	0.165789571309766	-0.876322002779882	-0.129328069009895	1.45950941077088
C2089	-0.304739072483775	0.0110999340215953	-0.496923901397657	-0.287309314628962	2.02638546918692	-0.306767997440624	-0.442299290406007	0.406675783336789
D2045	2.04160066538895	0.570607216126916	1.63226210246116	-0.345812661185342	-0.898040704672919	-0.0899916817939278	0.974043928566108	0.648723336557786
D2087	-0.333250090771798	-0.298308742573628	-1.23627401908588	0.0756118003018935	2.563418806942	-0.620970805717057	-0.14893484285137	-1.23143883011331
D2099	0.609254670810537	0.281227825044112	-0.149765441747376	-0.850332989878003	-0.997774821119693	1.69524204220421	1.30233504450607	-0.437842382673251
D2034	0.162755544260054	0.863924049655138	0.177241147869244	-0.786124116230668	-0.814686349683049	0.593846384904595	1.04288161188312	0.182914381734898
D2046	-0.332342466256088	-0.432593279591275	0.065252947343485	-0.0486579869387695	-0.775390320293278	1.797571444849	-0.528735103378642	-0.315853491457144
D2030	-0.878714708762798	-0.509349272291239	-0.386600329232769	0.950008179315799	-0.546198281987729	-0.560731937822963	0.282237421821603	-0.303607293353556
D2037	-0.4279046772932	1.34849270910279	1.00043085483457	0.0487111780423765	0.487531145568699	-0.795859544141461	-0.920927503852533	-0.934324946478428
D2049	1.49017048992756	2.51963411285986	0.443237134653732	-1.43208303206361	-0.697200140391573	1.52979097811581	1.32838144592784	-0.879204511836214
D2048	1.87284521575167	0.19866023430399	1.90467199008531	-1.84579453634245	-0.415049188173406	0.551323069901426	1.54397923878709	-1.24159520149041
