# Supplementary material for: Yiai Fuzheng decoction inhibits triple-negative breast cancer by remodeling the immune microenvironment
Source: Front Immunol. 2025 Sep 30;16:1615631. doi: 10.3389/fimmu.2025.1615631 (PMC12518410; doi:10.3389/fimmu.2025.1615631)
Supplement: Supplementary file 2 [file DataSheet1.zip › Supplementary File 2/Treatment/C_vs_D/06_Potential_Biomarkers/Markers.csv]

Class	HMDB	KEGG	Metabolite	Uni_P	IS_Uni_P_Sig	Uni_FDR	IS_Uni_FDR_Sig	FC	log2FC	IS_log2FC_Sig	IS_Uni_Test_Pooled_Sig	OPLSDA_VIP	IS_OPLSDA_Sig	IS_All_Test_Pooled_Sig	C2100	C2027	C2039	C2041	C2093	C2096	C2095	C2089	D2045	D2087	D2099	D2034	D2046	D2030	D2037	D2049	D2048
Nucleotides	HMDB0000273	C00214	Thymidine	0.022722807322508	1	0.802891102253578	1	0.858802952000946	-0.219600944643394	1	1	2.6465926550907	0	1	1.1471222526422	1.5344758762991	0.956028551822026	1.14476113462878	1.20420284415089	1.14581259384177	1.35185259667422	1.18323549565205	1.22200074371228	0.920882422892412	1.04798126250201	1.14739887543436	1.06751845494893	1.06947975098751	0.968466846894949	0.977294687927253	0.919255824108059
Amino Acids	HMDB0002108	NA	Methylcysteine	0.0346352015679549	1	0.802891102253578	1	0.856178662145549	-0.22401621403648	1	1	1.92148051530372	0	1	0.951686609599459	0.991345239670894	0.868050464231042	1.15085028960021	1.221825324797	1.23089768744388	1.0390272024025	0.924218770235682	0.915405575038948	0.978890764491934	0.839402467538017	0.849075167821428	0.960170230428928	1.11061358756395	0.974838339308731	0.751765144559426	0.689441868081044
Organic Acids	HMDB0000816	C00988	Phosphoglycolic acid	0.0418724371594908	1	0.802891102253578	1	1.25542790699125	0.328179184155021	1	1	1.8685271777145	0	1	36.3850184134365	44.0621320355851	43.6019402100917	66.6640686272122	49.0433636381259	48.6062778050995	43.147559738478	50.3198856558892	53.0497240424485	46.363167023418	75.5309602153754	61.6612155658426	76.8195822245653	47.121747929499	44.1608139199269	73.4474546234559	61.1257245124353
Carbohydrates	HMDB0000508	C00474	Ribitol	0.0122491800853885	1	0.802891102253578	1	1.22080929334734	0.287837849767952	1	1	2.01664523560826	0	1	0.688273351585323	0.843698076315655	0.709689906567271	0.755055216457281	0.657905944121464	1.00400410450492	0.865856002002083	0.818257382565349	1.03366371152723	0.86287408129289	1.08359227627635	1.04413297664527	0.805111683900033	0.928449454153989	0.745464612412559	1.08755357579597	1.1203430356317
Lactones	HMDB0001264	C00425	Dehydroascorbic acid	0.0361656699890949	1	0.802891102253578	1	1.57288158589652	0.653410061808678	1	1	1.77920769631702	0	1	0.518329314156848	2.14088386865097	1.85927025108946	1.33961409371453	2.34378992593271	1.73573590948307	2.08364057255985	1.97205915942009	4.34051160221817	1.94327944358399	2.89466669108565	2.44395960467519	1.9441956218623	1.39267418123098	1.84773279999694	3.78388456094911	4.1701657437402
Carbohydrates	HMDB0000169	C00159	Mannose	0.0359522830111065	1	0.802891102253578	1	1.18493343737181	0.244806019232618	1	1	1.14593801286206	0	1	18.328464436661	28.3324360252751	20.7335026422752	19.9967849261751	17.9984268998943	16.200201821842	17.7863581314492	19.5910832314927	28.6710282019376	16.4381138007646	21.0715455790453	22.4660699810048	21.9884946558476	20.0615597245678	25.9765745709915	23.6004137715356	29.8327241667568
Amino Acids	HMDB0000684	C00328	Kynurenine	0.0216548783132263	1	0.802891102253578	1	1.41422347683791	0.500010114101198	1	1	1.9832328532659	0	1	0.237921652399865	0.469307054950583	0.545464143064101	0.286190283657195	0.346575452706842	0.510510561612669	0.407790246104207	0.506259963313813	0.595670613422474	0.456815690096236	0.549427069661248	0.642543370243243	0.435356688331129	0.423090890500552	0.719978642757429	0.907129941101707	0.536232564063034
Amides	HMDB0002117	C19670	Oleamide	0.046400658165364	1	0.802891102253578	1	0.590745164135853	-0.759392180600688	1	1	0.810882626868842	0	1	0.365379680471221	0.300567439687452	0.258069056933553	0.207031269028609	0.187973126891847	0.232565922512438	0.284894555497459	0.553353913389516	0.131397929431428	0.630840714894802	0.117007616687118	0.143424859429295	0.149094756277784	0.18216413340996	0.331317605516693	0.160376564172677	0.201087211523638
