# Supplementary material for: Yiai Fuzheng decoction inhibits triple-negative breast cancer by remodeling the immune microenvironment
Source: Front Immunol. 2025 Sep 30;16:1615631. doi: 10.3389/fimmu.2025.1615631 (PMC12518410; doi:10.3389/fimmu.2025.1615631)
Supplement: Supplementary file 2 [file DataSheet1.zip › Supplementary File 2/Treatment/C_vs_D/04_OPLS_DA/OPLSDA_R2X_R2Y_Q2.csv]

	R2X	R2X(cum)	R2Y	R2Y(cum)	Q2	Q2(cum)
P1	0.0806	0.0806	0.301	0.301	-0.0259	-0.0259
O1	0.332	0.413	0.586	0.887	-0.397	-0.423
sum	0.413	NA	0.887	NA	-0.423	NA
