# Supplementary material for: Yiai Fuzheng decoction inhibits triple-negative breast cancer by remodeling the immune microenvironment
Source: Front Immunol. 2025 Sep 30;16:1615631. doi: 10.3389/fimmu.2025.1615631 (PMC12518410; doi:10.3389/fimmu.2025.1615631)
Supplement: Supplementary file 2 [file DataSheet1.zip › Supplementary File 2/Treatment/C_vs_D/04_OPLS_DA/OPLSDA_VIP.csv]

Class	Metabolite	HMDB	VIP	Corr.Coeffs.	P	FDR
Nucleotides	Thymidine	HMDB0000273	2.6465926550907	-0.751482676677345	0.000505172618478599	0.099519005840284
Imidazoles	Urocanic acid	HMDB0000301	2.09213594722029	-0.594048320419038	0.011920636822323	0.584786571062097
Amines	3-Amino-2-piperidone	HMDB0000323	2.07090979952305	-0.588021294591552	0.0130421372124548	0.584786571062097
Amino Acids	Phosphoserine	HMDB0001721	2.04906059739454	0.58181735653285	0.0142820555583674	0.584786571062097
Carbohydrates	Ribitol	HMDB0000508	2.01664523560826	0.572613226538096	0.016290854637056	0.584786571062097
Amino Acids	Kynurenine	HMDB0000684	1.9832328532659	0.563125999076587	0.0185871899963169	0.584786571062097
Amino Acids	Methylcysteine	HMDB0002108	1.92148051530372	-0.545591826549641	0.023490963684878	0.584786571062097
Organic Acids	Phosphoglycolic acid	HMDB0000816	1.8685271777145	0.530556072636396	0.0284478782881835	0.584786571062097
Carbohydrates	Glyceraldehyde	HMDB0001051	1.85128866365405	-0.525661309302429	0.0302240517500086	0.584786571062097
Organic Acids	Fumaric acid	HMDB0000134	1.79633475670906	0.510057506803597	0.0364593099046742	0.584786571062097
Nucleotides	7-Methylxanthine	HMDB0001991	1.79416844888519	-0.509442397863859	0.0367237349061947	0.584786571062097
Amino Acids	Aminoadipic acid	HMDB0000510	1.78700902567428	0.507409526463095	0.0376080366729172	0.584786571062097
Lactones	Dehydroascorbic acid	HMDB0001264	1.77920769631702	0.505194390009907	0.0385899767705952	0.584786571062097
Nucleotides	Thymine	HMDB0000262	1.65318266521988	-0.469410406586896	0.0573007418484146	0.630757628742199
Amino Acids	GABA	HMDB0000112	1.63088074587965	0.463077922436531	0.0612129299848893	0.630757628742199
Amino Acids	Cystine	HMDB0000192	1.61008258063951	-0.457172419428889	0.0650365137132723	0.630757628742199
Organic Acids	Malic acid	HMDB0000156	1.60864316597346	0.456763707047704	0.0653075084142707	0.630757628742199
Vitamins	Ascorbic acid	HMDB0000044	1.60233746607466	0.454973244798382	0.0665044940521964	0.630757628742199
Amino Acids	Glutamic acid	HMDB0000148	1.58850407926061	0.451045345077757	0.0691869696611542	0.630757628742199
Carbohydrates	Arabinose	HMDB0000646	1.57069407532549	0.445988310931209	0.072756612486149	0.630757628742199
Lipids	MG170	HMDB0072856	1.56035379823057	-0.443052256871689	0.0748899922475459	0.630757628742199
Amino Acids	Methionine sulfoxide	HMDB0002005	1.5482146387056	-0.439605421910181	0.0774524379900091	0.630757628742199
Indoles	Indolelactic acid	HMDB0000671	1.53819073471123	-0.436759199923598	0.0796160836887576	0.630757628742199
Carbohydrates	Fructose 6-phosphate	HMDB0000124	1.5165448357757	0.430612988477017	0.0844377890250201	0.630757628742199
Carbohydrates	Glucose	HMDB0000122	1.47421825519226	-0.418594632720506	0.0944713178787019	0.630757628742199
Nucleotides	Uridine	HMDB0000296	1.47143718439777	0.417804965855584	0.0951592099375087	0.630757628742199
Fatty Acids	Hexacosanoic acid	HMDB0002356	1.46048991310348	-0.414696559762671	0.0979018970255821	0.630757628742199
Fatty Acids	Pelargonic acid	HMDB0000847	1.45735127356838	-0.41380536359222	0.0986985585050407	0.630757628742199
Fatty Acids	2-Hydroxy-3-methylbutyric acid	HMDB0000407	1.41497521562659	-0.401772959063369	0.109912151173465	0.630757628742199
Nucleotides	UMP	HMDB0000288	1.4133832679482	0.40132093593084	0.110350236587848	0.630757628742199
Eicosanoids	Prostaglandin E2	HMDB0001220	1.40979224173109	0.400301287520473	0.111342975831667	0.630757628742199
Lipids	Glycero-3-phosphate	HMDB0000126	1.39071989596157	0.394885819665294	0.116721408568458	0.630757628742199
Lipids	1-Monostearin	HMDB0011131	1.37596338669374	-0.3906958053608	0.12100620982982	0.630757628742199
Amines	Urea	HMDB0000294	1.37424922211769	0.39020907953943	0.121510989098034	0.630757628742199
Organic Acids	Pyruvic acid	HMDB0000243	1.37238444010767	-0.38967958688267	0.12206179359076	0.630757628742199
Lipids	beta-Glycerophosphoric acid	HMDB0002520	1.35679240006991	0.385252329080115	0.126735747148855	0.630757628742199
Carbohydrates	Glucose-1-phosphate	HMDB0001586	1.35444258390173	0.384585114146086	0.127450799465683	0.630757628742199
Nucleotides	Inosine	HMDB0000195	1.35259554258319	0.384060658842653	0.128014825292968	0.630757628742199
Carbohydrates	Fructose	HMDB0000660	1.32988643923858	0.377612557457075	0.13509189881756	0.630757628742199
Pyrazines	2,5-Dihydroxypyrazine	NA	1.31491879560397	0.373362592929872	0.139901703926503	0.630757628742199
Nucleotides	Deoxyinosine	HMDB0000071	1.30603617988026	-0.370840432284142	0.142811206738969	0.630757628742199
Nucleotides	Hypoxanthine	HMDB0000157	1.30019485147235	0.369181825282841	0.144747036482439	0.630757628742199
Lipids	Desmosterol	HMDB0002719	1.29192455955104	-0.366833529976431	0.147518497469494	0.630757628742199
Lipids	1-Monoolein	HMDB0011567	1.29071240561502	-0.366489346793334	0.147927731857562	0.630757628742199
Carbohydrates	Maltose	HMDB0000163	1.28696733849176	0.365425959475038	0.149197005403627	0.630757628742199
Alcohols	Inositol-4-phosphate	HMDB0001313	1.28615726476744	-0.365195944338598	0.149472530376658	0.630757628742199
Amino Acids	Arginine	HMDB0000517	1.27880489756227	-0.36310828775245	0.151989145792307	0.630757628742199
Carbohydrates	N-Acetyl-D-glucosamine	HMDB0000215	1.27389093751113	0.361713000931407	0.153687137967642	0.630757628742199
Organic Acids	Lactic acid	HMDB0000190	1.2374771324505	-0.351373539117237	0.166672753801688	0.653327798570215
Fatty Acids	Tetracosanoic acid	HMDB0002003	1.21643725734892	-0.345399404175134	0.174502756073047	0.653327798570215
Organic Acids	Uric acid	HMDB0000289	1.21445097575129	-0.344835412505034	0.175254429452063	0.653327798570215
Organic Acids	3,4-Dihydroxybutyric acid	HMDB0000337	1.20720268070392	-0.342777306527496	0.178015755328584	0.653327798570215
Inorganic Oxide	Pyrophosphate	HMDB0000250	1.20344143264715	0.341709324738946	0.17946001122868	0.653327798570215
Nucleotides	AMP	HMDB0000045	1.19931256399318	0.340536959485925	0.181054383760597	0.653327798570215
Vitamins	Niacinamide	HMDB0001406	1.19584366938844	0.339551989548193	0.18240116203737	0.653327798570215
Organic Acids	Oxalic acid	HMDB0002329	1.18290879681649	-0.335879217070665	0.187481614041822	0.659533535111409
Carbohydrates	Ribose	HMDB0000283	1.16032296117424	0.329466116743047	0.196575101155192	0.664924129381677
Organic Acids	Hypotaurine	HMDB0000965	1.15610081491075	0.328267265922801	0.198306529070637	0.664924129381677
Fatty Acids	ETA	HMDB0002177	1.15296441339922	-0.327376705224507	0.199599156620579	0.664924129381677
Carbohydrates	Mannose	HMDB0000169	1.14593801286206	0.325381604742035	0.202514963263455	0.664924129381677
Organic Acids	Shikimic acid	HMDB0003070	1.07241041425163	-0.304503923959865	0.234694379358506	0.701885318809498
Nucleotides	UDP-N-acetylglucosamine	HMDB0000290	1.05482172021944	0.299509729312968	0.242845883541853	0.701885318809498
Amino Acids	Serine	HMDB0000187	1.04983753589283	-0.298094502768147	0.245187803715954	0.701885318809498
Carbohydrates	Glycerol	HMDB0000131	1.0476288710349	-0.297467366825587	0.246230110398629	0.701885318809498
Amines	Sphingosine	HMDB0000252	1.04240885308788	-0.295985176866516	0.248704563686642	0.701885318809498
Fatty Acids	Arachidonic acid	HMDB0001043	1.02428707626574	-0.290839616847578	0.257415310508839	0.701885318809498
Organic Acids	Guanidoacetic acid	HMDB0000128	1.01226139266721	0.287425002633291	0.263299073696727	0.701885318809498
Amino Acids	Pyroglutamic acid	HMDB0000267	1.00812960377089	0.286251808196551	0.265339639108655	0.701885318809498
Amino Acids	alpha-Aminobutyric acid	HMDB0000452	0.982666711136106	0.279021786350789	0.278129621060028	0.701885318809498
Carbohydrates	6-Phosphogluconic acid	HMDB0001316	0.982662408521248	-0.279020564651437	0.278131813454577	0.701885318809498
Fatty Acids	Oleic acid	HMDB0000207	0.972883895738953	-0.276244019894756	0.283141662314315	0.701885318809498
Carbohydrates	Arabitol	HMDB0000568	0.965628663664567	0.274183944193765	0.286893892973523	0.701885318809498
Amino Acids	Cysteine	HMDB0000574	0.952412556615458	-0.270431317025615	0.293805793330876	0.701885318809498
Carbohydrates	Erythrose	HMDB0002649	0.946145671360193	0.268651875940491	0.297117958968676	0.701885318809498
Organic Acids	Maleamic acid	NA	0.93532461749597	-0.265579308461429	0.302889476298788	0.701885318809498
Peptides	Alanylalanine	HMDB0028680	0.92928834842427	0.263865349333484	0.306137773674705	0.701885318809498
Fatty Acids	cis-Vaccenic acid	HMDB0240219	0.926544428026202	-0.263086231080675	0.307621168703818	0.701885318809498
Lipids	2-Monoolein	HMDB0011537	0.926244933752825	-0.263001191640331	0.307783336229811	0.701885318809498
Amino Acids	Pipecolic acid	HMDB0000716	0.923319328553387	0.262170485176325	0.309370131362391	0.701885318809498
Carbohydrates	Cellobiose	HMDB0000055	0.9207300446298	0.26143527493918	0.310778542328778	0.701885318809498
Carbohydrates	Tartaric acid	HMDB0000956	0.917683315753306	-0.260570176199178	0.312440618900966	0.701885318809498
Amino Acids	3-Cyanoalanine	HMDB0060245	0.912822691079884	0.259190033609845	0.315103060379859	0.701885318809498
Organic Acids	Glycolic acid	HMDB0000115	0.908992072303831	-0.258102354459213	0.317210684928233	0.701885318809498
Carbohydrates	Isomaltose	HMDB0002923	0.90368654525979	-0.256595884751239	0.320143447097091	0.701885318809498
Lipids	Hexadecylglycerol	NA	0.902964672027292	-0.256390913567655	0.320543703556455	0.701885318809498
Fatty Acids	11Z-Eicosenoic acid	HMDB0002231	0.899283286109031	-0.255345608111065	0.322589471529302	0.701885318809498
Lipids	Etiocholanolone	HMDB0000490	0.896131215273132	-0.254450598210587	0.324347141900895	0.701885318809498
Lipids	Octadecylglycerol	HMDB0011143	0.895968163736498	-0.254404300793057	0.324438214982888	0.701885318809498
Phenylpropanoids	Nepsilon-trimethyllysine	HMDB0304563	0.890780673630245	-0.25293134690165	0.32734348829912	0.701885318809498
Fatty Acids	Linoleic acid	HMDB0000673	0.889115916230841	-0.252458649924986	0.328279037439408	0.701885318809498
Nucleotides	Adenine	HMDB0000034	0.883411579026669	0.250838940680114	0.331496483953733	0.701885318809498
Amines	Spermidine	HMDB0001257	0.881801276867052	0.25038170591267	0.332408043756159	0.701885318809498
Carbohydrates	Rhamnose	HMDB0000849	0.880932996978417	0.250135163516521	0.332900160761786	0.701885318809498
Carbohydrates	Xylitol	HMDB0002917	0.877139946563812	0.249058151656439	0.335054892387263	0.701885318809498
Amino Acids	Aspartic acid	HMDB0000191	0.869821493383895	0.246980124735974	0.339234984626534	0.701885318809498
Organic Acids	3-Hydroxybutyric acid	HMDB0000357	0.861634889703318	0.24465559215823	0.343946256878313	0.701885318809498
Nucleotides	Orotic acid	HMDB0000226	0.858779313522939	0.243844769976222	0.345598354946809	0.701885318809498
Carbohydrates	Fructose 1,6-bisphosphate	HMDB0001058	0.844311573824855	0.23973674990261	0.354038068995348	0.708895623555782
Lipids	Cholesterol	HMDB0000067	0.833011236012171	-0.236528092880722	0.360710406965041	0.708895623555782
Amino Acids	Leucine	HMDB0000687	0.827617921279557	0.234996696432677	0.363919646815068	0.708895623555782
Fatty Acids	Methylsuccinic acid	HMDB0001844	0.819271869241371	-0.232626889536523	0.368917272262828	0.708895623555782
Alcohols	Inositol	HMDB0000211	0.817155910491923	-0.232026076887204	0.370190356172915	0.708895623555782
Amides	Oleamide	HMDB0002117	0.810882626868842	-0.230244819027381	0.373979064415143	0.708895623555782
Amino Acids	Methionine	HMDB0000696	0.81045300682536	0.23012283122559	0.374239313958382	0.708895623555782
Amino Acids	trans-4-Hydroxyproline	HMDB0000725	0.769642802569278	0.218535040610695	0.399415018168957	0.746499845587578
Carbohydrates	Xylose	HMDB0000098	0.766056602729127	0.217516762618503	0.401669967676565	0.746499845587578
Nucleotides	Xanthosine	HMDB0000299	0.745060528650815	0.211555064690514	0.415008472438916	0.752941924957641
Fatty Acids	Heptadecanoic acid	HMDB0002259	0.739399452458152	-0.209947639126949	0.41864452877572	0.752941924957641
Fatty Acids	DHA	HMDB0002183	0.736853741634816	-0.209224801186668	0.420285070679095	0.752941924957641
Fatty Acids	Behenic acid	HMDB0000944	0.733029267089001	-0.208138866650031	0.42275603590297	0.752941924957641
Vitamins	alpha-Tocopherol	HMDB0001893	0.723881513759565	-0.205541421915056	0.428697128646036	0.752941924957641
Amino Acids	Asparagine	HMDB0000168	0.71969781189697	-0.204353487131033	0.431428689114555	0.752941924957641
Lactones	Erythrono-1,4-lactone	HMDB0000349	0.718991786989676	0.204153015975748	0.431890545787885	0.752941924957641
Amino Acids	Aminomalonic acid	HMDB0001147	0.69498831737194	0.197337387751592	0.447744488219224	0.767068789684795
Amino Acids	Glutamine	HMDB0000641	0.694933134519988	0.197321718941656	0.447781273166251	0.767068789684795
Organic Acids	Ketoleucine	HMDB0000695	0.677678989341569	-0.192422517253962	0.459357997473952	0.774661316923184
Organic Acids	alpha-Hydroxyisobutyric acid	HMDB0000729	0.676613105033273	-0.19211986637511	0.460078041015292	0.774661316923184
Alcohols	Octadecanol	HMDB0002350	0.670056889903402	-0.190258271964202	0.464519416398059	0.775511229071335
Lipids	O-Phosphoethanolamine	HMDB0000224	0.649728604031655	0.184486188130379	0.478425060076962	0.779533116199584
Amino Acids	Creatine	HMDB0000064	0.649373534678508	0.184385368509575	0.478669741377637	0.779533116199584
Carbohydrates	Sucrose	HMDB0000258	0.649185230503851	-0.184331900770621	0.47879952822411	0.779533116199584
Organic Acids	Allantoic acid	HMDB0001209	0.619635225373934	0.175941370060069	0.499377896584629	0.806372505140753
Organic Acids	Succinic acid	HMDB0000254	0.612153486505486	0.173816979236174	0.504653916029403	0.808266841120263
Fatty Acids	Capric acid	HMDB0000511	0.603592652510725	-0.171386186408045	0.510723002601811	0.811390576714168
Nucleotides	Adenosine	HMDB0000050	0.597390497516094	0.169625125057116	0.515141167412235	0.811862479841682
Carbohydrates	Mannitol	HMDB0000765	0.578077780398837	-0.164141405329687	0.529011577531479	0.819744523294799
Alcohols	1-Hexadecanol	HMDB0003424	0.57176984284747	-0.162350307713552	0.533578488079083	0.819744523294799
Fatty Acids	Pentadecanoic acid	HMDB0000826	0.561246005865048	-0.159362133024389	0.541237160966738	0.819744523294799
Phenylpropanoic Acids	2-Hydroxycinnamic acid	HMDB0002641	0.559941774966623	-0.158991805189968	0.542189720971592	0.819744523294799
Amines	Melamine	HMDB0041922	0.544720202415372	0.154669739207487	0.553361972249612	0.819744523294799
Amino Acids	N-Acetyaspartic acid	HMDB0000812	0.543237047988225	-0.154248607207179	0.554455945097172	0.819744523294799
Nucleotides	Cytidine	HMDB0000089	0.541384252981695	0.153722518181668	0.555823894236474	0.819744523294799
Fatty Acids	Erucic acid	HMDB0002068	0.541228071317477	-0.153678171419483	0.555939273140945	0.819744523294799
Amino Acids	Homoserine	HMDB0000719	0.53899144850028	0.153043096997225	0.557592721428949	0.819744523294799
Organic Acids	Citric acid	HMDB0000094	0.512746962848458	-0.145591146925605	0.577152408586889	0.840031403018793
Carbohydrates	1,5-anhydroglucitol	HMDB0002712	0.509064115050988	-0.144545426377974	0.57992015639876	0.840031403018793
Amino Acids	Taurine	HMDB0000251	0.486433967057317	-0.138119743847957	0.597048136603378	0.853166561826896
Organic Acids	4-Hydroxybutyric acid	HMDB0000710	0.469901423605316	-0.133425436251472	0.609689571295528	0.853166561826896
Organic Acids	2-Hydroxyglutaric acid	HMDB0000606	0.466683845140255	0.132511825888089	0.61216218438384	0.853166561826896
Nucleotides	Pseudouridine	HMDB0000767	0.464374536741959	-0.131856112870415	0.613939263892727	0.853166561826896
Organic Acids	2-Hydroxybutyric acid	HMDB0000008	0.460111756088496	-0.13064572418087	0.617224933027018	0.853166561826896
Pyridines	2-Hydroxypyridine	HMDB0013751	0.459889364292239	0.130582577484683	0.617396537581599	0.853166561826896
Carbohydrates	Fructose-1-phosphate	HMDB0001076	0.450668783042341	-0.12796445373796	0.624527816976056	0.853166561826896
Amines	Maleimide	NA	0.449177313015279	0.127540960577438	0.625684320483264	0.853166561826896
Carbohydrates	Fucose	HMDB0029196	0.44623887269565	0.12670660966499	0.627965235862436	0.853166561826896
Carbohydrates	Galactose	HMDB0000143	0.429171974884554	0.12186057564272	0.641275615291679	0.856707052452997
Fatty Acids	Stearic acid	HMDB0000827	0.427738042902516	-0.121453420033804	0.642398720844476	0.856707052452997
Lipids	2-Monopalmitin	HMDB0011533	0.419647357853839	-0.119156122924316	0.648749304425396	0.856707052452997
Pyridines	Quinolinic acid	HMDB0000232	0.415221933973312	-0.117899552754073	0.652232671979003	0.856707052452997
Nucleotides	5'-Methylthioadenosine	HMDB0001173	0.415117427200452	0.117869878739355	0.652315014558119	0.856707052452997
Fatty Acids	Nervonic acid	HMDB0002368	0.403545443361326	-0.114584089604723	0.66145607200711	0.861773185364096
Vitamins	Pantothenic acid	HMDB0000210	0.378203299225466	0.107388353505582	0.681631787324089	0.861773185364096
Amino Acids	Phenylalanine	HMDB0000159	0.377251171178676	0.10711800297326	0.68239389986975	0.861773185364096
Carbohydrates	Threonic acid	HMDB0000943	0.375999703340439	-0.106762656864729	0.683396054628565	0.861773185364096
Alcohols	Palatinitol	NA	0.373138575683443	-0.10595025837724	0.685689074558397	0.861773185364096
Fatty Acids	Palmitoleic acid	HMDB0003229	0.372879614881712	0.105876728151096	0.68589674429792	0.861773185364096
Carbohydrates	Glucose 6-phosphate	HMDB0001401	0.371761232374422	0.105559170751959	0.686793858386615	0.861773185364096
Lipids	1-Monopalmitin	HMDB0011564	0.353988759793538	0.100512793388004	0.701102477547483	0.868012079381712
Amino Acids	Lysine	HMDB0000182	0.353355568940624	0.100333002986153	0.701614049058723	0.868012079381712
Carbohydrates	Maltitol	HMDB0002928	0.346741544698537	-0.0984549940558813	0.706964901575357	0.868012079381712
Fatty Acids	Dodecanoic acid	HMDB0000638	0.342758841542695	-0.0973241315401834	0.710193259558459	0.868012079381712
Amino Acids	Alanine	HMDB0000161	0.33832015052373	0.0960637942527434	0.713796735329123	0.868012079381712
Carbohydrates	N-Acetylneuraminic acid	HMDB0000230	0.316693982002561	0.0899231851282891	0.731434275430412	0.884003388096878
Amino Acids	Tyrosine	HMDB0000158	0.306216961067471	-0.0869483035496065	0.740025520106235	0.888933094273953
Amino Acids	Threonine	HMDB0000167	0.296439975169369	0.0841721923417068	0.748069049465955	0.891629934654464
Amino Acids	Ornithine	HMDB0000214	0.290822808274211	-0.0825772345360176	0.752701490077426	0.891629934654464
Carbohydrates	Methyl alpha-D-Mannopyranoside	NA	0.287012086768401	-0.08149520508515	0.755848726331449	0.891629934654464
Alkaloids	Anabasine	HMDB0004350	0.277012376864665	0.0786558528523831	0.764124549835239	0.896027001890132
Fatty Acids	3-Hexenedioic acid	HMDB0000393	0.266498344531183	0.0756704621291679	0.772852126876147	0.899573980038733
Pyridines	2,3-Dihydroxypyridine	NA	0.262374823745436	-0.0744996153683535	0.776282114754236	0.899573980038733
Amines	Ethanolamine	HMDB0000149	0.254306607145832	0.0722086980280441	0.783004608300605	0.899851405290369
Amino Acids	Histidine	HMDB0000177	0.24959293166756	0.0708702807016804	0.786938835610127	0.899851405290369
Amino Acids	Valine	HMDB0000883	0.245660384159697	-0.0697536595542268	0.790224838148395	0.899851405290369
Nucleotides	Xanthine	HMDB0000292	0.230155161421055	0.065351052956003	0.803212978378993	0.909384808854377
Carbohydrates	Ribulose-5-phosphate	HMDB0000618	0.222423203306615	0.0631556140135499	0.809708208774282	0.911500097877334
Amino Acids	Tryptophan	HMDB0000929	0.208187933377713	-0.0591136022106306	0.821697028329623	0.919740423755317
Carbohydrates	Gluconic acid	HMDB0000625	0.201026692416554	0.0570802146715729	0.827742467312556	0.92127268960776
Carbohydrates	Dihydroxyacetone	HMDB0001882	0.188684132770848	-0.0535756255759431	0.838183233972807	0.927652230857545
Amino Acids	Proline	HMDB0000162	0.182166509793129	-0.0517249891542598	0.843707021511877	0.92854906836782
Amino Acids	Citrulline	HMDB0000904	0.169351414501028	0.0480862266520444	0.854587901564235	0.934512876454297
Amides	Epsilon-caprolactam	HMDB0062769	0.163837370779866	-0.0465205499972237	0.85927744578438	0.934512876454297
Imidazolines	Parabanic acid	HMDB0062802	0.159044735222172	-0.0451597124726779	0.863357073678589	0.934512876454297
Amines	Ritalinic acid	HMDB0042008	0.130433944051008	0.0370358654236026	0.887776038339915	0.950787901235808
Amino Acids	Isoleucine	HMDB0000172	0.128385435910443	0.0364542049335738	0.889528337295253	0.950787901235808
Amines	Putrescine	HMDB0001414	0.12370537546748	-0.0351253323766562	0.893533475399721	0.950787901235808
Nucleotides	Uracil	HMDB0000300	0.118841823088126	-0.0337443584843695	0.897698221471372	0.950787901235808
Organic Acids	2-Hydroxyvaleric acid	HMDB0001863	0.102779621567103	-0.0291836014033236	0.911469962933258	0.956818120089077
Fatty Acids	Palmitic acid	HMDB0000220	0.0962325135718611	-0.027324592903736	0.91709051449943	0.956818120089077
Organic Acids	Methylphosphate	HMDB0061711	0.09423009055928	0.0267560179844184	0.918810305206875	0.956818120089077
Fatty Acids	Arachidic acid	HMDB0002212	0.0895635361656816	-0.0254309803818933	0.922819506684897	0.956818120089077
Pyridines	4-Hydroxypyridine	NA	0.0639703744160057	0.0181639694728709	0.944836330226156	0.972610886560462
Amines	Spermine	HMDB0001256	0.05887179141438	0.0167162601724036	0.949227446272444	0.972610886560462
Phenylpropanoic Acids	3-Phenyllactic acid	HMDB0000748	0.0512646652612633	-0.0145562664490134	0.955781559064245	0.972610886560462
Amino Acids	beta-Alanine	HMDB0000056	0.048923098494822	-0.0138913938786618	0.957799553262587	0.972610886560462
Organic Acids	Succinic acid Semialdehyde	HMDB0001259	0.0288511323686776	-0.00819209036036684	0.975106591232919	0.985021195881997
Inorganic Oxide	Phosphate	HMDB0001429	0.0185571233814985	-0.00526917382746321	0.983987129767572	0.985021195881997
Fatty Acids	Itaconic acid	HMDB0002092	0.0173586260343567	-0.00492886834347099	0.985021195881997	0.985021195881997
