# Supplementary material for: Yiai Fuzheng decoction inhibits triple-negative breast cancer by remodeling the immune microenvironment
Source: Front Immunol. 2025 Sep 30;16:1615631. doi: 10.3389/fimmu.2025.1615631 (PMC12518410; doi:10.3389/fimmu.2025.1615631)
Supplement: Supplementary file 2 [file DataSheet1.zip › Supplementary File 2/Treatment/C_vs_D/04_OPLS_DA/OPLSDA_Score.csv]

	P1	O1
C2027	-6.91563070670204	6.17293673829215
C2039	-1.54109994287903	4.47972925960234
C2041	-2.48054142116209	-2.85210744725504
C2089	-2.92178792739082	2.09189057176256
C2093	-4.27218417535234	-1.57740566946743
C2095	-4.94358019741897	4.58398381901501
C2096	-3.14390755742589	1.72430941271044
C2100	-3.67872556326703	-14.6233366846601
D2030	3.18416254385782	-8.19045874766804
D2034	1.53738129937011	0.778120359468232
D2037	3.38265862391228	-6.05129249102262
D2045	3.13392347301489	5.38457735202599
D2046	2.26550904284616	-1.78062726876162
D2048	4.1915633420081	7.10268372058101
D2049	4.30008002411476	4.26547005992664
D2087	3.33903488567256	-6.09519529375465
D2099	4.56314425680153	4.58672230920507
