# Supplementary material for: Yiai Fuzheng decoction inhibits triple-negative breast cancer by remodeling the immune microenvironment
Source: Front Immunol. 2025 Sep 30;16:1615631. doi: 10.3389/fimmu.2025.1615631 (PMC12518410; doi:10.3389/fimmu.2025.1615631)
Supplement: Supplementary file 2 [file DataSheet1.zip › Supplementary File 2/Treatment/C_vs_D/05_Univariate_Analysis/AllMet_Test.csv]

Class	Metabolite	C.Mean	D.Mean	C.Median	D.Median	C.SD	D.SD	C.IQR	D.IQR	P	FDR	FC	log2FC	test.method
Amides	Epsilon-caprolactam	11.5709239437099	11.3969263774212	10.293361728599	12.5181217309889	3.34784348189027	4.40663577030982	[9.36840063911724,12.6026637641781]	[7.76999756037844,15.3234392551471]	0.742986425339367	0.90540655206611	1.21613541436212	0.282303879070738	wilcox.test
Pyridines	2-Hydroxypyridine	49.3226556956046	52.759419045552	50.579572632539	54.3998022288755	10.5659846777131	10.3433844369672	[47.468150483771,55.455991036011]	[46.1942787249874,58.3440180863583]	0.508736271658862	0.821483979645867	1.06967920322777	0.097178197276764	t.test
Organic Acids	Pyruvic acid	1.77775172553914	1.37857168640131	1.81745613559598	1.46293356617881	0.767547206248927	0.714935189343592	[1.32604366604134,2.31492112220916]	[0.824140604491872,1.7837565041853]	0.28438822910155	0.802891102253578	0.775457937459308	-0.366879566449509	t.test
Organic Acids	Lactic acid	757.370610848686	693.964641819318	756.447008815328	689.953217302476	78.7304505815304	103.975748540163	[719.170851222927,786.6328447017]	[602.768492123605,777.047203416036]	0.181171526226792	0.802891102253578	0.916281450427133	-0.126137281753817	t.test
Organic Acids	alpha-Hydroxyisobutyric acid	4.11322707887886	3.8261428569364	4.08716468605514	3.80150585594687	0.707146032001865	0.538133465958024	[3.76851092205692,4.34768475428931]	[3.50514121293148,4.37193920183904]	0.357792434108587	0.802891102253578	0.930204626091127	-0.104379980199928	t.test
Organic Acids	Glycolic acid	9.07341015231328	8.51571207337017	9.29739822598598	8.04593321218444	1.05991884211876	2.04367363436418	[8.62930851328971,9.58734455340707]	[7.21618620384474,9.16771701472055]	0.499580369581036	0.820096146054174	0.938534898171563	-0.0915177041380987	t.test
Amines	Maleimide	11.4259790639984	12.4769500432772	12.1235802837329	12.2973354977916	3.31413509813812	2.24716421678059	[8.81703161798854,13.6040979057857]	[10.2453598013624,14.449392306476]	0.451243853078817	0.802891102253578	1.09198082487218	0.126947522828557	t.test
Amino Acids	Alanine	627.363946075562	640.971482722485	634.158491576679	643.278271645875	49.0032197333699	26.7088279318165	[621.803209642366,655.564952232336]	[621.866989427601,654.231134704286]	0.480919543481839	0.802891102253578	1.02169002017417	0.0309575502954476	t.test
Organic Acids	2-Hydroxybutyric acid	0.979674087630033	0.907122628483882	1.01056217488804	0.92438748892226	0.223372912085378	0.159961163869666	[0.829147424885458,1.10868186773175]	[0.875013481312357,0.940867077856177]	0.449270295790454	0.802891102253578	0.925943270254639	-0.111004288258666	t.test
Organic Acids	Oxalic acid	2.72346544760335	2.61690825229563	2.64360437603579	2.62505487447841	0.296553844276587	0.263993657483098	[2.54470970016974,2.89293262706557]	[2.42740991053534,2.82065561027676]	0.44516529615595	0.802891102253578	0.960874408962488	-0.0575802189431432	t.test
Pyridines	4-Hydroxypyridine	1.60425054309047	1.65694915902234	1.73668938425829	1.59522939398686	0.357296235882064	0.31903961644887	[1.45307567718089,1.82534613018789]	[1.33588901624894,1.92451877007213]	0.752337934450278	0.909267319550336	1.03284936767442	0.0466298647013037	t.test
Organic Acids	3-Hydroxybutyric acid	82.6579719630489	97.1489592090457	70.8519321916152	89.723356170886	41.8547778450918	36.0924804293671	[55.4226611059397,89.5108123701797]	[79.7127106900193,98.9034975244307]	0.370382558617853	0.802891102253578	1.26635016710954	0.34067638936341	wilcox.test
Fatty Acids	2-Hydroxy-3-methylbutyric acid	1.09603278436841	0.95903294214074	1.15990750182077	0.981209831722514	0.210591178462439	0.201228755837018	[0.969791849946406,1.25205387671242]	[0.781835750341803,1.13018789230285]	0.190546291789843	0.802891102253578	0.875003882929819	-0.192638675803923	t.test
Amino Acids	alpha-Aminobutyric acid	2.85090459777443	3.21399610117035	2.88444494283179	3.14960991306732	0.423183151870217	0.81358958123794	[2.73313491942514,3.11171128929592]	[2.79890248217694,3.73929648744682]	0.275864401283515	0.802891102253578	1.12736010306321	0.172948416949268	t.test
Organic Acids	Methylphosphate	137.726762803909	142.090836546691	134.914373220954	141.455277725378	21.6973591930432	27.7930841766626	[127.481698015862,146.012992057189]	[135.9943146508,159.209344543669]	0.725811117783803	0.90540655206611	1.03168646132339	0.0450045895382188	t.test
Organic Acids	Succinic acid Semialdehyde	3.61928188512113	3.69682681491951	3.59808160797802	3.84557940135979	0.788912267303296	0.529216052152429	[3.30887148622902,3.89728338165427]	[3.55529276689067,3.89915521644822]	0.81309551616499	0.938697765942348	1.02142550159388	0.0305839839042538	t.test
Carbohydrates	Glyceraldehyde	0.478325236931292	0.408079101507085	0.478436738169266	0.413309433896594	0.140527838387675	0.0542370819817004	[0.419123577500822,0.516520066109174]	[0.405537737075572,0.436011572665058]	0.0927190456602221	0.802891102253578	0.863874784110683	-0.211105881380708	wilcox.test
Organic Acids	2-Hydroxyvaleric acid	0.588248984993711	0.593543519530942	0.575987795586264	0.486141460148429	0.0820786043279498	0.16768671120437	[0.54696427594368,0.622344400937146]	[0.473117754430519,0.707235657929864]	0.936591723715816	0.988406366840136	1.00900049923127	0.0129268882582431	t.test
Organic Acids	Ketoleucine	0.254259725282971	0.221739252233104	0.202519734602717	0.205482472846243	0.138745237081896	0.103991943001095	[0.154658683463337,0.323448510810808]	[0.165658802758346,0.239284409098028]	0.589717372300301	0.828824443530326	0.872097427094775	-0.197438778996475	t.test
Amino Acids	Valine	263.096462235306	265.436767407899	272.182824086561	268.28829231309	35.1233951589729	29.4531337647563	[256.035359423313,286.939030818285]	[260.674985062852,280.48165509993]	0.883177842347244	0.969982737273141	1.00889523619098	0.0127763725862087	t.test
Amines	Urea	241.540495176984	308.018629920279	278.357295522624	297.05171931537	89.3711817749039	57.3750437288731	[238.073348756752,293.501176144078]	[276.597709906584,313.245997646322]	0.0927190456602221	0.802891102253578	1.06715981256265	0.0937762431978856	wilcox.test
Inorganic Oxide	Pyrophosphate	18.6885681077935	21.3989761930244	18.4603965164011	22.1495169926276	5.78217883597513	5.77701205254242	[17.2587295586396,22.993825481113]	[19.9113632540359,24.015161569084]	0.34977644481867	0.802891102253578	1.14503027035552	0.19538573833492	t.test
Carbohydrates	Dihydroxyacetone	0.213197855436341	0.201433365720193	0.196636620011376	0.154898848183639	0.054736909788035	0.112341877945053	[0.184540982639456,0.21862721899368]	[0.140157791393523,0.240926757090592]	0.276593994241053	0.802891102253578	0.787741612801713	-0.344205606144441	wilcox.test
Amines	Ethanolamine	222.889139903945	236.507875339825	224.8875697868	245.723784691135	23.7554398411099	54.4075454706377	[206.766140910768,235.684040091662]	[224.231495551555,257.745946383198]	0.276593994241053	0.802891102253578	1.09265169668599	0.127833588068104	wilcox.test
Amino Acids	Leucine	217.168192098867	242.869463779823	238.688373865954	241.187605335445	59.342882676339	19.2611754586231	[208.117132536497,251.743397158808]	[234.933783478064,250.282396050003]	0.672974084738791	0.889771105325784	1.01047068790579	0.0150274721121983	wilcox.test
Carbohydrates	Glycerol	155.129607220082	144.069607779433	158.19651961433	138.968240431397	15.160285799743	14.8270528357369	[142.156110946182,161.406752505905]	[138.086289387118,157.63011551122]	0.149533807255801	0.802891102253578	0.92870478022317	-0.106708034120139	t.test
Inorganic Oxide	Phosphate	48.737663801636	48.3100055012468	48.1396289112201	47.8753939971621	2.3368666932479	3.25477218187355	[47.0142363046326,49.7735682970595]	[46.8964104017627,49.165486830162]	0.762780346888079	0.910713505072434	0.991225301603914	-0.0127150813065318	t.test
Nucleotides	Thymidine	1.20843641821388	1.03780876326753	1.16517887414712	1.04798126250201	0.170280600839093	0.102544318751646	[1.14554972903852,1.24111528228172]	[0.968466846894949,1.06947975098751]	0.022722807322508	0.802891102253578	0.858802952000946	-0.219600944643394	t.test
Amino Acids	Isoleucine	196.000776846628	202.392666139427	198.078675901558	209.170814991684	25.8277143218445	19.317739327053	[186.430046038269,210.621010645347]	[185.024652996107,216.587278362074]	0.569014386749941	0.828824443530326	1.03261155080932	0.0462976413119658	t.test
Amino Acids	Proline	500.343159548152	503.540278483378	507.223939903295	493.974782709302	41.5524192177873	28.7566372110178	[485.196792158707,530.577665989148]	[483.088086731787,511.445045797586]	0.854675269206981	0.967649586401007	1.00638985239273	0.0091892804533599	t.test
Organic Acids	Succinic acid	4.56478543782733	4.82455883917371	4.5627213541582	4.33612353456427	0.639627067163407	1.59410850095288	[4.1134458096536,5.06796408981613]	[4.25814623929351,4.59077914944289]	0.888358700123406	0.969982737273141	0.950337133915175	-0.0734886918174985	wilcox.test
Pyridines	2,3-Dihydroxypyridine	1.68653933989741	1.58510887390234	1.78471370359367	1.63383624750915	0.284003795765382	0.200573367023106	[1.41972096933439,1.90290214054361]	[1.41395332648835,1.71881687945205]	0.404031855577762	0.802891102253578	0.939858820013509	-0.089484034866651	t.test
Fatty Acids	Methylsuccinic acid	0.438696005136061	0.402000314035026	0.42452830725295	0.42611337680009	0.142057264462704	0.112747893534418	[0.329719466517746,0.507776431942556]	[0.326296921497311,0.478205042112567]	0.561765210097086	0.828824443530326	0.91635280314519	-0.126024940502587	t.test
Nucleotides	Uracil	162.002265755929	162.105347652114	160.42670967526	167.703819633486	25.02092271692	33.1926275932475	[156.153003851295,175.229597978657]	[135.764446370831,183.04169562896]	0.994387628217956	1	1.00063629910177	0.000917693625782842	t.test
Fatty Acids	Itaconic acid	9.43956163623523	9.87340868767118	8.84244242838562	9.40800882485591	2.10598346550112	3.11240269537243	[7.74025587025892,11.0843847984158]	[8.89078496287965,11.5990159150708]	0.744547519973146	0.90540655206611	1.04596050835354	0.0648283817205491	t.test
Organic Acids	Fumaric acid	15.6808432346877	17.7992759928327	15.5055850163117	16.8266045082449	2.08161351700189	3.09525907957431	[14.7864712428267,16.1926743683341]	[15.519208914055,19.048319836576]	0.123381418592437	0.802891102253578	1.13509686478204	0.182815416791797	t.test
Amino Acids	Serine	231.944929419547	179.058255311991	242.641364486724	149.03913827427	52.0207668956768	69.598704887125	[236.723731474015,260.112220493721]	[119.713861668444,248.985180545795]	0.16717400246812	0.802891102253578	0.614236317824633	-0.70313427811823	wilcox.test
Pyrazines	2,5-Dihydroxypyrazine	7.92269008453003	9.98847078570958	8.17068088906459	10.3438008620408	3.30152596000564	3.35410179245901	[5.73074652400938,9.41244028565517]	[7.64985004843697,12.0314353680449]	0.221083416079629	0.802891102253578	1.26074233361888	0.334273452514236	t.test
Fatty Acids	Pelargonic acid	3.28770692537285	2.74699761540483	3.38895366170429	2.47978271932268	0.662736339996648	0.589796550889004	[2.76427360842577,3.7209259215927]	[2.38268245368989,3.10945095242712]	0.0952136633525057	0.802891102253578	0.835536037049075	-0.259226041166086	t.test
Amino Acids	Pipecolic acid	3.29464013101563	4.85017367240617	3.21646093774315	3.92738609054151	0.573196253132079	2.94457685266617	[3.03654540218826,3.63521247118221]	[2.84240873837658,5.60596283604467]	0.370382558617853	0.802891102253578	1.22102713714197	0.288095264358968	wilcox.test
Amino Acids	3-Cyanoalanine	2.3950074240967	2.64672436915178	2.30127061017814	2.70212435164792	0.407833727027784	0.649830795685374	[2.11437333201838,2.66945205704808]	[2.1095781901347,2.90484126644974]	0.36144045581905	0.802891102253578	1.10510069510537	0.144177831798113	t.test
Lactones	Erythrono-1,4-lactone	1.62329423592632	1.70201619886462	1.63137213887329	1.68051455344754	0.101041703885779	0.327643765487459	[1.5497873840054,1.68442377613024]	[1.49844690385612,1.71693294457066]	0.962566844919786	0.988406366840136	1.03012336266095	0.0428171180318465	wilcox.test
Amino Acids	Threonine	171.207451815009	177.369151361344	167.932640787878	178.324509962372	17.9616959613117	11.154569485431	[166.783317172579,186.87272539073]	[171.604388090863,181.929082915237]	0.402799539378272	0.802891102253578	1.03598966914707	0.0510096165914508	t.test
Nucleotides	Thymine	2.46606355845817	2.02952125532582	2.52238736512396	1.98594215362008	0.325979683703692	0.578563041663762	[2.38576352997078,2.58978013280864]	[1.58954652918685,2.06531797578185]	0.0795268676443835	0.802891102253578	0.822980108669509	-0.281070533585122	t.test
Alkaloids	Anabasine	0.887415541170355	0.953009263172781	0.911896007685115	0.885637445515776	0.253880133532095	0.228916016313055	[0.811224721973007,1.07077706233375]	[0.804865739693368,1.1727536255127]	0.583488554264475	0.828824443530326	1.0739154533128	0.102880418008964	t.test
Amino Acids	Methylcysteine	1.04723769849758	0.896622571648045	1.0151862210367	0.915405575038948	0.138621020492078	0.128700930915656	[0.944819649758515,1.16859404839941]	[0.839402467538017,0.974838339308731]	0.0346352015679549	0.802891102253578	0.856178662145549	-0.22401621403648	t.test
Amino Acids	beta-Alanine	5.64500946546003	5.74675745875258	5.36818267284739	5.79861514836837	1.79979386793486	1.18874060380736	[4.54988094440286,6.48355887530191]	[5.06847884725824,6.58803754825292]	0.891202413433698	0.969982737273141	1.01802441500145	0.0257721615895718	t.test
Organic Acids	3,4-Dihydroxybutyric acid	0.474824613433313	0.355732108932654	0.401192607484903	0.32849482357857	0.242246783668024	0.102485425562047	[0.36038470275731,0.460857513596872]	[0.305565643139287,0.335788431236543]	0.113944878650761	0.802891102253578	0.818795803935473	-0.288424385854074	wilcox.test
Carbohydrates	Erythrose	0.847215428376255	1.05870203811791	0.821268322826209	1.05810175587438	0.256960139611295	0.463668765959569	[0.651783269468321,1.00000428642287]	[0.535205362757735,1.37114165614406]	0.271710616914892	0.802891102253578	1.24962554110586	0.321495846148699	t.test
Amino Acids	Homoserine	0.353294368105352	0.359044725020001	0.347199857589903	0.340799006897192	0.0413941301886775	0.0471975300471498	[0.335562636434448,0.353527369701159]	[0.319734961616475,0.375882572279713]	1	1	0.981564362562984	-0.026845224540761	wilcox.test
Amines	3-Amino-2-piperidone	6.71875514124711	6.02993759366075	6.54877078919088	6.03416822699699	0.868184972083197	0.534321890120128	[6.07446859744397,7.03308385608063]	[5.57058001184321,6.28583492467137]	0.064330446678701	0.802891102253578	0.897478396949214	-0.156050882402188	t.test
Fatty Acids	Capric acid	0.834468440576251	0.818242847392294	0.825397801072284	0.791859285602595	0.0676309952382297	0.0926578526919773	[0.801256814603746,0.871333339613958]	[0.769790370216282,0.826127190312741]	0.689368553175846	0.905370699837611	0.980555773717756	-0.0283284020756727	t.test
Amino Acids	Aminomalonic acid	28.1226515646064	30.221437822282	26.0911606131158	30.1864843213801	4.95303951842648	4.66986498987616	[24.8786768214222,32.3922807911624]	[29.0128016507231,31.5516304330512]	0.382815829889485	0.802891102253578	1.07462974296197	0.103839673764323	t.test
Imidazolines	Parabanic acid	1.3575371360908	1.30040712587821	1.32642302244237	1.27514893386972	0.221093979982332	0.253915286376313	[1.18763110373305,1.45246170262644]	[1.17034685294305,1.38825963361974]	0.630113240566612	0.850221290353579	0.957916429176221	-0.0620282974563413	t.test
Vitamins	Niacinamide	20.5929173293797	24.3741800569335	21.0690061513748	23.5905208789305	4.85432315414382	7.07652064449385	[19.3790731871967,22.6337670671134]	[17.5547743765553,30.3593811493187]	0.22436787919281	0.802891102253578	1.18361957497683	0.24320546146914	t.test
Organic Acids	Malic acid	92.1159660509965	105.697949952247	93.4358134885243	102.921679126462	16.8651934929834	17.168546886553	[90.3878623802253,97.044943357145]	[95.2835942981451,118.748688758163]	0.121481162398547	0.802891102253578	1.14744440604066	0.198424256408239	t.test
Amino Acids	Aspartic acid	175.932449980929	186.801146409551	172.233512925368	191.191074613628	24.2339238172534	24.3616514563603	[170.079282861695,181.390669767481]	[170.743314889318,199.302963357965]	0.371931393369335	0.802891102253578	1.06177766767756	0.0864817027527946	t.test
Fatty Acids	3-Hexenedioic acid	86.5605005557365	88.9546783956214	83.6080517712615	82.3062692555878	17.4942710770199	19.050214984612	[80.8713489818007,92.9183572261067]	[78.7680768494509,99.1054513339886]	0.791859147752417	0.938697765942348	1.02765901103291	0.0393616412837744	t.test
Amino Acids	Methionine	89.1695938663122	101.086856194954	88.7592738883068	105.998726143164	21.8162363058291	20.2305331121008	[75.2986193193128,106.686206343469]	[87.1567234431137,116.799619471596]	0.26076640798538	0.802891102253578	1.13364715271114	0.180971671808721	t.test
Amino Acids	Pyroglutamic acid	972.444821406369	1009.1954434362	975.888555815086	1037.04999338447	84.2393652087399	64.2164382829365	[965.491379597555,1020.10496075023]	[956.494812649451,1041.64832570568]	0.324444093444906	0.802891102253578	1.03779198698049	0.053517301667521	t.test
Organic Acids	Maleamic acid	136.901467432179	107.597120872479	167.688842643803	98.3557301104049	52.1263686826603	60.2123163641063	[113.692277831151,170.062386087734]	[57.481263519467,166.610408245298]	0.370382558617853	0.802891102253578	0.586537115765821	-0.769705690747732	wilcox.test
Amino Acids	trans-4-Hydroxyproline	32.3008333527196	34.182385678255	33.8190485770419	35.0723498775124	7.36724746210566	5.3302486591643	[31.6349911423252,34.5700239369052]	[33.3950442695171,37.2413553068931]	0.480707527766351	0.802891102253578	1.03705903486952	0.0524980222989722	wilcox.test
Amino Acids	GABA	12.3438175697064	13.4734218608853	12.0520072284502	13.371396037897	1.67006450509541	1.99356975592809	[11.1410125363526,12.9355075427955]	[12.1394801020956,14.4687036482008]	0.228034009854831	0.802891102253578	1.09151174543855	0.126327654831476	t.test
Carbohydrates	Threonic acid	3.10912867426788	3.06451077757539	3.11940307934231	3.05281189379018	0.183306317425166	0.311375767000769	[3.00418122426723,3.17822775833974]	[2.79710088719809,3.33282547421345]	0.728474831482471	0.90540655206611	0.985649388826599	-0.0208535466163066	t.test
Amino Acids	Cysteine	33.6139974023487	31.5642290415331	34.9185490361116	31.8030732819379	6.17241635346605	5.51683912601408	[32.4759440139211,36.4777956960944]	[27.9262512496089,35.2519641743192]	0.480609444663051	0.802891102253578	0.939020392716745	-0.0907716056431856	t.test
Amino Acids	Creatine	113.980538540845	130.876128563302	103.146286275014	92.5511322969957	55.8875276577638	102.239823929972	[92.3704195620796,116.520028166887]	[90.7322973043524,108.606584262989]	0.814808720691074	0.938697765942348	0.8972803155533	-0.156369333062711	wilcox.test
Organic Acids	2-Hydroxyglutaric acid	2.34965392213553	2.47066634681685	2.3739428801183	2.49785825188586	0.346374742933169	0.257381771693988	[2.01096160000466,2.62718386627873]	[2.22021682396549,2.66737796745799]	0.422782875585971	0.802891102253578	1.05150223338905	0.0724519143548905	t.test
Organic Acids	Phosphoglycolic acid	47.7287807654898	59.920043339663	46.3342049203423	61.1257245124353	8.84712008363079	13.037979157468	[43.4883450921883,49.3624941425667]	[47.121747929499,73.4474546234559]	0.0418724371594908	0.802891102253578	1.25542790699125	0.328179184155021	t.test
Organic Acids	Guanidoacetic acid	0.779501452628447	0.926488770761402	0.767891599710574	0.940867077856177	0.213960158205897	0.383106074147632	[0.688577575527511,0.867292570110392]	[0.70372724963114,1.11411600236864]	0.353102598236471	0.802891102253578	1.18856580399859	0.249221779152784	t.test
Phenylpropanoids	Nepsilon-trimethyllysine	0.241581183736052	0.22705387322863	0.225613274979137	0.224782323698148	0.0544023889543699	0.0182382702241311	[0.208235297082894,0.258278041239618]	[0.214696449040009,0.240953763841216]	0.962566844919786	0.988406366840136	0.996316922038094	-0.00532336752842125	wilcox.test
Phenylpropanoic Acids	3-Phenyllactic acid	0.737165167018123	0.752003548959373	0.624512106257583	0.630777748964473	0.28977836310822	0.22055271703199	[0.564954488360675,0.750767329773458]	[0.610474521845831,0.972344677792567]	0.605841217605923	0.828824443530326	1.01003286028262	0.0144022302004405	wilcox.test
Organic Acids	Hypotaurine	19.3658326579278	26.6076957955327	19.1712687855202	22.5621208698855	9.0158315152003	16.7655630452646	[14.0578218450205,23.4551538086769]	[14.7424895007473,31.9209369898749]	0.480707527766351	0.802891102253578	1.17687155306728	0.234956869344002	wilcox.test
Amino Acids	Arginine	11.3057484824015	10.3724151061955	11.1900828255642	9.91828814055402	1.40813315578652	1.89376199240238	[10.3038212057895,12.0957328140946]	[9.58328898653215,11.6890288921782]	0.27209460257587	0.802891102253578	0.917446122416498	-0.124304657590725	t.test
Amino Acids	Glutamic acid	176.959419953774	196.942109449703	176.212172305375	196.142100761127	29.2598893807792	19.1914495512573	[172.915231266279,192.801377866403]	[181.185911619014,212.255835272548]	0.112761523170753	0.802891102253578	1.11292244007778	0.154353054302444	t.test
Amino Acids	Phenylalanine	141.164512273606	149.083631505409	141.560785489654	156.886864826696	21.6772395678649	19.0753077582682	[126.918394623936,152.62898929932]	[144.144810369361,159.395129667737]	0.435297954716576	0.802891102253578	1.0560985130346	0.078744415792563	t.test
Carbohydrates	Tartaric acid	4.70531583372733	4.40772854958888	4.78375604149826	4.36679118810446	0.590040809514092	0.840826299287804	[4.27570715696045,5.08679620095331]	[3.95399293648683,4.6841735841614]	0.417488442660361	0.802891102253578	0.936755088360835	-0.094256185735156	t.test
Carbohydrates	Xylose	0.585454916690671	0.718167890001985	0.601738308424362	0.506188530670013	0.080051961680512	0.401450200963561	[0.546082977334732,0.621962541503483]	[0.459627912054029,0.733546200886696]	1	1	0.841210412538726	-0.24946138696578	wilcox.test
Amino Acids	N-Acetyaspartic acid	1.13063529995202	1.08098817466579	1.09386723486131	1.10902871468659	0.176499869256819	0.156108926528216	[1.01099292594252,1.2242291552026]	[0.957247617405669,1.1987575230849]	0.54730005214503	0.828824443530326	0.956089178103375	-0.064782904707331	t.test
Carbohydrates	Arabinose	0.983254594444152	1.09287063454339	0.981437440578001	1.0871085380917	0.124381482294538	0.109147645285394	[0.924211764413263,1.07259605434266]	[1.02692199351375,1.1891710027902]	0.071905427739532	0.802891102253578	1.11148286590128	0.152485708626013	t.test
Amino Acids	Asparagine	336.050051065004	303.319736786771	301.327762701602	277.867155657471	87.354364510689	61.9772820551905	[285.413138671634,339.097959520765]	[268.985909898094,317.496742821442]	0.321266968325792	0.802891102253578	0.922142563852095	-0.116938285379416	wilcox.test
Phenylpropanoic Acids	2-Hydroxycinnamic acid	280.261626240087	257.718979665441	278.354512211006	260.929808114922	109.733269916461	88.5487630840211	[241.096877163538,290.084385483417]	[193.588338003005,277.765211778851]	0.605841217605923	0.828824443530326	0.937401035975033	-0.0932617056654572	wilcox.test
Amino Acids	Taurine	222.228590403923	216.612174956198	226.544620566215	212.334788100569	11.5386740745501	31.9854205360394	[215.75949394048,229.777067826504]	[208.169400143104,239.817838954536]	0.814808720691074	0.938697765942348	0.937275789510558	-0.0934544775085817	wilcox.test
Carbohydrates	Ribose	45.7892811180731	54.293085902432	44.5994723930496	58.7920049924725	7.99507323588919	16.081056881063	[40.3173433056496,52.3035857514948]	[40.6576031549323,64.8299353102375]	0.196656632033495	0.802891102253578	1.18571605792261	0.245758570700729	t.test
Carbohydrates	Xylitol	4.0756122571908	4.26597621236805	3.99701145143107	4.34290474351906	1.17084795603236	0.915523129079398	[3.19581965033407,4.70815140165822]	[3.78504428936881,4.53564970550853]	0.71232740426822	0.90540655206611	1.04670806327108	0.0658591171488183	t.test
Amino Acids	Aminoadipic acid	0.40205307280089	0.500888302665979	0.402544470173833	0.493466905158713	0.0795129751253913	0.130414322647821	[0.365536212315163,0.429912869587113]	[0.405537737075572,0.500321946295877]	0.0833353109113873	0.802891102253578	1.24582632630204	0.317102964311811	t.test
Carbohydrates	Arabitol	1.14248158891802	1.44194434956027	1.05069117065378	1.19134122684495	0.19581296961289	1.01403039918793	[1.01398470959567,1.27197893323865]	[1.10940953309086,1.2583597429845]	0.742986425339367	0.90540655206611	1.13386431724143	0.181248011925205	wilcox.test
Lipids	beta-Glycerophosphoric acid	2.37156676222583	2.7352194151199	2.34242539993291	2.79391626168267	0.649572950229015	0.670452876633959	[1.8326638420736,2.74460904164506]	[2.24276532965146,2.99641244472662]	0.275175591003832	0.802891102253578	1.1533385686991	0.205816086001324	t.test
Carbohydrates	Ribitol	0.792842498014918	0.967909489737332	0.786656299511315	1.03366371152723	0.11379004104965	0.136766780712903	[0.704335767821784,0.849237557737262]	[0.86287408129289,1.08359227627635]	0.0122491800853885	0.802891102253578	1.22080929334734	0.287837849767952	t.test
Carbohydrates	Rhamnose	3.27020095656327	3.48129876032677	3.33744299058074	3.45310789734296	0.285460604873304	0.351029919819542	[3.12188967344139,3.46968761181366]	[3.26434980061076,3.65267255571089]	0.197420687389223	0.802891102253578	1.06455193627775	0.0902463362463416	t.test
Pyridines	Quinolinic acid	1.00695574334373	0.841302933273957	0.754971225566603	0.82922789217392	0.595329819516062	0.601391260141696	[0.568172886944817,1.24607515760322]	[0.427811519296475,0.947982568611435]	0.605841217605923	0.828824443530326	1.09835694936795	0.135346984575675	wilcox.test
Carbohydrates	Fucose	0.831053952010612	0.875350780702286	0.857650109716611	0.841976961906557	0.090916915149902	0.0944853987715386	[0.769771332345786,0.898965671610348]	[0.828294013791733,0.854664330584163]	0.605841217605923	0.828824443530326	0.981725475654364	-0.0266084413068721	wilcox.test
Amines	Putrescine	19.9778563571947	19.4622041735613	20.3112377354031	17.8257690605718	4.03027771258565	4.30174577906791	[17.8491213942799,22.2761589809166]	[17.1197118145589,21.9214716153528]	0.802911650333651	0.938697765942348	0.97418881313321	-0.0377266784611121	t.test
Nucleotides	Orotic acid	1.01487800766697	1.13848719138242	1.09249002591279	1.10812253820504	0.231274056297708	0.222576707645545	[0.809245675668683,1.14804602964108]	[0.987581324136296,1.2106494209756]	0.27940441762219	0.802891102253578	1.12179708573999	0.165811740232596	t.test
Lipids	Glycero-3-phosphate	51.5595144828225	64.8350586214188	51.9341305380931	71.8156956134367	23.2757450415724	22.2460526403054	[32.9057342269521,67.7755682152742]	[48.9840336771603,78.3645794542765]	0.248054395256724	0.802891102253578	1.25748000677972	0.330535462178678	t.test
Carbohydrates	Glucose-1-phosphate	6.25541668565417	7.68223344910124	6.43456900664964	7.08518805580719	1.60199346504774	2.82678679440315	[5.91087411464275,7.28173952183971]	[5.66560073855578,9.58751147694787]	0.228073135048011	0.802891102253578	1.22809300085784	0.296419817056629	t.test
Amino Acids	Glutamine	63.9088570108052	72.609562038937	58.9721753386324	66.5312152935092	22.3586151431435	26.5825287513222	[44.8547161956717,76.3985349326438]	[60.4310866145113,70.9608834512381]	0.479673351110934	0.802891102253578	1.13614239770648	0.18414366546787	t.test
Organic Acids	Shikimic acid	0.623962902670499	0.536208965842754	0.534127723928039	0.562225448962837	0.308212895457596	0.121976320213052	[0.419877508782446,0.662474355064857]	[0.453248059084463,0.646518024321106]	0.962566844919786	0.988406366840136	1.05260488039858	0.0739639890089715	wilcox.test
Lipids	O-Phosphoethanolamine	103.267121532655	111.932637830781	113.78204718023	112.566414540689	31.8434789776739	17.6133997396629	[97.2659309092639,121.632119033079]	[107.926709997063,116.994526333665]	0.491208628496298	0.813177309359418	1.08391360357019	0.116249767145429	t.test
Amino Acids	Methionine sulfoxide	8.24315765243725	7.59351543541567	8.17061325788422	7.62809692033714	0.877931766781952	1.2277820178025	[7.51543206526287,8.55106625636988]	[7.18704344274672,8.72482251424682]	0.234248720688261	0.802891102253578	0.92119012587009	-0.118429147754216	t.test
Nucleotides	Hypoxanthine	58.4774002689263	75.1815093383107	58.3433646775732	68.5169238465629	19.2049466043336	34.3731531273511	[51.1408301129596,69.1216842332179]	[48.5061717461266,96.9672919894128]	0.243631827272104	0.802891102253578	1.28565067859661	0.362498704317749	t.test
Organic Acids	Citric acid	92.5452226962793	85.6674861366419	90.2115626064436	93.7485374047914	13.8248652670131	22.214640990154	[84.2890636491351,106.438499985909]	[64.7178601759593,104.603541989338]	0.462516303779338	0.802891102253578	0.925682424664867	-0.11141076419203	t.test
Amino Acids	Ornithine	266.756699369057	267.56903168156	260.861418220376	272.429342661384	38.6474178984466	26.2825061652114	[238.029492158958,294.660519966175]	[243.089221642039,288.296921170909]	0.959828619301844	0.988406366840136	1.00304521803735	0.00438664520012761	t.test
Amino Acids	Citrulline	6.98705982994738	7.38826794467641	7.12740318497032	6.94923497367837	1.48216463439093	1.75553708592952	[5.64716283194911,7.706968779133]	[6.40972136826525,8.43338173444256]	0.620612468618933	0.843176940123654	1.05742159427481	0.0805506943197314	t.test
Amino Acids	Phosphoserine	0.237122144277135	0.280238692510182	0.236114228872254	0.271555720824951	0.0553614727868601	0.059243703802049	[0.212254317590112,0.255798745055822]	[0.244515400295565,0.32558641165111]	0.14338823897183	0.802891102253578	1.18183265154121	0.241025763193672	t.test
Nucleotides	UDP-N-acetylglucosamine	5.16490929962789	5.63905395106307	5.28246577500649	5.47475945052022	0.867114666146569	1.39599068039637	[4.95684226460006,5.57590312532342]	[4.92345799325943,6.47611721924785]	0.420881849405753	0.802891102253578	1.09180115737354	0.1267101315395	t.test
Vitamins	Ascorbic acid	15.006295332683	23.3629551170508	16.407353141885	18.6449093547081	6.51862192911873	10.6943698754895	[14.7782875809924,18.8756541364097]	[14.806629193278,35.1926323006419]	0.321266968325792	0.802891102253578	1.13637520893672	0.184439263273158	wilcox.test
Carbohydrates	1,5-anhydroglucitol	16.449079932619	15.6552617384141	15.7647013813219	15.014511793765	3.04328751947602	2.36503799100754	[14.9309110363961,17.9398867138452]	[14.4800518233434,16.929870407034]	0.554591010560557	0.828824443530326	0.951740875632156	-0.0713592611934311	t.test
Peptides	Alanylalanine	3.37449322814542	3.76134064212263	3.26866537739728	3.6429914295041	0.451219092536824	1.09020887416101	[3.0876790330255,3.52908292772018]	[2.8862860634435,4.23101332769198]	0.742986425339367	0.90540655206611	1.11451953898226	0.156421909146537	wilcox.test
Carbohydrates	Fructose	18.5551439377004	22.6928978181997	17.9423805862226	23.2979341656947	3.45001683766868	5.00841883843695	[16.3679431304328,19.0649854216146]	[19.2248601504616,25.6001090560636]	0.0692204415052339	0.802891102253578	1.22299767085569	0.290421656319805	t.test
Nucleotides	Adenine	2.17272169590449	2.39086202592896	1.98678302864124	2.35658887748058	0.580077732482105	0.295508554101228	[1.77128718494635,2.35859350863423]	[2.13895950197501,2.58434214248068]	0.335556707765911	0.802891102253578	1.10039957277348	0.138027484645254	t.test
Lactones	Dehydroascorbic acid	1.74916538687594	2.75123002770473	1.91566470525478	2.44395960467519	0.58107906109645	1.10037658160104	[1.63670545554093,2.09795139658263]	[1.94327944358399,3.78388456094911]	0.0361656699890949	0.802891102253578	1.57288158589652	0.653410061808678	t.test
Amines	Melamine	0.118034256598717	0.25851261941972	0.116588574382284	0.11969476876407	0.031172606051687	0.409957095405169	[0.0921772045372318,0.138045007957213]	[0.114686863448086,0.159522939398686]	0.605841217605923	0.828824443530326	1.02664235666525	0.0379336888350086	wilcox.test
Carbohydrates	Mannose	19.8709072643831	23.3451693836057	18.9597738340768	22.4660699810048	3.70598786826687	4.23843778227307	[17.945409707783,20.1809643552001]	[21.0715455790453,25.9765745709915]	0.0359522830111065	0.802891102253578	1.18493343737181	0.244806019232618	wilcox.test
Carbohydrates	Galactose	3.79609427179386	3.98005456972994	3.53359435824267	3.7939080962099	1.43311867040239	0.981626955536225	[3.21151750124236,4.0938793312091]	[3.35252258247002,4.37732670978209]	0.759333837368594	0.910713505072434	1.04846041345784	0.068272390870638	t.test
Carbohydrates	Glucose	165.004846669674	138.020122065572	172.658026888928	148.530784424978	25.0241733068914	36.2135877263611	[138.565496543331,184.239229212663]	[116.419909384635,155.57076851583]	0.0981662745742216	0.802891102253578	0.836461018274671	-0.257629787202632	t.test
Amino Acids	Histidine	72.1337164341031	74.5204537502519	78.5925306598464	78.6591804886339	15.9881895533419	14.2077360653236	[68.7183634185592,82.3331728234486]	[67.482997034838,85.3392508663651]	0.605841217605923	0.828824443530326	1.00084804278763	0.00122294864104662	wilcox.test
Amino Acids	Lysine	195.273453888687	192.775306569864	203.951688820202	203.116918524696	34.6156415851889	34.7616102780682	[191.552165886712,216.527156103805]	[196.85480450014,206.162333315019]	0.742986425339367	0.90540655206611	0.995907019449876	-0.00591704018469224	wilcox.test
Carbohydrates	Mannitol	60.097338876806	47.9212308142776	52.0032320337194	36.4447222245415	55.0824103907725	39.0827702412961	[25.3155868941721,72.584581207752]	[21.9008298457716,51.0799356889978]	0.605841217605923	0.828824443530326	0.700816483885278	-0.512891385958743	wilcox.test
Amino Acids	Tyrosine	227.227914211181	229.491860328208	224.414913889786	231.228075616089	23.1238038080118	15.3644746140373	[210.550224822757,240.352888645723]	[223.926100882388,237.973762394101]	0.742986425339367	0.90540655206611	1.03035966553296	0.0431480239198712	wilcox.test
Fatty Acids	Pentadecanoic acid	1.4531772827651	1.28694560482789	1.2128689676947	1.24793013996865	0.729936680312755	0.137391772402209	[1.18178419129679,1.27394148869477]	[1.20468563072449,1.37114165614406]	0.480707527766351	0.802891102253578	1.02890763405431	0.0411134760386249	wilcox.test
Amines	Ritalinic acid	2.82255639216173	2.86447314696549	2.92437573557809	2.71914101247759	0.497994057825527	0.622848903692258	[2.71566552844193,3.05587862654687]	[2.48565898169074,3.10729593084563]	0.881312668757219	0.969982737273141	1.01485063502014	0.0212674082255873	t.test
Alcohols	1-Hexadecanol	0.666047224972161	0.532778994819265	0.557755013051656	0.506922171344465	0.465966919596966	0.151059034870412	[0.447176764681418,0.605960429195568]	[0.416537795298964,0.592548794481778]	0.888358700123406	0.969982737273141	0.908861703583679	-0.137867310625426	wilcox.test
Vitamins	Pantothenic acid	1.26518415264726	1.2523065967972	1.23660437190785	1.16460985856588	0.593341033207312	0.412356151614619	[0.885216797984894,1.39865455355758]	[0.864749586411146,1.54166862168122]	0.958835951742628	0.988406366840136	0.98982159567592	-0.0147595759854612	t.test
Carbohydrates	Gluconic acid	0.871914257554901	0.895414991837736	0.885912889268104	0.912141708732103	0.113766579958785	0.146149239453697	[0.794757004236323,0.926869565983993]	[0.880100768994406,1.00064826686763]	0.719246788012893	0.90540655206611	1.02695303360303	0.0383702033334241	t.test
Imidazoles	Urocanic acid	0.779969261868197	0.198587538488187	0.526199042970478	0.190447169955054	0.958418564450077	0.113227561138073	[0.192313827827582,0.778247824908481]	[0.0861802335101305,0.242116711723737]	0.0592348827642945	0.802891102253578	0.361929905611286	-1.46621777497861	wilcox.test
Nucleotides	Xanthine	73.0003045275343	77.3574725617941	73.8031356761616	79.3942651856807	19.1897963647429	19.5531343013404	[66.1661142750124,86.7299825248436]	[63.5174078729983,93.0083836848921]	0.650299949180157	0.871490408084973	1.0596869843552	0.0836381772339544	t.test
Fatty Acids	Palmitoleic acid	7.73046093380922	7.93916399331144	8.20582983409548	8.22063671871634	3.01767950319432	3.09069021762935	[4.77988052960549,9.34841648902298]	[5.10647199784694,9.92500027250723]	0.890128726788849	0.969982737273141	1.02699749229564	0.0384326589131013	t.test
Nucleotides	7-Methylxanthine	0.409919841982204	0.343509597297684	0.383655665766543	0.348050049597132	0.0825521631336742	0.0340218024136456	[0.35333120605811,0.460947895451052]	[0.315411836287013,0.36585903701892]	0.074454956807898	0.802891102253578	0.90719382157886	-0.140517280012745	wilcox.test
Fatty Acids	Palmitic acid	190.688541785451	184.434971927456	172.542118401478	169.673393127062	57.4524212579305	44.9790719972851	[147.161588629365,210.069857032384]	[165.613815266635,197.184492766763]	0.888358700123406	0.969982737273141	0.983373768092143	-0.0241882237110749	wilcox.test
Organic Acids	Allantoic acid	0.765302170064318	0.839453372654078	0.738465969339819	0.820390195935569	0.124559410054376	0.155794182023284	[0.713329063006702,0.861520283345956]	[0.75168314783836,0.910820667049799]	0.299756125558232	0.802891102253578	1.09689140510804	0.133420702525822	t.test
Carbohydrates	N-Acetyl-D-glucosamine	3.44117353647766	3.89820648109093	3.42009402017927	3.71757235640733	0.327951264130572	0.782831447009342	[3.29662302693037,3.60536666391179]	[3.27494710068423,4.61064249279198]	0.321266968325792	0.802891102253578	1.08697957847734	0.120324836127665	wilcox.test
Alcohols	Inositol	203.505132067	167.888041149316	216.306573307999	145.521175945101	43.6430374427545	68.9161405417728	[205.168564276566,221.486472960536]	[112.284453950007,206.258991780978]	0.19958864664747	0.802891102253578	0.67275429368433	-0.571848401355638	wilcox.test
Organic Acids	Uric acid	15.0205590195861	13.3957112277713	16.2742538371717	12.6948074077935	3.85122204592818	4.48158834855442	[12.3121862304087,16.9854831640837]	[11.7338350982265,13.6368356345374]	0.438269046725242	0.802891102253578	0.891825078567577	-0.165167325358485	t.test
Fatty Acids	Heptadecanoic acid	2.12453747454982	1.5424008114931	1.4660306362437	1.32811842205499	1.9426209842815	0.551774922210647	[1.39607742550025,1.55439585394137]	[1.23952046763647,1.7475012906856]	0.480707527766351	0.802891102253578	0.905928149945027	-0.142531461645087	wilcox.test
Alcohols	Octadecanol	0.461136015203112	0.374160337271377	0.41155190278627	0.362552134997013	0.286144408112312	0.162391062780703	[0.309147000631639,0.486826211823401]	[0.240896203957618,0.46803046674847]	0.605841217605923	0.828824443530326	0.880939032337062	-0.182885917726436	wilcox.test
Indoles	Indolelactic acid	0.701335826722119	0.50161167571804	0.634558176597868	0.485819860895997	0.246291662557687	0.220145146361821	[0.554980031854371,0.800933646550272]	[0.330673699333158,0.649892226205821]	0.0976917488747296	0.802891102253578	0.715223230591907	-0.483534498585015	t.test
Amino Acids	Kynurenine	0.413752419726159	0.585138385575228	0.438548650527395	0.549427069661248	0.113446607272045	0.155762020403671	[0.33147916044443,0.507322612888527]	[0.456815690096236,0.642543370243243]	0.0216548783132263	0.802891102253578	1.41422347683791	0.500010114101198	t.test
Fatty Acids	Linoleic acid	16.2530076049279	12.3383654431892	12.9505259765375	13.0259147376356	9.84311500209654	2.22367158497916	[11.5925282180696,15.9867063994913]	[10.9834541055429,13.8643674923908]	0.480707527766351	0.802891102253578	1.00582128951632	0.00837399537022533	wilcox.test
Amino Acids	Tryptophan	48.2728050495345	48.3901921164641	48.0514802969613	49.4193665154117	5.29755702456927	5.44736332574529	[44.7679598640775,50.4274071922421]	[44.422045108892,51.7895325488379]	0.964763334243223	0.988406366840136	1.00243174323119	0.00350400520449116	t.test
Fatty Acids	Oleic acid	83.7069172982167	60.2889409024874	65.0268983766171	59.8085983821474	50.9466060586221	14.5099867468395	[53.6836610628535,88.2690495938774]	[46.3414138953181,69.5051247382444]	0.321266968325792	0.802891102253578	0.91975167008202	-0.120683704045883	wilcox.test
Fatty Acids	cis-Vaccenic acid	16.4290437837828	9.97639813567211	10.4848996507359	9.54962323582131	17.1995480578194	2.5212729836336	[10.0509137909168,11.0370302644212]	[8.1345730035957,11.0035552154155]	0.321266968325792	0.802891102253578	0.910797771455166	-0.134797333402411	wilcox.test
Fatty Acids	Stearic acid	208.196416240145	183.91467877032	176.295546683914	142.856896985955	131.665969331671	103.666493163363	[141.250055120102,200.452278339319]	[110.805170540429,207.217856065115]	0.541423282599753	0.828824443530326	0.810326180513722	-0.303425342092803	wilcox.test
Amines	Spermidine	10.575817159021	11.2902251431635	10.8208595627547	10.5994329741352	2.0376685082044	2.05278900746341	[9.17589142027177,11.9742876243204]	[10.1487430532169,11.8077245372134]	0.962566844919786	0.988406366840136	0.97953706104997	-0.0298280166042962	wilcox.test
Carbohydrates	Fructose-1-phosphate	8.52424433226785	7.36181181578375	9.24301812664351	7.60794011407968	4.8697082976473	2.67938320505502	[4.47135769164801,11.8876372412719]	[7.34725134616079,8.13966029127774]	0.5446613813256	0.828824443530326	0.863632191761116	-0.211511074282232	t.test
Amino Acids	Cystine	7.57999002344535	4.55124074862335	6.87092649824771	4.03310704715178	3.55434699644106	3.10521505148499	[5.11011854319656,9.52782418040979]	[2.10995417239679,5.96760814205083]	0.0802374723754185	0.802891102253578	0.60042832966087	-0.735936046481335	t.test
Carbohydrates	Fructose 6-phosphate	25.0550562971609	33.2786187242767	27.179428309354	31.8297362206461	9.39900672027649	12.4597844992696	[18.5709875980261,30.6073116102243]	[23.9284409098028,42.7230419538441]	0.149389750640512	0.802891102253578	1.32821967468689	0.409493774223911	t.test
Nucleotides	Pseudouridine	2.8072232218451	2.68065033118164	2.80679255314945	2.66299803647694	0.289937906345254	0.381580862631408	[2.71784030244685,2.8948644023406]	[2.44969659905236,3.02184888313686]	0.457928179675507	0.802891102253578	0.954911711445496	-0.066560743255072	t.test
Carbohydrates	Glucose 6-phosphate	11.8444388059388	12.1693599784053	12.058984580875	12.3402749052966	0.910815239322987	1.49913492140154	[11.1151850087544,12.4687199092144]	[11.569753087156,13.2081037737712]	0.603187203471256	0.828824443530326	1.02743238221668	0.0390434498187203	t.test
Fatty Acids	Arachidonic acid	30.7616838785719	17.0017479309446	21.3550379945461	15.994740323555	32.5206839693418	10.694451155821	[15.489844543566,26.3155290130963]	[10.5731533882489,20.4796557223164]	0.276593994241053	0.802891102253578	0.748991424301842	-0.416978894478413	wilcox.test
Fatty Acids	ETA	1.89383816864898	1.22719781919803	1.4691687643701	1.18182084169739	1.38219539486581	0.516437924584929	[1.16420266201375,1.90640856981345]	[0.768180439989337,1.55058546528895]	0.276593994241053	0.802891102253578	0.80441462571122	-0.313988782203292	wilcox.test
Alcohols	Inositol-4-phosphate	7.3862574275905	6.7617161666772	7.10713539432913	6.77575322768064	0.81718058636077	0.701095813309674	[6.96452135224514,7.8504196747873]	[6.39648844275191,7.06115530268344]	0.110382734240918	0.802891102253578	0.915445505787491	-0.127454086385319	t.test
Carbohydrates	6-Phosphogluconic acid	1.33268339903735	1.12833012810544	1.17378149834909	1.1187139035485	0.481603704420871	0.110385239601749	[1.09816810568568,1.26884052540122]	[1.02577192319115,1.21092413089002]	0.370382558617853	0.802891102253578	0.953085310274492	-0.069322739932094	wilcox.test
Fatty Acids	11Z-Eicosenoic acid	3.62800580732349	2.73328500351381	2.8967202558289	2.40937126144899	2.51542189907015	0.895597290656469	[2.57348609159291,3.04973967668207]	[2.29132949318112,2.72507232915661]	0.276593994241053	0.802891102253578	0.831758350362191	-0.265763649901072	wilcox.test
Fatty Acids	Arachidic acid	4.06197572285228	3.93646959298548	3.24325545173343	3.59154340445903	2.03095252722944	0.944332015715264	[3.04073608548103,3.8401234857725]	[3.16145461717395,4.32928181742335]	0.370382558617853	0.802891102253578	1.10738838118331	0.147161290176581	wilcox.test
Nucleotides	Uridine	5.52833638281952	7.70709937592474	5.54982627266029	5.93205218599565	2.28379546466799	4.16317870543888	[3.75779140939088,6.58855272597581]	[4.4919021517167,10.1884187171976]	0.209207037897904	0.802891102253578	1.39410825286902	0.479342591201736	t.test
Amines	Sphingosine	5.68508390721053	3.09896601466331	3.6002840620292	3.0091827204752	6.42439470574485	1.02383153718719	[3.26213116562725,4.06411895087557]	[2.25026165276452,3.37550528212903]	0.19958864664747	0.802891102253578	0.835818137855255	-0.258739028366426	wilcox.test
Lipids	Hexadecylglycerol	13.6998092578017	8.3167631441543	8.93353732949247	5.59356951774252	12.9354519198387	8.77758970670391	[5.63371991680794,14.7901516335971]	[2.53094265335007,9.20882422892412]	0.235870012340601	0.802891102253578	0.626131543579759	-0.675462310998335	wilcox.test
Amides	Oleamide	0.298729370551512	0.227412376815933	0.271481806215506	0.160376564172677	0.117215949990981	0.16408095428833	[0.226182259141481,0.316770499883394]	[0.143424859429295,0.201087211523638]	0.046400658165364	0.802891102253578	0.590745164135853	-0.759392180600688	wilcox.test
Nucleotides	Deoxyinosine	1.89043836623672	1.66065598613405	1.87525161881626	1.72459052421447	0.63884749872816	0.386742831463453	[1.68975012321506,2.06162779001186]	[1.35712788413568,2.00129653373525]	0.377373216716924	0.802891102253578	0.87845021334385	-0.18696757188343	t.test
Lipids	2-Monopalmitin	6.26439739259292	5.91362640871613	6.17505183333383	7.53841061160376	3.2717710582409	3.35639229294564	[4.01891119378721,8.93982592915765]	[2.70635452041393,7.99744272674032]	0.830658255520563	0.951127755783615	0.944005630247605	-0.0831326307387252	t.test
Fatty Acids	DHA	10.668322043268	6.95228599543911	6.70442445056536	5.80583830969787	12.1877581840816	4.04155504825967	[4.75624640625282,8.35643512160829]	[3.86309912528398,7.20028540104067]	0.480707527766351	0.802891102253578	0.865971173589447	-0.207609093505488	wilcox.test
Lipids	Etiocholanolone	10.81580672455	6.35829735608428	6.87069581840813	5.99515912414454	12.2011997544143	2.94222303916817	[4.88227283021427,8.51579170140718]	[4.03391643354484,7.23654061454037]	0.4234471410942	0.802891102253578	0.87256942856969	-0.196658166696134	wilcox.test
Nucleotides	Inosine	37.3326629938479	52.0590454712011	35.593443517745	43.5609983058656	21.055030566419	30.7529748090947	[21.9366788821099,49.0178945230936]	[28.395083212966,72.1472188202309]	0.273633028854734	0.802891102253578	1.39446375630316	0.479710437570807	t.test
Lipids	1-Monopalmitin	1.37175859349365	1.42424555695295	1.40105644470014	1.37504539412679	0.285496235802359	0.108696206582573	[1.25015441268248,1.41783673816635]	[1.34185280650005,1.51092444156843]	0.605841217605923	0.828824443530326	0.981434687608951	-0.0270358322879895	wilcox.test
Fatty Acids	Erucic acid	1.10734797610252	1.01221441686546	0.98608987248112	0.97209781093115	0.540769846102077	0.252898211095617	[0.869457015232557,1.05283602716277]	[0.86287408129289,1.11411600236864]	0.962566844919786	0.988406366840136	0.985810561551794	-0.0206176573791568	wilcox.test
Carbohydrates	N-Acetylneuraminic acid	1.45544059819339	1.64345642923242	1.4976029843037	1.5461156363098	0.409087010591309	0.559770956779821	[1.16266166859961,1.75131897777601]	[1.24717934438972,1.69397745907391]	0.446736149176184	0.802891102253578	1.1291813841612	0.175277249628459	t.test
Carbohydrates	Sucrose	0.825420745977049	0.518016389561706	0.481283134590245	0.488354656557406	1.17649539074041	0.178866164645631	[0.36025038711774,0.50569305867741]	[0.459211849335574,0.514824031695758]	0.742986425339367	0.90540655206611	1.01469305998678	0.0210433847466025	wilcox.test
Nucleotides	Adenosine	0.301814345353228	0.310568912563787	0.305361983295759	0.304543793397491	0.0759687519184556	0.0712729300770111	[0.255406915739184,0.330474658904939]	[0.292225722304456,0.315994189537145]	0.809685090953039	0.938697765942348	1.02900646488593	0.0412520462062012	t.test
Fatty Acids	Behenic acid	2.26682648823586	1.65439117624636	1.73376966111285	1.14166188105719	2.05079004472318	1.21460644663476	[1.43069280072568,1.99899634057876]	[0.778355015353434,1.98594215362008]	0.370382558617853	0.802891102253578	0.658485326317452	-0.602776803053886	wilcox.test
Nucleotides	Xanthosine	1.76782886499794	1.99939958519192	1.81006856253459	1.93823183161119	0.59632572064899	0.391688778267161	[1.24369817069287,2.20053722454041]	[1.69481698206616,2.04000236050148]	0.353537438854185	0.802891102253578	1.13099159357501	0.177588206115782	t.test
Lipids	MG170	3.11318946199385	2.28128235213005	2.84457181008887	2.19014245448313	1.49324943446091	0.681698337745076	[1.70294708346422,4.62482287667948]	[1.89252214468441,2.85133506866199]	0.4234471410942	0.802891102253578	0.769937481175666	-0.377186790975492	wilcox.test
Lipids	Octadecylglycerol	6.19244605521007	4.02266708451087	4.39213293600992	2.99471106488369	5.23087120724323	3.63288959099204	[2.94270685204346,7.04683858557648]	[1.47531342779409,5.14824031695758]	0.235870012340601	0.802891102253578	0.6818352514631	-0.552504904919187	wilcox.test
Nucleotides	Cytidine	1.58782251287882	1.58321262623585	1.50939989736005	1.62473056551455	0.554185683690712	0.485983166271669	[1.38247870162376,1.75494279754317]	[1.14739887543436,2.05418763011132]	0.985654802843762	1	0.997096724221014	-0.00419463360842421	t.test
Carbohydrates	Fructose 1,6-bisphosphate	0.583347327831233	0.780530482543577	0.585064076229648	0.700788956967616	0.309585151099929	0.62884157362898	[0.491637623110422,0.751516235712581]	[0.268288579897789,0.826941659015368]	0.541423282599753	0.828824443530326	1.19779864366949	0.260385403790262	wilcox.test
Lipids	2-Monoolein	6.74201850615098	5.64892237667784	7.1734843254923	5.38752472605561	3.38667259914114	2.45534847837568	[3.61180073518234,8.87168746905808]	[3.73376688464515,7.20566493772779]	0.454097857102095	0.802891102253578	0.837868120878655	-0.255204911018815	t.test
Carbohydrates	Cellobiose	1.05212250604801	1.55159916587451	0.841540097452178	1.33098269550386	0.556056774403429	1.21124205740936	[0.658420343644003,1.32144846832968]	[0.993952816550079,1.57239522219609]	0.321266968325792	0.802891102253578	1.58160341917575	0.661387895060998	wilcox.test
Amines	Spermine	0.489002502150456	0.486433188635454	0.495994939315565	0.481129692518032	0.0887873152727292	0.159003161281523	[0.397284301677599,0.560494331896451]	[0.420560476596535,0.52886361312569]	0.968337202031199	0.988406366840136	0.994745807017954	-0.00760018210145182	t.test
Lipids	1-Monoolein	1.75478427261913	1.34888212303929	1.7366503057914	1.16068170997761	0.869713011223059	0.433667228891099	[1.18378105102917,1.81820520849142]	[1.01738882897042,1.80950384551425]	0.480707527766351	0.802891102253578	0.668345092910735	-0.581334879500194	wilcox.test
Carbohydrates	Maltose	0.561578132259525	0.725113944023287	0.523591349855611	0.650053137371137	0.108585353315066	0.319224793074627	[0.481980650311507,0.603880297013894]	[0.611435650908333,0.718168612584421]	0.113944878650761	0.802891102253578	1.24152764851902	0.312116390340468	wilcox.test
Eicosanoids	Prostaglandin E2	0.685416963424776	0.836386536674234	0.693663636367902	0.791859285602595	0.110165726130104	0.298880605581074	[0.597649059128048,0.770441912167501]	[0.642543370243243,0.811075474151144]	0.19958864664747	0.802891102253578	1.14156090082631	0.191007827566482	wilcox.test
Lipids	1-Monostearin	1.88158577396802	1.61081585656835	1.74296492656212	1.6024804366868	0.481516385232566	0.362155919598293	[1.58583297424946,2.27798008189442]	[1.28802428101182,1.82861832275559]	0.206551926047605	0.802891102253578	0.856094831739374	-0.224157478515308	t.test
Nucleotides	5'-Methylthioadenosine	0.235846918771681	0.245621249007169	0.223218533293101	0.229813956027015	0.037675401037514	0.0369895077195436	[0.213906041299068,0.243661837511666]	[0.220517775737431,0.264538959466527]	0.597711850669615	0.828824443530326	1.04144353585959	0.0585846226300296	t.test
Fatty Acids	Nervonic acid	2.87387505318843	2.33661712327788	1.96850043852966	1.62356940873962	2.8618791285069	1.47943767600431	[1.22335857466881,2.87895871165951]	[1.13878205507238,3.10291680551211]	0.962566844919786	0.988406366840136	0.824774725451582	-0.277927971716202	wilcox.test
Carbohydrates	Maltitol	1.90942862736918	1.65821413869701	1.60537766357551	0.972344677792567	1.48832262488919	2.05420389683505	[0.752169093810623,2.49779756859587]	[0.585038083435588,1.60877740935717]	0.480707527766351	0.802891102253578	0.605679710048384	-0.723373012212146	wilcox.test
Fatty Acids	Tetracosanoic acid	2.68223181965157	1.76634298642348	2.20000117025844	1.28508674048649	2.03262436703984	1.33515231730384	[1.42348465902866,3.08089797209229]	[0.702045700122705,2.29132949318112]	0.284097646422695	0.802891102253578	0.658534796836813	-0.602668420696272	t.test
Nucleotides	UMP	0.432295956980939	0.632008593879907	0.435623448384517	0.477103220088908	0.23527072988632	0.432968933135823	[0.322990412255465,0.538310875953574]	[0.254859696551302,1.01745753640972]	0.264675250988934	0.802891102253578	1.4619812738794	0.547924832320212	t.test
Carbohydrates	Isomaltose	0.750929299884845	0.593759882277829	0.661434450801507	0.478205042112567	0.325940978719273	0.24778775208923	[0.485211670231905,0.887716432889647]	[0.424853305161617,0.775292732644476]	0.235870012340601	0.802891102253578	0.722981758106328	-0.46796884857065	wilcox.test
Alcohols	Palatinitol	0.446063685714318	0.383538388551401	0.386475748086246	0.249656065919713	0.356772182006742	0.414406713660719	[0.201614990260605,0.56024210504301]	[0.157705918143506,0.37864162889334]	0.541423282599753	0.828824443530326	0.645981195860186	-0.63043592537699	wilcox.test
Fatty Acids	Hexacosanoic acid	0.729236411952385	0.528815303800544	0.56623548120547	0.517111088389563	0.603058014445345	0.152091178718462	[0.441118099398568,0.790680923685437]	[0.395929642801297,0.578487654357801]	0.4234471410942	0.802891102253578	0.913243880953336	-0.130927912818385	wilcox.test
Nucleotides	AMP	1.51058520754235	1.91472066271023	1.47856509348997	1.75552027941457	0.46021952682276	0.952428920649272	[1.29892810846797,1.86388328520482]	[1.31243872868919,2.04980769913028]	0.605841217605923	0.828824443530326	1.18731348869523	0.247700902860236	wilcox.test
Vitamins	alpha-Tocopherol	0.923015638550868	0.700616650376555	0.783872399611024	0.459627912054029	0.684732823454171	0.454589359013731	[0.36680708078392,1.27611996446401]	[0.320499123969061,0.912459908420037]	0.437359736176251	0.802891102253578	0.759051765879635	-0.397729816847173	t.test
Lipids	Cholesterol	55.2928321709405	43.8680947819009	48.8478748983234	35.1390905601773	32.9824194281858	20.8243886896795	[30.2183891198453,70.0380355119667]	[26.4764828506123,62.3952224329859]	0.400696509091454	0.802891102253578	0.793377605369906	-0.333920419710398	t.test
Lipids	Desmosterol	0.954498577455034	0.766578185450183	0.81100451009082	0.819367825093248	0.75297139761417	0.291276655992574	[0.559251023382753,1.15669366594843]	[0.605387234163782,0.877760139707287]	0.672974084738791	0.889771105325784	1.01031229160673	0.0148013047721756	wilcox.test
Organic Acids	4-Hydroxybutyric acid	0.322290696044125	0.297730601267743	0.297456675365982	0.268370561300011	0.0638929208292331	0.0814414665178103	[0.285847886894995,0.346905216926246]	[0.232136341995523,0.363175067585606]	0.503713876510432	0.820096146054174	0.923795210107401	-0.114355029077349	t.test
Carbohydrates	Ribulose-5-phosphate	1.0752373858226	1.08988377658388	1.12258869761221	1.16273009025191	0.520327601737853	0.464817987467884	[0.701639217507581,1.30580304276593]	[0.642543370243243,1.52915817930781]	0.95190910214956	0.988406366840136	1.01362154158179	0.019519090209934	t.test
Fatty Acids	Dodecanoic acid	0.358739374684038	0.349393095256406	0.35611169491658	0.357827415066681	0.0569446622364424	0.052431381576475	[0.306957088760669,0.382854205441262]	[0.32494611310291,0.376459288471596]	0.729453288352699	0.90540655206611	0.973946881532412	-0.0380850041398163	t.test
Carbohydrates	Methyl alpha-D-Mannopyranoside	12.1192924903211	11.7014050917388	11.639650058462	11.1522877695782	3.40717968597789	4.5617425041066	[9.82225304981923,14.1077979011017]	[9.53249138437054,15.3122387097424]	0.835254323606931	0.951127755783615	0.965518828849453	-0.0506237010424983	t.test
