# Supplementary material for: Yiai Fuzheng decoction inhibits triple-negative breast cancer by remodeling the immune microenvironment
Source: Front Immunol. 2025 Sep 30;16:1615631. doi: 10.3389/fimmu.2025.1615631 (PMC12518410; doi:10.3389/fimmu.2025.1615631)
Supplement: Supplementary file 2 [file DataSheet1.zip › Supplementary File 2/Treatment/C_vs_D/01_Basic_Statistics/Z_Score.csv]

	Epsilon-caprolactam	2-Hydroxypyridine	Pyruvic acid	Lactic acid	alpha-Hydroxyisobutyric acid	Glycolic acid	Maleimide	Alanine	2-Hydroxybutyric acid	Oxalic acid	4-Hydroxypyridine	3-Hydroxybutyric acid	2-Hydroxy-3-methylbutyric acid	alpha-Aminobutyric acid	Methylphosphate	Succinic acid Semialdehyde	Glyceraldehyde	2-Hydroxyvaleric acid	Ketoleucine	Valine	Urea	Pyrophosphate	Dihydroxyacetone	Ethanolamine	Leucine	Glycerol	Phosphate	Thymidine	Isoleucine	Proline	Succinic acid	2,3-Dihydroxypyridine	Methylsuccinic acid	Uracil	Itaconic acid	Fumaric acid	Serine	2,5-Dihydroxypyrazine	Pelargonic acid	Pipecolic acid	3-Cyanoalanine	Erythrono-1,4-lactone	Threonine	Thymine	Anabasine	Methylcysteine	beta-Alanine	3,4-Dihydroxybutyric acid	Erythrose
C2100	1.22691512099575	-2.33143428592981	-0.471374959883316	1.73408257701049	0.572392089019319	1.12977424829413	-2.00098387385682	-3.03619928167362	0.636978855518425	1.91076433786434	-2.20518184543308	-1.04875803163857	1.02774234658812	-1.63358895446205	-0.913887672663477	-2.21580332478231	-1.42472624841765	-0.492380751776087	-0.851038340925511	-2.45620649463406	-1.50940385061325	-2.33129836451549	0.159499972599914	-1.08119422758773	-3.3832013490631	2.00739522804105	-0.693832296510346	0.181187167971079	-2.25914996156414	-2.45259842515328	-0.704220835146348	0.487705769256556	-0.841233909725807	-1.7568445566814	-0.838404482412865	-1.57888151600879	0.474238626272804	-1.80500374345266	1.93655991620429	-0.794835408303749	-1.20159110397763	0.0714728301213354	-2.67946576759613	1.27230372862133	-1.78559305615664	-0.104973568105436	-1.62385526310168	3.35551505952594	0.311603212381761
C2027	-0.548665986023482	0.408388384516401	1.12452073071911	-0.616179743167617	-0.749311129382576	0.172253731404172	1.42986311783051	0.520899778529268	-1.3476658578842	1.55014236006019	1.02098652300112	-1.10111263889061	-0.526705181365476	-0.222344166043156	0.536446237578308	1.94125029831209	2.9285971460657	-0.286534125427781	0.712373142092668	0.928696001422388	-0.101254680912211	-0.571694822172637	-0.436870090848427	0.0817946735135826	0.53740807854194	-0.718221402809451	-0.716218640069564	2.59979665788759	1.25932156143558	1.00203584790654	0.288372987394223	-1.15163094848882	2.30480342743835	1.10209654811571	1.19478116957105	-0.703609639980871	-1.47000521734957	0.0996177418237869	0.386421796173387	-0.225997031345963	-0.148711316107501	-0.29647946533929	1.15412626316889	0.114473497627006	1.00965538907349	0.158286523975613	0.713299155339564	0.790301076191793	0.809468223148323
C2039	-0.122869210438977	-0.0203195785021922	-1.48788102477842	-0.755104979075649	-1.35464036062406	-0.998080645245994	0.520561854829042	-0.257890832217289	-1.37475413956036	-1.07686328634336	-0.362757168075846	-0.157071898897773	-1.45789508623146	-0.253834686830601	-0.0674195450951527	-0.73000999577801	-0.999718340183174	-0.934044853994047	-0.464900122100028	-0.00139019601660296	0.174069524845983	0.871593258538511	-0.153330890656432	-0.584690143989169	0.241544277529954	1.11938215319135	-0.303742363464638	-1.01198880881111	-0.0775604007242776	-0.208127408878487	-0.134262587171679	-1.44491937876072	0.965227495059794	-0.053345411748721	-0.200979755902472	1.00589779260928	0.859479845410725	1.43016963057609	0.777355871866231	-0.32696373328427	-0.813579611923983	-0.404740054708655	-0.573543100873637	-0.8448392106897	-0.0553097466012668	-0.660163177311139	-0.694382019526881	0.0879813571628042	0.037520585783901
C2041	1.52539289060862	-0.727467446649073	1.73817452140709	1.11478427299505	0.171255372579963	0.583665799493403	-1.06707129253811	0.18927405752229	1.61772865372492	-0.30857414338309	-1.09661795648532	0.385882637668891	1.00647143149222	0.440706944287498	1.574516623243	0.150262273621941	0.487465654939118	0.463724743122601	0.772605293409078	0.679078037191551	0.142104697577041	-0.471764621322115	1.53153819884761	0.721370295103864	0.121458498657855	0.645192639534908	0.696635773839174	0.166444508846948	-0.0405324623613803	1.22100543102758	-0.413408663009292	1.43568532408262	-1.21402225756058	0.313372467743543	-0.964208592374469	-0.317670919554129	0.587395491597006	-1.02194801369001	1.05227851316185	-0.49062960900902	-0.735221802362638	-0.68317232277504	-0.48997472687899	0.994461301847672	-1.71666864307854	1.21710560209675	-1.06858213340847	-0.0204174735676547	-0.640911522695147
C2093	-0.0170813914219387	1.12210578317571	0.964196933591668	0.380692716919069	-0.164173864133388	0.466705150962509	-1.38475745079079	-0.564310103208805	1.69501651275954	0.57340927517613	0.808940522959706	2.19997760848043	1.24480448778323	-0.458776850297466	-0.380384423856867	-0.48504909427075	0.874243683778584	1.14300681575593	-0.116389283646263	-0.116585237817779	0.371770121121273	-0.36135422244556	-0.0828276491919663	0.284707631228544	-0.381330615943255	0.664915054859113	0.37298059870454	0.537594470966259	-0.385524471750541	-0.360416277761755	-0.851063357132454	1.46260759719554	-0.677349363633682	-0.183694640874558	-0.431582044797891	-0.762799263040981	0.504831969658839	-0.949862695525166	1.16471881581158	-0.470069168382386	-0.679231894165589	0.493955427727332	-0.510345540406697	0.58876146104049	0.922677972208373	1.68824881273481	2.35185272152888	-0.318570648750373	-1.13346551187084
C2096	-0.56170813307605	0.455106881516502	0.0977913335731686	0.140940696684217	0.234429900042276	-0.373858648314734	-0.401500734814277	0.638181541160809	0.50992588416989	-0.845605739696468	0.385172765046778	-0.862964196864897	1.33095315168733	0.251188047078475	0.147220522687237	0.0150281972784977	0.64927281342203	0.165293858013077	-0.801760886776853	-0.713552029445544	-0.145792806781843	0.638684590504166	-0.226061703921937	-0.0413352350194189	-0.934644930352448	-0.843068609692803	1.74541280574395	0.173009748141186	-1.18615972415568	-0.886599906688785	0.660284856506081	1.01497329655993	0.0948857762152368	0.894600994884062	-0.704405997210733	-0.380353753879273	0.586493622337283	0.167888093894811	-0.205599635005256	-0.473833347780481	0.189108079329961	0.103829022792416	-0.404965614690881	0.352971252232185	-0.0377436349176042	1.74847255272553	0.479703158334206	-0.261757210164239	-0.855982932504989
C2095	-0.812075745217746	-0.234519703897193	-0.272900852262559	0.300672045627796	0.772820786510283	0.464224259529527	0.503789977694551	1.21055125122282	-0.338477235919233	-0.211067306254703	0.252572645813501	-0.676473555741884	0.285061983169353	-0.484125958069504	-1.30098682190256	1.02239362597831	0.210724653099434	-0.0773584434495695	2.56618054653848	0.858465985063984	0.32205561461823	-0.215403945111489	0.12445542923323	-0.543308361034347	0.840108940879414	-0.369620957395244	-0.486441745296968	1.45950941077088	1.18255430625798	0.511280611805713	0.342268008919608	-0.794751900358437	0.624875229764781	-0.0601777798575031	0.461728401211395	0.0839058914988288	0.849438971200062	-0.108687191560812	-0.807800875664063	0.0463994288148444	0.462560618221675	0.0216503079613565	0.839187141830859	0.553213058538659	-0.0492060736864503	0.474806733491604	-0.368428064998139	-0.831313624471061	-0.779259612155571
C2089	-0.497180880632404	-0.0892374793561858	0.575846383262959	0.502682698616566	2.47582743977287	0.0029807852520788	0.787876750688012	-0.210732786169713	0.220369651725688	0.0413197882272918	0.516084735835535	-0.338411549872121	-0.163474991571371	0.0534702651273138	-0.3518215090744	-0.208552698479427	0.0585535836414398	-0.153618856708968	-0.657516501614735	0.504046105651259	-2.79793957157357	0.450723625472288	-0.347019735229919	-0.20598579755635	0.462093654005651	0.499873322282848	0.0364872223210129	0.406675783336789	0.283141892125094	0.777817807480019	-0.0962035039766742	0.772160616592533	-0.0105087063867154	-0.271209548387321	0.780175128661182	-0.543917426384698	1.00570216802176	-0.389547912245275	-0.865105434238932	-0.175784416427273	0.982457083339202	-0.670135586558013	0.878587607354572	0.564983871640783	0.533372740426074	-0.287309314628962	-0.0851228835318916	-0.0932406903502904	-0.0755163211943494
D2045	-0.969950664976209	1.85337224196992	-1.33185917392788	-1.6655021260993	-1.6679420296281	-0.448776200833376	0.893557623611088	-0.827847905101315	-1.31328703155999	-0.395162054559242	1.28732437246927	-0.178183729560423	-0.739850214254968	0.421968054817501	-0.409428639395209	0.287930224827798	-0.111398497410412	-0.971946081191262	0.954284048913406	0.126597776115891	0.234033162609423	0.674812726137508	-0.763486628255628	-0.639771965236927	0.447413761821096	-1.3269944984832	-2.06124682111952	0.648723336557786	1.0139800191637	-0.98977188349238	-0.338440181276428	-1.44973203865798	0.255597181127691	0.730699280309265	0.267028902472378	0.800393153884856	-1.67139347979831	1.18631938035934	-0.929158958439118	3.32713020692751	0.565203782944188	0.212521472982492	0.263885447123157	-1.49323269652715	1.55115861618522	-0.345812661185342	0.864626603254284	-0.447203781597783	1.64967281109966
D2087	1.59092030709004	0.583876537790505	0.291603368461647	1.08421027459683	0.685637947842271	2.33935629581808	-0.959937117190045	-0.273051089446989	0.465716347687103	0.555979303460932	-0.112616807306008	1.05382456819818	0.990274718383031	-0.366436849158356	-0.111470628853201	-0.865587248418138	-0.260428739952358	1.47242175258765	0.0188699520843637	-0.117233633939513	1.15407944756784	-0.0367826139196571	2.35793221710745	0.194382397832126	0.0953887322296861	0.555283618657309	2.17383596676756	-1.23143883011331	-1.11504591869379	0.274899212099227	-0.302290402299316	-0.90789450163897	-0.745774442118177	-1.40468050425993	-0.819643187049062	-0.494162043474319	0.736310556056304	-0.402546165309265	1.53598752931888	-0.563833584088287	-1.50320736045533	0.367199394615415	-1.25196053141673	-0.609656723857127	-0.497632297024058	0.0756118003018935	-0.43229963003302	0.903784046638409	0.145370811965804
D2099	-1.3988053422047	-1.58072066564538	-0.995933060226475	-0.353260765543327	-0.734705128314306	-0.44745486250615	0.0251400753669721	0.303948054217014	-0.349094044579654	0.713385743289103	-1.11461068667739	-0.276597685043493	-1.28100823990611	-0.138790459958295	-2.49736811848943	1.35605421841534	-1.55754233970313	-0.904135861083851	1.51634971891328	-2.16941994696702	-0.0530471680271316	0.355814630768999	-1.49311005250438	-2.67346461079382	-0.576744339691079	-0.675295395142525	0.960761658710997	-0.437842382673251	-0.649221381441117	-0.373260909922402	3.36669004655208	0.992481897446959	0.472756417796201	-0.91550930886293	0.738204396031337	2.6490755353745	-0.907113173565548	0.888200287605084	-0.786764348336744	-0.0843140255608826	0.686744323035087	3.46885587185666	-0.196127700276548	-1.63592782305613	-0.415844000405232	-0.850332989878003	0.609749194495425	-0.408185723320265	1.93525176076856
D2034	0.271807787463195	-0.48180128548674	-0.138851379082732	0.555670330388801	-0.383270762860215	0.238758180087878	0.601326187820556	1.25803931522112	-0.00209407788024441	0.999098707386658	-0.18366627507065	-0.443025482561233	0.505067549293442	0.15976259073935	0.71729023332948	-1.4091182246122	-0.0479603109551376	0.218826467162145	-0.160270640716873	0.517114636122999	-0.00172580217382244	0.013259345453078	-0.595034364730549	0.656017596809119	0.386091221358091	1.10640618191772	0.000276148165756024	0.182914381734898	0.442431364167672	1.59791406904126	-0.268277025388894	-1.22824163866017	0.502455902636086	0.196629646402511	1.35095176031708	0.00863774306594279	-1.2776668696602	0.391049577634299	0.162178970042947	1.15664896776116	0.317054818229596	0.206093663877888	1.3606348966718	-0.329962692764673	0.274205530338398	-0.786124116230668	0.250388594863263	0.28417622832625	1.07004667883
D2046	1.04693921396859	-0.390505787899867	0.610890462716022	-0.429839429640103	-1.11644912204325	-0.957323029919665	0.114079050399452	0.228251610337047	-0.0889293778700337	-1.70981518864583	-0.903671953062962	0.223369067298338	-0.130430042405792	1.04452498190373	0.78451217799485	-0.0904707959079747	-0.333163746598472	-1.19362888674286	-1.1922911481011	0.329976048802297	-0.705602833993422	0.351311451247555	-0.388757196682195	0.434201297507011	0.238822010911099	-0.66133493607523	0.235244165785643	-0.315853491457144	0.00659219806849035	-0.235506948393478	-0.366660954337562	-0.242230559356874	-0.588529691674345	0.44616726026374	-0.206064802201213	-0.396154479249034	0.807871772132787	-0.286096088850391	-0.441311681463062	0.657554344642375	-0.173327261550559	-0.955652243476952	-0.0627898308629519	-0.48435929424867	-1.10393084537545	-0.0486579869387695	-1.54010272071123	-0.834109887569471	-1.17470782329025
D2030	0.549527753386761	-0.500207376105832	1.41469934089964	0.92240290876883	0.661569342405252	1.20711013175747	-0.708999581321057	-0.424131808316352	-0.00559865972827954	0.513260171994974	-0.909703712917274	0.189838876587633	0.857510756168055	-1.25081102440194	1.17533361766513	0.722452846803984	-0.443863018683255	2.36138811126277	-1.00619678521742	1.07770278340002	1.80151808498759	-1.48004897367489	0.388042777433523	1.86613863598968	0.90819108362232	-0.717929241136723	-0.584149032383359	-0.303607293353556	0.777731135720445	1.10638023115221	-0.980952446359771	0.198139578390066	-0.770661073063907	-1.34599062505614	-0.297788198428756	-0.457280425018278	0.570474009049454	-1.18640662741389	-0.783350213378112	-0.77863964024168	-0.763556028864108	-0.681066914946051	0.510629625396064	1.93928170850748	-0.845942425761331	0.950008179315799	-0.498928437967618	-0.570329569565158	-1.17876919365474
D2037	1.00547157177656	0.317220476679335	0.155173853385839	0.151195286784791	0.865074148371013	-0.479243296290071	-0.629149976670414	1.06257456917738	-0.326686649284061	-0.152015368793444	0.249455155428504	-0.0157959809184799	-0.200227305844131	1.92517672342222	1.20484948149814	-0.163270096887435	0.105193363106969	0.89071548306463	-0.600969729759435	-0.307969209093372	0.255762598718309	-0.911871400656335	1.63940624745971	1.2996155300801	0.00498471846824948	-0.0177725801453806	-0.228639550062449	-0.934324946478428	-0.976583906277842	-0.560129438664456	-0.83641564036177	0.494909728443852	-1.72767944876607	-0.607595185564336	-2.12919034254291	-0.774544301910562	0.683169987737116	-0.660882973165201	0.200205238862212	-0.707767250029948	-0.927349454856026	-0.842107724440595	-0.210587880135581	0.672046675986982	-0.154896806878135	0.0487111780423765	-0.167927305937309	-0.739970371453037	-1.10124405352349
D2049	-0.921914158371824	0.914850524711204	-1.33511881525122	-1.80430793148447	-0.0112060692575103	-1.59883916461116	1.09125325182589	0.515267949455371	1.37822724533687	-1.29084728884322	0.891800852864858	2.15209752826551	-1.1441079906767	1.9385837239962	-0.165430102625331	0.371204554864605	0.13977372209302	-0.804290375692981	-0.265701984958121	0.872228448768391	0.399746733413675	1.22338784554709	-0.990610831095192	-0.139228136321902	0.803178985791743	0.5361871465143	-0.566707388202335	-0.879204511836214	1.27128640325908	0.128647502136477	-0.0920712294945051	0.00412864427355507	1.30025429395682	0.877745525117098	1.89932971480586	1.29741708932115	-1.50637843243851	0.773577764621213	-1.2182829425542	0.2797614504816	1.9882181049299	-0.475797186440117	1.03333855715004	-0.399116258963531	1.06341229874399	-1.43208303206361	0.0683968378423735	-0.408038352532806	0.723977205956441
D2048	-1.36672313292618	0.701292779112686	-0.938977662604541	-1.26313883338198	-0.257308560299847	-1.30125273487809	1.18495213711544	-0.33282432070904	-1.37737607665637	-0.867409310940272	1.47648883160925	-1.10659553650951	-1.60418737230878	-1.42667238215092	0.0580285679594837	0.301285239033669	-0.275023378242693	-0.897438994901385	-0.423627278134933	-0.0115490746248948	0.459626728615881	1.80063149014898	-0.723765699564814	0.370750419475645	0.18923727123278	-1.80439772411804	-0.580656502929461	-1.24159520149041	0.452739346770717	-0.553569513694012	0.726650926582697	0.356608513680359	0.054903168934337	2.0377358384569	-0.0999320701499163	0.564046562746374	-0.832849846661993	1.87415893469804	-1.1783325623619	-0.374827184173548	1.75442902423376	0.0635735067498181	0.339371154442773	-1.2554018559356	1.30828498290916	-1.84579453634245	1.14161219355825	-0.488620434503061	0.256945680954922
[truncated: 148 more columns]
