# Supplementary material for: Yiai Fuzheng decoction inhibits triple-negative breast cancer by remodeling the immune microenvironment
Source: Front Immunol. 2025 Sep 30;16:1615631. doi: 10.3389/fimmu.2025.1615631 (PMC12518410; doi:10.3389/fimmu.2025.1615631)
Supplement: Supplementary file 2 [file DataSheet1.zip › Supplementary File 2/Treatment/C_vs_D/01_Basic_Statistics/Basic_Statistics.csv]

Metabolite	C.Mean	C.SD	C.Median	C.IQR	C.Min	C.Max	D.Mean	D.SD	D.Median	D.IQR	D.Min	D.Max
Epsilon-caprolactam	11.5709239437099	3.34784348189027	10.293361728599	[9.36840063911724,12.6026637641781]	8.37366546452337	17.3114675837746	11.3969263774212	4.40663577030982	12.5181217309889	[7.76999756037844,15.3234392551471]	6.13018165686855	17.5620254192553
2-Hydroxypyridine	49.3226556956046	10.5659846777131	50.579572632539	[47.468150483771,55.455991036011]	27.1995431904274	62.6655411775694	52.759419045552	10.3433844369672	54.3998022288755	[46.1942787249874,58.3440180863583]	34.9089680742174	70.1752541783447
Pyruvic acid	1.77775172553914	0.767547206248927	1.81745613559598	[1.32604366604134,2.31492112220916]	0.457486055473117	2.86190283657195	1.37857168640131	0.714935189343592	1.46293356617881	[0.824140604491872,1.7837565041853]	0.571341509865163	2.6208130161562
Lactic acid	757.370610848686	78.7304505815304	756.447008815328	[719.170851222927,786.6328447017]	651.44841258204	889.962935205437	693.964641819318	103.975748540163	689.953217302476	[602.768492123605,777.047203416036]	550.913545003669	827.69202211278
alpha-Hydroxyisobutyric acid	4.11322707887886	0.707146032001865	4.08716468605514	[3.76851092205692,4.34768475428931]	3.12028950656023	5.49821867133839	3.8261428569364	0.538133465958024	3.80150585594687	[3.50514121293148,4.37193920183904]	2.9257938953398	4.49827364413049
Glycolic acid	9.07341015231328	1.05991884211876	9.29739822598598	[8.62930851328971,9.58734455340707]	7.1496859182273	10.6215023392797	8.51571207337017	2.04367363436418	8.04593321218444	[7.21618620384474,9.16771701472055]	6.16948595301769	12.5950611697962
Maleimide	11.4259790639984	3.31413509813812	12.1235802837329	[8.81703161798854,13.6040979057857]	6.45787342228204	15.930074303435	12.4769500432772	2.24716421678059	12.2973354977916	[10.2453598013624,14.449392306476]	9.3320919548231	15.2539013312931
Alanine	627.363946075562	49.0032197333699	634.158491576679	[621.803209642366,655.564952232336]	518.703191039191	680.763919612811	640.971482722485	26.7088279318165	643.278271645875	[621.866989427601,654.231134704286]	602.976338298861	682.576117007148
2-Hydroxybutyric acid	0.979674087630033	0.223372912085378	1.01056217488804	[0.829147424885458,1.10868186773175]	0.680363877370276	1.2629444463046	0.907122628483882	0.159961163869666	0.92438748892226	[0.875013481312357,0.940867077856177]	0.679866286579918	1.20282423129508
Oxalic acid	2.72346544760335	0.296553844276587	2.64360437603579	[2.54470970016974,2.89293262706557]	2.36954315911717	3.19494790365533	2.61690825229563	0.263993657483098	2.62505487447841	[2.42740991053534,2.82065561027676]	2.19467481240898	2.94307811548914
4-Hydroxypyridine	1.60425054309047	0.357296235882064	1.73668938425829	[1.45307567718089,1.82534613018789]	0.90920060024234	1.96687114041087	1.65694915902234	0.31903961644887	1.59522939398686	[1.33588901624894,1.92451877007213]	1.2667346328301	2.11620351174876
3-Hydroxybutyric acid	82.6579719630489	41.8547778450918	70.8519321916152	[55.4226611059397,89.5108123701797]	48.0644247851075	174.77388888791	97.1489592090457	36.0924804293671	89.723356170886	[79.7127106900193,98.9034975244307]	47.8539685518752	172.93605385445
2-Hydroxy-3-methylbutyric acid	1.09603278436841	0.210591178462439	1.15990750182077	[0.969791849946406,1.25205387671242]	0.71555511240667	1.30463810189904	0.95903294214074	0.201228755837018	0.981209831722514	[0.781835750341803,1.13018789230285]	0.684654077330481	1.23267725898984
alpha-Aminobutyric acid	2.85090459777443	0.423183151870217	2.88444494283179	[2.73313491942514,3.11171128929592]	1.95435643042746	3.33685692434347	3.21399610117035	0.81358958123794	3.14960991306732	[2.79890248217694,3.73929648744682]	2.09226455799595	4.33517900029269
Methylphosphate	137.726762803909	21.6973591930432	134.914373220954	[127.481698015862,146.012992057189]	108.24317258577	178.515756297404	142.090836546691	27.7930841766626	141.455277725378	[135.9943146508,159.209344543669]	79.0055777022146	169.481698206616
Succinic acid Semialdehyde	3.61928188512113	0.788912267303296	3.59808160797802	[3.30887148622902,3.89728338165427]	2.23476409218444	4.90926818156172	3.69682681491951	0.529216052152429	3.84557940135979	[3.55529276689067,3.89915521644822]	2.75375730104247	4.53277332470529
Glyceraldehyde	0.478325236931292	0.140527838387675	0.478436738169266	[0.419123577500822,0.516520066109174]	0.288904863628407	0.754055155707117	0.408079101507085	0.0542370819817004	0.413309433896594	[0.405537737075572,0.436011572665058]	0.274713534830624	0.456070854366051
2-Hydroxyvaleric acid	0.588248984993711	0.0820786043279498	0.575987795586264	[0.54696427594368,0.622344400937146]	0.469216467151915	0.740144187136646	0.593543519530942	0.16768671120437	0.486141460148429	[0.473117754430519,0.707235657929864]	0.435356688331129	0.899068142313672
Ketoleucine	0.254259725282971	0.138745237081896	0.202519734602717	[0.154658683463337,0.323448510810808]	0.13595522994278	0.541858272220658	0.221739252233104	0.103991943001095	0.205482472846243	[0.165658802758346,0.239284409098028]	0.0954206440177816	0.417157589927984
Valine	263.096462235306	35.1233951589729	272.182824086561	[256.035359423313,286.939030818285]	187.64370892665	293.332728683045	265.436767407899	29.4531337647563	268.28829231309	[260.674985062852,280.48165509993]	196.598232472768	297.985264684486
Urea	241.540495176984	89.3711817749039	278.357295522624	[238.073348756752,293.501176144078]	54.4759267500701	306.266965308972	308.018629920279	57.3750437288731	297.05171931537	[276.597709906584,313.245997646322]	220.684094452124	419.841317411013
Pyrophosphate	18.6885681077935	5.78217883597513	18.4603965164011	[17.2587295586396,22.993825481113]	6.67880067093906	25.1500026393426	21.3989761930244	5.77701205254242	22.1495169926276	[19.9113632540359,24.015161569084]	11.5879893898207	30.5078026625862
Dihydroxyacetone	0.213197855436341	0.054736909788035	0.196636620011376	[0.184540982639456,0.21862721899368]	0.168739615263131	0.340992678400062	0.201433365720193	0.112341877945053	0.154898848183639	[0.140157791393523,0.240926757090592]	0.0763093152307288	0.413309433896594
Ethanolamine	222.889139903945	23.7554398411099	224.8875697868	[206.766140910768,235.684040091662]	184.533733041709	260.500138832733	236.507875339825	54.4075454706377	245.723784691135	[224.231495551555,257.745946383198]	117.429861564728	308.74470108041
Leucine	217.168192098867	59.342882676339	238.688373865954	[208.117132536497,251.743397158808]	83.2640811380812	267.404264257017	242.869463779823	19.2611754586231	241.187605335445	[234.933783478064,250.282396050003]	205.628168108404	270.372707816957
Glycerol	155.129607220082	15.160285799743	158.19651961433	[142.156110946182,161.406752505905]	136.136149763378	180.557042565883	144.069607779433	14.8270528357369	138.968240431397	[138.086289387118,157.63011551122]	121.155044942992	166.516261797412
Phosphate	48.737663801636	2.3368666932479	48.1396289112201	[47.0142363046326,49.7735682970595]	46.5194026828544	53.3653707072443	48.3100055012468	3.25477218187355	47.8753939971621	[46.8964104017627,49.165486830162]	42.7787858918919	54.5568452743505
Thymidine	1.20843641821388	0.170280600839093	1.16517887414712	[1.14554972903852,1.24111528228172]	0.956028551822026	1.5344758762991	1.03780876326753	0.102544318751646	1.04798126250201	[0.968466846894949,1.06947975098751]	0.919255824108059	1.22200074371228
Isoleucine	196.000776846628	25.8277143218445	198.078675901558	[186.430046038269,210.621010645347]	149.414797707115	227.239530629668	202.392666139427	19.317739327053	209.170814991684	[185.024652996107,216.587278362074]	174.72112489776	227.504179814204
Proline	500.343159548152	41.5524192177873	507.223939903295	[485.196792158707,530.577665989148]	418.087823679662	543.828519653357	503.540278483378	28.7566372110178	493.974782709302	[483.088086731787,511.445045797586]	468.157682771235	556.729408349507
Succinic acid	4.56478543782733	0.639627067163407	4.5627213541582	[4.1134458096536,5.06796408981613]	3.67135013460638	5.50216938626988	4.82455883917371	1.59410850095288	4.33612353456427	[4.25814623929351,4.59077914944289]	3.51400489610181	8.78065853921587
2,3-Dihydroxypyridine	1.68653933989741	0.284003795765382	1.78471370359367	[1.41972096933439,1.90290214054361]	1.28448007882837	1.98546615279513	1.58510887390234	0.200573367023106	1.63383624750915	[1.41395332648835,1.71881687945205]	1.28331977744695	1.87212186699388
Methylsuccinic acid	0.438696005136061	0.142057264462704	0.42452830725295	[0.329719466517746,0.507776431942556]	0.267922818742906	0.706597138914361	0.402000314035026	0.112747893534418	0.42611337680009	[0.326296921497311,0.478205042112567]	0.203887757241042	0.581365045125956
Uracil	162.002265755929	25.02092271692	160.42670967526	[156.153003851295,175.229597978657]	111.602249379279	193.707805209097	162.105347652114	33.1926275932475	167.703819633486	[135.764446370831,183.04169562896]	121.716002761197	220.578307669179
Itaconic acid	9.43956163623523	2.10598346550112	8.84244242838562	[7.74025587025892,11.0843847984158]	7.14866793645845	12.7925720821361	9.87340868767118	3.11240269537243	9.40800882485591	[8.89078496287965,11.5990159150708]	4.10324111447597	14.6343614807568
Fumaric acid	15.6808432346877	2.08161351700189	15.5055850163117	[14.7864712428267,16.1926743683341]	12.371925924793	19.6249787386288	17.7992759928327	3.09525907957431	16.8266045082449	[15.519208914055,19.048319836576]	14.6289465820448	24.2358385172795
Serine	231.944929419547	52.0207668956768	242.641364486724	[236.723731474015,260.112220493721]	107.033647206595	270.248632509425	179.058255311991	69.598704887125	149.03913827427	[119.713861668444,248.985180545795]	93.7568025803049	257.20634594993
2,5-Dihydroxypyrazine	7.92269008453003	3.30152596000564	8.17068088906459	[5.73074652400938,9.41244028565517]	2.88904863628407	13.8712118101785	9.98847078570958	3.35410179245901	10.3438008620408	[7.64985004843697,12.0314353680449]	4.98894675048567	15.3783838908077
Pelargonic acid	3.28770692537285	0.662736339996648	3.38895366170429	[2.76427360842577,3.7209259215927]	2.42533842889873	4.29108694506899	2.74699761540483	0.589796550889004	2.47978271932268	[2.38268245368989,3.10945095242712]	2.19014245448313	4.02432869846684
Pipecolic acid	3.29464013101563	0.573196253132079	3.21646093774315	[3.03654540218826,3.63521247118221]	2.31973611089868	4.22314282266822	4.85017367240617	2.94457685266617	3.92738609054151	[2.84240873837658,5.60596283604467]	2.35638120959335	11.6462364786056
3-Cyanoalanine	2.3950074240967	0.407833727027784	2.30127061017814	[2.11437333201838,2.66945205704808]	1.86938441171322	3.06699349868019	2.64672436915178	0.649830795685374	2.70212435164792	[2.1095781901347,2.90484126644974]	1.70399503448596	3.61849622914603
Erythrono-1,4-lactone	1.62329423592632	0.101041703885779	1.63137213887329	[1.5497873840054,1.68442377613024]	1.4979321229717	1.78574470547254	1.70201619886462	0.327643765487459	1.68051455344754	[1.49844690385612,1.71693294457066]	1.43130966026672	2.513120114932
Threonine	171.207451815009	17.9616959613117	167.932640787878	[166.783317172579,186.87272539073]	135.326437004294	191.329631256483	177.369151361344	11.154569485431	178.324509962372	[171.604388090863,181.929082915237]	156.180208714013	194.346421521072
Thymine	2.46606355845817	0.325979683703692	2.52238736512396	[2.38576352997078,2.58978013280864]	1.80061819269547	2.88904863628407	2.02952125532582	0.578563041663762	1.98594215362008	[1.58954652918685,2.06531797578185]	1.39391682488131	3.23194430243477
Anabasine	0.887415541170355	0.253880133532095	0.911896007685115	[0.811224721973007,1.07077706233375]	0.501334910414001	1.16008485493403	0.953009263172781	0.228916016313055	0.885637445515776	[0.804865739693368,1.1727536255127]	0.66198071787336	1.28769970842799
Methylcysteine	1.04723769849758	0.138621020492078	1.0151862210367	[0.944819649758515,1.16859404839941]	0.868050464231042	1.23089768744388	0.896622571648045	0.128700930915656	0.915405575038948	[0.839402467538017,0.974838339308731]	0.689441868081044	1.11061358756395
beta-Alanine	5.64500946546003	1.79979386793486	5.36818267284739	[4.54988094440286,6.48355887530191]	3.33090313359811	9.12844497468531	5.74675745875258	1.18874060380736	5.79861514836837	[5.06847884725824,6.58803754825292]	3.45303455539347	7.36362217436559
3,4-Dihydroxybutyric acid	0.474824613433313	0.242246783668024	0.401192607484903	[0.36038470275731,0.460857513596872]	0.256963716723199	1.0366586283137	0.355732108932654	0.102485425562047	0.32849482357857	[0.305565643139287,0.335788431236543]	0.256442980797788	0.58008341599522
Erythrose	0.847215428376255	0.256960139611295	0.821268322826209	[0.651783269468321,1.00000428642287]	0.522800259167949	1.27082022745046	1.05870203811791	0.463668765959569	1.05810175587438	[0.535205362757735,1.37114165614406]	0.505358563653437	1.70424137348628
Homoserine	0.353294368105352	0.0413941301886775	0.347199857589903	[0.335562636434448,0.353527369701159]	0.311113665641398	0.448114826304454	0.359044725020001	0.0471975300471498	0.340799006897192	[0.319734961616475,0.375882572279713]	0.316080883308902	0.442594028338227
3-Amino-2-piperidone	6.71875514124711	0.868184972083197	6.54877078919088	[6.07446859744397,7.03308385608063]	5.85952677939874	8.45807321506444	6.02993759366075	0.534321890120128	6.03416822699699	[5.57058001184321,6.28583492467137]	5.31444773312471	7.05324210205729
Capric acid	0.834468440576251	0.0676309952382297	0.825397801072284	[0.801256814603746,0.871333339613958]	0.724609441600133	0.943189407728035	0.818242847392294	0.0926578526919773	0.791859285602595	[0.769790370216282,0.826127190312741]	0.712220275486803	1.02964806339152
Aminomalonic acid	28.1226515646064	4.95303951842648	26.0911606131158	[24.8786768214222,32.3922807911624]	22.5810424816859	35.1803455298522	30.221437822282	4.66986498987616	30.1864843213801	[29.0128016507231,31.5516304330512]	20.5567060543306	37.3512183427104
Parabanic acid	1.3575371360908	0.221093979982332	1.32642302244237	[1.18763110373305,1.45246170262644]	1.13862505077078	1.7954568466362	1.30040712587821	0.253915286376313	1.27514893386972	[1.17034685294305,1.38825963361974]	0.87598619620952	1.74578892137642
Niacinamide	20.5929173293797	4.85432315414382	21.0690061513748	[19.3790731871967,22.6337670671134]	10.6639883486368	27.0967661424858	24.3741800569335	7.07652064449385	23.5905208789305	[17.5547743765553,30.3593811493187]	16.2772467595351	35.3668239656018
Malic acid	92.1159660509965	16.8651934929834	93.4358134885243	[90.3878623802253,97.044943357145]	56.5233868487107	115.884736974844	105.697949952247	17.168546886553	102.921679126462	[95.2835942981451,118.748688758163]	80.637607988832	132.615415295643
Aspartic acid	175.932449980929	24.2339238172534	172.233512925368	[170.079282861695,181.390669767481]	132.513863184853	213.253019114706	186.801146409551	24.3616514563603	191.191074613628	[170.743314889318,199.302963357965]	150.953398267336	223.149351302231
3-Hexenedioic acid	86.5605005557365	17.4942710770199	83.6080517712615	[80.8713489818007,92.9183572261067]	57.0247217591247	111.789995111824	88.9546783956214	19.050214984612	82.3062692555878	[78.7680768494509,99.1054513339886]	62.4840953756251	122.356780421383
Methionine	89.1695938663122	21.8162363058291	88.7592738883068	[75.2986193193128,106.686206343469]	54.7474716575832	116.846910456741	101.086856194954	20.2305331121008	105.998726143164	[87.1567234431137,116.799619471596]	64.2804935349703	128.120827703448
Pyroglutamic acid	972.444821406369	84.2393652087399	975.888555815086	[965.491379597555,1020.10496075023]	789.41554546088	1069.50855440272	1009.1954434362	64.2164382829365	1037.04999338447	[956.494812649451,1041.64832570568]	895.360220759425	1100.97163425492
Maleamic acid	136.901467432179	52.1263686826603	167.688842643803	[113.692277831151,170.062386087734]	54.6558160063235	175.207224745468	107.597120872479	60.2123163641063	98.3557301104049	[57.481263519467,166.610408245298]	23.292602001488	179.267528670623
trans-4-Hydroxyproline	32.3008333527196	7.36724746210566	33.8190485770419	[31.6349911423252,34.5700239369052]	16.0852031426051	42.270274501529	34.182385678255	5.3302486591643	35.0723498775124	[33.3950442695171,37.2413553068931]	22.4340064849258	41.1714192108192
GABA	12.3438175697064	1.67006450509541	12.0520072284502	[11.1410125363526,12.9355075427955]	10.4143981295214	15.5073934153483	13.4734218608853	1.99356975592809	13.371396037897	[12.1394801020956,14.4687036482008]	10.9674102717938	17.5257060646574
Threonic acid	3.10912867426788	0.183306317425166	3.11940307934231	[3.00418122426723,3.17822775833974]	2.83875962626908	3.45445480024573	3.06451077757539	0.311375767000769	3.05281189379018	[2.79710088719809,3.33282547421345]	2.60617633973566	3.48809258132046
Cysteine	33.6139974023487	6.17241635346605	34.9185490361116	[32.4759440139211,36.4777956960944]	21.0645634392595	40.3473513861213	31.5642290415331	5.51683912601408	31.8030732819379	[27.9262512496089,35.2519641743192]	21.8462951008969	39.2754635061182
Creatine	113.980538540845	55.8875276577638	103.146286275014	[92.3704195620796,116.520028166887]	53.8552654610837	241.488512661513	130.876128563302	102.239823929972	92.5511322969957	[90.7322973043524,108.606584262989]	75.86601364372	400.277969398947
2-Hydroxyglutaric acid	2.34965392213553	0.346374742933169	2.3739428801183	[2.01096160000466,2.62718386627873]	1.90730497806599	2.80197442273159	2.47066634681685	0.257381771693988	2.49785825188586	[2.22021682396549,2.66737796745799]	2.16007184870075	2.8862860634435
Phosphoglycolic acid	47.7287807654898	8.84712008363079	46.3342049203423	[43.4883450921883,49.3624941425667]	36.3850184134365	66.6640686272122	59.920043339663	13.037979157468	61.1257245124353	[47.121747929499,73.4474546234559]	44.1608139199269	76.8195822245653
Guanidoacetic acid	0.779501452628447	0.213960158205897	0.767891599710574	[0.688577575527511,0.867292570110392]	0.441854497314034	1.17734875189259	0.926488770761402	0.383106074147632	0.940867077856177	[0.70372724963114,1.11411600236864]	0.369546559999388	1.60390990143854
Nepsilon-trimethyllysine	0.241581183736052	0.0544023889543699	0.225613274979137	[0.208235297082894,0.258278041239618]	0.187686586860766	0.356882478599797	0.22705387322863	0.0182382702241311	0.224782323698148	[0.214696449040009,0.240953763841216]	0.20147682512819	0.252679281826718
3-Phenyllactic acid	0.737165167018123	0.28977836310822	0.624512106257583	[0.564954488360675,0.750767329773458]	0.543820919771119	1.40212810646789	0.752003548959373	0.22055271703199	0.630777748964473	[0.610474521845831,0.972344677792567]	0.514824031695758	1.13265948446953
Hypotaurine	19.3658326579278	9.0158315152003	19.1712687855202	[14.0578218450205,23.4551538086769]	6.53434823912486	33.7369284854821	26.6076957955327	16.7655630452646	22.5621208698855	[14.7424895007473,31.9209369898749]	12.4862955292971	65.5448553752048
Arginine	11.3057484824015	1.40813315578652	11.1900828255642	[10.3038212057895,12.0957328140946]	9.50684112514259	13.4200725263959	10.3724151061955	1.89376199240238	9.91828814055402	[9.58328898653215,11.6890288921782]	7.88549136617694	13.8261385379082
Glutamic acid	176.959419953774	29.2598893807792	176.212172305375	[172.915231266279,192.801377866403]	115.442984625163	215.059502513241	196.942109449703	19.1914495512573	196.142100761127	[181.185911619014,212.255835272548]	168.319659270803	222.076886174105
Phenylalanine	141.164512273606	21.6772395678649	141.560785489654	[126.918394623936,152.62898929932]	107.387637251053	174.708779153064	149.083631505409	19.0753077582682	156.886864826696	[144.144810369361,159.395129667737]	109.497995811798	171.412978874279
Tartaric acid	4.70531583372733	0.590040809514092	4.78375604149826	[4.27570715696045,5.08679620095331]	3.74200132553652	5.53030607730362	4.40772854958888	0.840826299287804	4.36679118810446	[3.95399293648683,4.6841735841614]	3.38018026989734	6.16419922409832
Xylose	0.585454916690671	0.080051961680512	0.601738308424362	[0.546082977334732,0.621962541503483]	0.46923809140758	0.697697767537314	0.718167890001985	0.401450200963561	0.506188530670013	[0.459627912054029,0.733546200886696]	0.390115617647683	1.52195195332837
N-Acetyaspartic acid	1.13063529995202	0.176499869256819	1.09386723486131	[1.01099292594252,1.2242291552026]	0.918919010902804	1.47001592375631	1.08098817466579	0.156108926528216	1.10902871468659	[0.957247617405669,1.1987575230849]	0.794773264593426	1.29068560058936
Arabinose	0.983254594444152	0.124381482294538	0.981437440578001	[0.924211764413263,1.07259605434266]	0.775389148428868	1.14014025426829	1.09287063454339	0.109147645285394	1.0871085380917	[1.02692199351375,1.1891710027902]	0.904751922757123	1.23621090673781
Asparagine	336.050051065004	87.354364510689	301.327762701602	[285.413138671634,339.097959520765]	271.106557485105	515.567723548635	303.319736786771	61.9772820551905	277.867155657471	[268.985909898094,317.496742821442]	249.918094668319	449.661234238271
2-Hydroxycinnamic acid	280.261626240087	109.733269916461	278.354512211006	[241.096877163538,290.084385483417]	154.806242925095	515.567723548635	257.718979665441	88.5487630840211	260.929808114922	[193.588338003005,277.765211778851]	155.280233076071	449.661234238271
Taurine	222.228590403923	11.5386740745501	226.544620566215	[215.75949394048,229.777067826504]	205.040115352952	235.056079585193	216.612174956198	31.9854205360394	212.334788100569	[208.169400143104,239.817838954536]	149.850578654582	261.900411279142
Ribose	45.7892811180731	7.99507323588919	44.5994723930496	[40.3173433056496,52.3035857514948]	33.9526460448398	56.6474086992104	54.293085902432	16.081056881063	58.7920049924725	[40.6576031549323,64.8299353102375]	30.4974594210344	80.5409873412588
Xylitol	4.0756122571908	1.17084795603236	3.99701145143107	[3.19581965033407,4.70815140165822]	2.43777648937864	5.95904913282932	4.26597621236805	0.915523129079398	4.34290474351906	[3.78504428936881,4.53564970550853]	2.58045442758194	6.00808675249938
Aminoadipic acid	0.40205307280089	0.0795129751253913	0.402544470173833	[0.365536212315163,0.429912869587113]	0.27191045988556	0.545464143064101	0.500888302665979	0.130414322647821	0.493466905158713	[0.405537737075572,0.500321946295877]	0.334946954979603	0.727744194085546
Arabitol	1.14248158891802	0.19581296961289	1.05069117065378	[1.01398470959567,1.27197893323865]	0.943189407728035	1.45530803817169	1.44194434956027	1.01403039918793	1.19134122684495	[1.10940953309086,1.2583597429845]	0.815551028964167	4.11271225473345
beta-Glycerophosphoric acid	2.37156676222583	0.649572950229015	2.34242539993291	[1.8326638420736,2.74460904164506]	1.64845716305621	3.51685053555394	2.7352194151199	0.670452876633959	2.79391626168267	[2.24276532965146,2.99641244472662]	1.71586861147446	3.99780527671994
Ribitol	0.792842498014918	0.11379004104965	0.786656299511315	[0.704335767821784,0.849237557737262]	0.657905944121464	1.00400410450492	0.967909489737332	0.136766780712903	1.03366371152723	[0.86287408129289,1.08359227627635]	0.745464612412559	1.1203430356317
Rhamnose	3.27020095656327	0.285460604873304	3.33744299058074	[3.12188967344139,3.46968761181366]	2.70972509780231	3.58073353086023	3.48129876032677	0.351029919819542	3.45310789734296	[3.26434980061076,3.65267255571089]	2.97593133530456	4.18389880606101
Quinolinic acid	1.00695574334373	0.595329819516062	0.754971225566603	[0.568172886944817,1.24607515760322]	0.516182901186143	1.96784367214902	0.841302933273957	0.601391260141696	0.82922789217392	[0.427811519296475,0.947982568611435]	0.29946014344778	2.2602765051712
Fucose	0.831053952010612	0.090916915149902	0.857650109716611	[0.769771332345786,0.898965671610348]	0.674498671530877	0.928117314028493	0.875350780702286	0.0944853987715386	0.841976961906557	[0.828294013791733,0.854664330584163]	0.814653201558397	1.11061358756395
Putrescine	19.9778563571947	4.03027771258565	20.3112377354031	[17.8491213942799,22.2761589809166]	13.8650058699454	26.0753971960284	19.4622041735613	4.30174577906791	17.8257690605718	[17.1197118145589,21.9214716153528]	14.7024084448942	27.5629246613393
Orotic acid	1.01487800766697	0.231274056297708	1.09249002591279	[0.809245675668683,1.14804602964108]	0.679776149713899	1.34806432091701	1.13848719138242	0.222576707645545	1.10812253820504	[0.987581324136296,1.2106494209756]	0.86287408129289	1.50309252681901
Glycero-3-phosphate	51.5595144828225	23.2757450415724	51.9341305380931	[32.9057342269521,67.7755682152742]	23.1123890902726	86.3727146852901	64.8350586214188	22.2460526403054	71.8156956134367	[48.9840336771603,78.3645794542765]	28.2706982527521	101.40540809692
Glucose-1-phosphate	6.25541668565417	1.60199346504774	6.43456900664964	[5.91087411464275,7.28173952183971]	2.99101505874116	8.07638844085233	7.68223344910124	2.82678679440315	7.08518805580719	[5.66560073855578,9.58751147694787]	3.63740640583113	12.0077792024115
Glutamine	63.9088570108052	22.3586151431435	58.9721753386324	[44.8547161956717,76.3985349326438]	41.5831801646057	100.740775497516	72.609562038937	26.5825287513222	66.5312152935092	[60.4310866145113,70.9608834512381]	37.5280903171793	124.16543045576
Shikimic acid	0.623962902670499	0.308212895457596	0.534127723928039	[0.419877508782446,0.662474355064857]	0.365379680471221	1.30157708688055	0.536208965842754	0.121976320213052	0.562225448962837	[0.453248059084463,0.646518024321106]	0.333547964197252	0.670129440100283
O-Phosphoethanolamine	103.267121532655	31.8434789776739	113.78204718023	[97.2659309092639,121.632119033079]	39.1126202141635	136.436783760772	111.932637830781	17.6133997396629	112.566414540689	[107.926709997063,116.994526333665]	81.7740671139678	137.739952102941
Methionine sulfoxide	8.24315765243725	0.877931766781952	8.17061325788422	[7.51543206526287,8.55106625636988]	7.32525343062991	9.92927173563986	7.59351543541567	1.2277820178025	7.62809692033714	[7.18704344274672,8.72482251424682]	5.08694414485211	8.96692221151954
Hypoxanthine	58.4774002689263	19.2049466043336	58.3433646775732	[51.1408301129596,69.1216842332179]	22.1691996825445	87.8021442578056	75.1815093383107	34.3731531273511	68.5169238465629	[48.5061717461266,96.9672919894128]	30.9032637936445	128.126068275811
Citric acid	92.5452226962793	13.8248652670131	90.2115626064436	[84.2890636491351,106.438499985909]	71.6826978089688	109.397758216706	85.6674861366419	22.214640990154	93.7485374047914	[64.7178601759593,104.603541989338]	55.004149743598	112.061808573608
Ornithine	266.756699369057	38.6474178984466	260.861418220376	[238.029492158958,294.660519966175]	224.47149394109	330.313069990556	267.56903168156	26.2825061652114	272.429342661384	[243.089221642039,288.296921170909]	229.966275690654	300.055634128522
Citrulline	6.98705982994738	1.48216463439093	7.12740318497032	[5.64716283194911,7.706968779133]	5.31583229005811	9.55488071427479	7.38826794467641	1.75553708592952	6.94923497367837	[6.40972136826525,8.43338173444256]	4.73493088306098	9.67612510688743
Phosphoserine	0.237122144277135	0.0553614727868601	0.236114228872254	[0.212254317590112,0.255798745055822]	0.14764716335524	0.323323355688024	0.280238692510182	0.059243703802049	0.271555720824951	[0.244515400295565,0.32558641165111]	0.177846825692326	0.363175067585606
UDP-N-acetylglucosamine	5.16490929962789	0.867114666146569	5.28246577500649	[4.95684226460006,5.57590312532342]	3.41587515231234	6.16583311636634	5.63905395106307	1.39599068039637	5.47475945052022	[4.92345799325943,6.47611721924785]	3.46111853478924	7.37798554661728
Ascorbic acid	15.006295332683	6.51862192911873	16.407353141885	[14.7782875809924,18.8756541364097]	0.186938441171322	20.7581993770306	23.3629551170508	10.6943698754895	18.6449093547081	[14.806629193278,35.1926323006419]	12.8631383236904	40.5765266110198
1,5-anhydroglucitol	16.449079932619	3.04328751947602	15.7647013813219	[14.9309110363961,17.9398867138452]	11.8770418247828	21.405439824809	15.6552617384141	2.36503799100754	15.014511793765	[14.4800518233434,16.929870407034]	11.7248116336849	20.2554763827139
Alanylalanine	3.37449322814542	0.451219092536824	3.26866537739728	[3.0876790330255,3.52908292772018]	2.8314570617148	4.15513171512621	3.76134064212263	1.09020887416101	3.6429914295041	[2.8862860634435,4.23101332769198]	2.67957563983683	6.09965793077626
Fructose	18.5551439377004	3.45001683766868	17.9423805862226	[16.3679431304328,19.0649854216146]	15.184704156732	25.9384427337294	22.6928978181997	5.00841883843695	23.2979341656947	[19.2248601504616,25.6001090560636]	15.4016836666937	30.5556805700918
Adenine	2.17272169590449	0.580077732482105	1.98678302864124	[1.77128718494635,2.35859350863423]	1.58897674995624	3.25592291517413	2.39086202592896	0.295508554101228	2.35658887748058	[2.13895950197501,2.58434214248068]	2.10236687090285	2.93734112111197
Dehydroascorbic acid	1.74916538687594	0.58107906109645	1.91566470525478	[1.63670545554093,2.09795139658263]	0.518329314156848	2.34378992593271	2.75123002770473	1.10037658160104	2.44395960467519	[1.94327944358399,3.78388456094911]	1.39267418123098	4.34051160221817
Melamine	0.118034256598717	0.031172606051687	0.116588574382284	[0.0921772045372318,0.138045007957213]	0.07820634856793	0.168739615263131	0.25851261941972	0.409957095405169	0.11969476876407	[0.114686863448086,0.159522939398686]	0.0587626236806322	1.34781659675117
Mannose	19.8709072643831	3.70598786826687	18.9597738340768	[17.945409707783,20.1809643552001]	16.200201821842	28.3324360252751	23.3451693836057	4.23843778227307	22.4660699810048	[21.0715455790453,25.9765745709915]	16.4381138007646	29.8327241667568
Galactose	3.79609427179386	1.43311867040239	3.53359435824267	[3.21151750124236,4.0938793312091]	1.92886482481319	6.79190836202396	3.98005456972994	0.981626955536225	3.7939080962099	[3.35252258247002,4.37732670978209]	2.54511598767903	5.65438087641467
Glucose	165.004846669674	25.0241733068914	172.658026888928	[138.565496543331,184.239229212663]	132.142822703653	195.809256619151	138.020122065572	36.2135877263611	148.530784424978	[116.419909384635,155.57076851583]	85.2501673930389	186.148768192866
Histidine	72.1337164341031	15.9881895533419	78.5925306598464	[68.7183634185592,82.3331728234486]	39.8178879694916	85.0382317321142	74.5204537502519	14.2077360653236	78.6591804886339	[67.482997034838,85.3392508663651]	45.0652303801287	87.5104745943475
Lysine	195.273453888687	34.6156415851889	203.951688820202	[191.552165886712,216.527156103805]	118.239012282662	226.625688428535	192.775306569864	34.7616102780682	203.116918524696	[196.85480450014,206.162333315019]	101.960413307807	215.613459677248
Mannitol	60.097338876806	55.0824103907725	52.0032320337194	[25.3155868941721,72.584581207752]	1.30463810189904	177.659496727728	47.9212308142776	39.0827702412961	36.4447222245415	[21.9008298457716,51.0799356889978]	21.1406118289305	143.396620434018
Tyrosine	227.227914211181	23.1238038080118	224.414913889786	[210.550224822757,240.352888645723]	198.299200073416	268.517459013411	229.491860328208	15.3644746140373	231.228075616089	[223.926100882388,237.973762394101]	193.631844259204	245.015555860254
Pentadecanoic acid	1.4531772827651	0.729936680312755	1.2128689676947	[1.18178419129679,1.27394148869477]	1.03236580237229	3.24593111488387	1.28694560482789	0.137391772402209	1.24793013996865	[1.20468563072449,1.37114165614406]	1.11688240016714	1.57483831464094
Ritalinic acid	2.82255639216173	0.497994057825527	2.92437573557809	[2.71566552844193,3.05587862654687]	1.98834523791316	3.47162868728379	2.86447314696549	0.622848903692258	2.71914101247759	[2.48565898169074,3.10729593084563]	2.23331929241933	4.18452911599189
1-Hexadecanol	0.666047224972161	0.465966919596966	0.557755013051656	[0.447176764681418,0.605960429195568]	0.334316732845739	1.78441239299899	0.532778994819265	0.151059034870412	0.506922171344465	[0.416537795298964,0.592548794481778]	0.381053995351141	0.844489755220066
Pantothenic acid	1.26518415264726	0.593341033207312	1.23660437190785	[0.885216797984894,1.39865455355758]	0.569312525385391	2.42819521751116	1.2523065967972	0.412356151614619	1.16460985856588	[0.864749586411146,1.54166862168122]	0.805047944424661	1.8110744148093
Gluconic acid	0.871914257554901	0.113766579958785	0.885912889268104	[0.794757004236323,0.926869565983993]	0.698270969356518	1.02298391753273	0.895414991837736	0.146149239453697	0.912141708732103	[0.880100768994406,1.00064826686763]	0.58008341599522	1.06432322839457
Urocanic acid	0.779969261868197	0.958418564450077	0.526199042970478	[0.192313827827582,0.778247824908481]	0.153153168483801	3.05840552664425	0.198587538488187	0.113227561138073	0.190447169955054	[0.0861802335101305,0.242116711723737]	0.065698964715714	0.369803177696953
Xanthine	73.0003045275343	19.1897963647429	73.8031356761616	[66.1661142750124,86.7299825248436]	34.9999745083944	94.8422100038336	77.3574725617941	19.5531343013404	79.3942651856807	[63.5174078729983,93.0083836848921]	49.8944248182889	98.8550422422444
Palmitoleic acid	7.73046093380922	3.01767950319432	8.20582983409548	[4.77988052960549,9.34841648902298]	4.23723766138515	12.8272051707655	7.93916399331144	3.09069021762935	8.22063671871634	[5.10647199784694,9.92500027250723]	3.9420653559846	12.8156780505453
7-Methylxanthine	0.409919841982204	0.0825521631336742	0.383655665766543	[0.35333120605811,0.460947895451052]	0.322586321166941	0.56723395734741	0.343509597297684	0.0340218024136456	0.348050049597132	[0.315411836287013,0.36585903701892]	0.293088651033998	0.394193788294284
Palmitic acid	190.688541785451	57.4524212579305	172.542118401478	[147.161588629365,210.069857032384]	144.026374110081	313.240849788165	184.434971927456	44.9790719972851	169.673393127062	[165.613815266635,197.184492766763]	127.149358962696	264.041017119563
Allantoic acid	0.765302170064318	0.124559410054376	0.738465969339819	[0.713329063006702,0.861520283345956]	0.574790172261096	0.933340996924193	0.839453372654078	0.155794182023284	0.820390195935569	[0.75168314783836,0.910820667049799]	0.608306605613358	1.14463972846093
N-Acetyl-D-glucosamine	3.44117353647766	0.327951264130572	3.42009402017927	[3.29662302693037,3.60536666391179]	2.92303744376977	3.98852377696443	3.89820648109093	0.782831447009342	3.71757235640733	[3.27494710068423,4.61064249279198]	3.01643376317514	5.20429529873571
Inositol	203.505132067	43.6430374427545	216.306573307999	[205.168564276566,221.486472960536]	103.573136342714	245.070220135131	167.888041149316	68.9161405417728	145.521175945101	[112.284453950007,206.258991780978]	90.1959186927132	300.396114948479
Uric acid	15.0205590195861	3.85122204592818	16.2742538371717	[12.3121862304087,16.9854831640837]	8.71569587734682	20.70641475918	13.3957112277713	4.48158834855442	12.6948074077935	[11.7338350982265,13.6368356345374]	7.41628787262178	23.0819585817523
Heptadecanoic acid	2.12453747454982	1.9426209842815	1.4660306362437	[1.39607742550025,1.55439585394137]	1.24571540933203	6.92521952521035	1.5424008114931	0.551774922210647	1.32811842205499	[1.23952046763647,1.7475012906856]	0.87137791660243	2.46215393221849
Octadecanol	0.461136015203112	0.286144408112312	0.41155190278627	[0.309147000631639,0.486826211823401]	0.193551792700165	1.11313344515651	0.374160337271377	0.162391062780703	0.362552134997013	[0.240896203957618,0.46803046674847]	0.160376564172677	0.640512598118891
Indolelactic acid	0.701335826722119	0.246291662557687	0.634558176597868	[0.554980031854371,0.800933646550272]	0.392968791239729	1.15085028960021	0.50161167571804	0.220145146361821	0.485819860895997	[0.330673699333158,0.649892226205821]	0.23938953752814	0.822676731528851
Kynurenine	0.413752419726159	0.113446607272045	0.438548650527395	[0.33147916044443,0.507322612888527]	0.237921652399865	0.545464143064101	0.585138385575228	0.155762020403671	0.549427069661248	[0.456815690096236,0.642543370243243]	0.423090890500552	0.907129941101707
Linoleic acid	16.2530076049279	9.84311500209654	12.9505259765375	[11.5925282180696,15.9867063994913]	8.46313064362336	39.5884635189632	12.3383654431892	2.22367158497916	13.0259147376356	[10.9834541055429,13.8643674923908]	8.19190997421296	14.8248086507119
Tryptophan	48.2728050495345	5.29755702456927	48.0514802969613	[44.7679598640775,50.4274071922421]	41.5343227475192	56.7219473827687	48.3901921164641	5.44736332574529	49.4193665154117	[44.422045108892,51.7895325488379]	37.7634303812888	54.8788555528381
Oleic acid	83.7069172982167	50.9466060586221	65.0268983766171	[53.6836610628535,88.2690495938774]	49.172595162864	202.734739450299	60.2889409024874	14.5099867468395	59.8085983821474	[46.3414138953181,69.5051247382444]	41.778262089411	79.4565640123009
cis-Vaccenic acid	16.4290437837828	17.1995480578194	10.4848996507359	[10.0509137909168,11.0370302644212]	8.62833259451586	58.9280949783236	9.97639813567211	2.5212729836336	9.54962323582131	[8.1345730035957,11.0035552154155]	7.13859600908914	14.8646918013547
Stearic acid	208.196416240145	131.665969331671	176.295546683914	[141.250055120102,200.452278339319]	114.817269512074	523.368154866602	183.91467877032	103.666493163363	142.856896985955	[110.805170540429,207.217856065115]	86.3382306048991	356.574201444927
Spermidine	10.575817159021	2.0376685082044	10.8208595627547	[9.17589142027177,11.9742876243204]	7.49453205059574	13.6363043346317	11.2902251431635	2.05278900746341	10.5994329741352	[10.1487430532169,11.8077245372134]	9.58418392231111	16.3120030871675
Fructose-1-phosphate	8.52424433226785	4.8697082976473	9.24301812664351	[4.47135769164801,11.8876372412719]	1.8268984023561	14.6565960162313	7.36181181578375	2.67938320505502	7.60794011407968	[7.34725134616079,8.13966029127774]	2.63212850007831	11.3294338456259
Cystine	7.57999002344535	3.55434699644106	6.87092649824771	[5.11011854319656,9.52782418040979]	3.22586321166941	12.598461635888	4.55124074862335	3.10521505148499	4.03310704715178	[2.10995417239679,5.96760814205083]	1.50583715388638	11.1825272864243
Fructose 6-phosphate	25.0550562971609	9.39900672027649	27.179428309354	[18.5709875980261,30.6073116102243]	8.9475535706092	37.5225262785312	33.2786187242767	12.4597844992696	31.8297362206461	[23.9284409098028,42.7230419538441]	16.763497570096	52.1007389476244
Pseudouridine	2.8072232218451	0.289937906345254	2.80679255314945	[2.71784030244685,2.8948644023406]	2.33115052874732	3.34100800877624	2.68065033118164	0.381580862631408	2.66299803647694	[2.44969659905236,3.02184888313686]	2.18871102215787	3.26720187664315
Glucose 6-phosphate	11.8444388059388	0.910815239322987	12.058984580875	[11.1151850087544,12.4687199092144]	10.5466847211609	13.0667739569387	12.1693599784053	1.49913492140154	12.3402749052966	[11.569753087156,13.2081037737712]	9.50191624915823	14.3442210886862
Arachidonic acid	30.7616838785719	32.5206839693418	21.3550379945461	[15.489844543566,26.3155290130963]	11.4430165926673	109.919803408738	17.0017479309446	10.694451155821	15.994740323555	[10.5731533882489,20.4796557223164]	0.876165707352993	33.666965914427
ETA	1.89383816864898	1.38219539486581	1.4691687643701	[1.16420266201375,1.90640856981345]	0.785937582479457	5.14080713221136	1.22719781919803	0.516437924584929	1.18182084169739	[0.768180439989337,1.55058546528895]	0.70665923588586	2.10259249654824
Inositol-4-phosphate	7.3862574275905	0.81718058636077	7.10713539432913	[6.96452135224514,7.8504196747873]	6.24644421895986	8.83183271589917	6.7617161666772	0.701095813309674	6.77575322768064	[6.39648844275191,7.06115530268344]	5.58807146529134	7.90363654293487
6-Phosphogluconic acid	1.33268339903735	0.481603704420871	1.17378149834909	[1.09816810568568,1.26884052540122]	1.07333266861	2.50667455207	1.12833012810544	0.110385239601749	1.1187139035485	[1.02577192319115,1.21092413089002]	0.976709313114812	1.28066997517029
11Z-Eicosenoic acid	3.62800580732349	2.51542189907015	2.8967202558289	[2.57348609159291,3.04973967668207]	2.2170478072928	9.79727375775157	2.73328500351381	0.895597290656469	2.40937126144899	[2.29132949318112,2.72507232915661]	1.89596513722287	4.84870572688853
Arachidic acid	4.06197572285228	2.03095252722944	3.24325545173343	[3.04073608548103,3.8401234857725]	2.92087250802067	8.93055916686635	3.93646959298548	0.944332015715264	3.59154340445903	[3.16145461717395,4.32928181742335]	3.06897387111076	5.45399750619787
Uridine	5.52833638281952	2.28379546466799	5.54982627266029	[3.75779140939088,6.58855272597581]	2.46418854271288	9.07574331755856	7.70709937592474	4.16317870543888	5.93205218599565	[4.4919021517167,10.1884187171976]	2.65607059036458	15.3127359229663
Sphingosine	5.68508390721053	6.42439470574485	3.6002840620292	[3.26213116562725,4.06411895087557]	2.46908614764465	21.5064179365735	3.09896601466331	1.02383153718719	3.0091827204752	[2.25026165276452,3.37550528212903]	2.0949188695056	4.77224781792314
Hexadecylglycerol	13.6998092578017	12.9354519198387	8.93353732949247	[5.63371991680794,14.7901516335971]	3.95314873575488	41.6192947662335	8.3167631441543	8.77758970670391	5.59356951774252	[2.53094265335007,9.20882422892412]	1.80978490371274	29.6692486963512
Oleamide	0.298729370551512	0.117215949990981	0.271481806215506	[0.226182259141481,0.316770499883394]	0.187973126891847	0.553353913389516	0.227412376815933	0.16408095428833	0.160376564172677	[0.143424859429295,0.201087211523638]	0.117007616687118	0.630840714894802
Deoxyinosine	1.89043836623672	0.63884749872816	1.87525161881626	[1.68975012321506,2.06162779001186]	0.798736975913832	3.03203996175938	1.66065598613405	0.386742831463453	1.72459052421447	[1.35712788413568,2.00129653373525]	1.10215849039092	2.0767919645362
2-Monopalmitin	6.26439739259292	3.2717710582409	6.17505183333383	[4.01891119378721,8.93982592915765]	1.80648339853487	10.8511856040559	5.91362640871613	3.35639229294564	7.53841061160376	[2.70635452041393,7.99744272674032]	2.04000236050148	10.3027032330864
DHA	10.668322043268	12.1877581840816	6.70442445056536	[4.75624640625282,8.35643512160829]	4.31092629195822	40.4891669173341	6.95228599543911	4.04155504825967	5.80583830969787	[3.86309912528398,7.20028540104067]	3.31182428101363	14.5779746427345
Etiocholanolone	10.81580672455	12.2011997544143	6.87069581840813	[4.88227283021427,8.51579170140718]	4.53966931969477	40.6761053585054	6.35829735608428	2.94222303916817	5.99515912414454	[4.03391643354484,7.23654061454037]	3.31182428101363	12.7221080268569
Inosine	37.3326629938479	21.055030566419	35.593443517745	[21.9366788821099,49.0178945230936]	11.471222526422	67.1566068611178	52.0590454712011	30.7529748090947	43.5609983058656	[28.395083212966,72.1472188202309]	13.2627241647187	112.942873829161
1-Monopalmitin	1.37175859349365	0.285496235802359	1.40105644470014	[1.25015441268248,1.41783673816635]	1.00551019587339	1.94585922855604	1.42424555695295	0.108696206582573	1.37504539412679	[1.34185280650005,1.51092444156843]	1.28802428101182	1.61783241436245
Erucic acid	1.10734797610252	0.540769846102077	0.98608987248112	[0.869457015232557,1.05283602716277]	0.621711818976287	2.39621092774149	1.01221441686546	0.252898211095617	0.97209781093115	[0.86287408129289,1.11411600236864]	0.641563960575416	1.43380801780743
N-Acetylneuraminic acid	1.45544059819339	0.409087010591309	1.4976029843037	[1.16266166859961,1.75131897777601]	0.838724435034047	2.01432915720363	1.64345642923242	0.559770956779821	1.5461156363098	[1.24717934438972,1.69397745907391]	1.13949419863395	2.90484126644974
Sucrose	0.825420745977049	1.17649539074041	0.481283134590245	[0.36025038711774,0.50569305867741]	0.164476486030366	3.7217744196836	0.518016389561706	0.178866164645631	0.488354656557406	[0.459211849335574,0.514824031695758]	0.345811966497336	0.955723862067384
Adenosine	0.301814345353228	0.0759687519184556	0.305361983295759	[0.255406915739184,0.330474658904939]	0.193847287107217	0.43989043795492	0.310568912563787	0.0712729300770111	0.304543793397491	[0.292225722304456,0.315994189537145]	0.211545445250276	0.442594028338227
Behenic acid	2.26682648823586	2.05079004472318	1.73376966111285	[1.43069280072568,1.99899634057876]	0.780072376640058	7.22262159071018	1.65439117624636	1.21460644663476	1.14166188105719	[0.778355015353434,1.98594215362008]	0.555383727065285	3.83719932634528
Xanthosine	1.76782886499794	0.59632572064899	1.81006856253459	[1.24369817069287,2.20053722454041]	0.980984755966825	2.6143265092708	1.99939958519192	0.391688778267161	1.93823183161119	[1.69481698206616,2.04000236050148]	1.65323773558638	2.83164871117384
MG170	3.11318946199385	1.49324943446091	2.84457181008887	[1.70294708346422,4.62482287667948]	1.66842846217173	4.78745460001214	2.28128235213005	0.681698337745076	2.19014245448313	[1.89252214468441,2.85133506866199]	1.27429848275651	3.34359328742797
Octadecylglycerol	6.19244605521007	5.23087120724323	4.39213293600992	[2.94270685204346,7.04683858557648]	1.91205710364405	17.6231966813328	4.02266708451087	3.63288959099204	2.99471106488369	[1.47531342779409,5.14824031695758]	0.971921522364249	12.269635824516
Cytidine	1.58782251287882	0.554185683690712	1.50939989736005	[1.38247870162376,1.75494279754317]	0.669807046857265	2.61588180437192	1.58321262623585	0.485983166271669	1.62473056551455	[1.14739887543436,2.05418763011132]	1.02239702069158	2.24527189841748
Fructose 1,6-bisphosphate	0.583347327831233	0.309585151099929	0.585064076229648	[0.491637623110422,0.751516235712581]	0.0169944037428475	1.0720721793866	0.780530482543577	0.62884157362898	0.700788956967616	[0.268288579897789,0.826941659015368]	0.158659083937707	2.23331929241933
2-Monoolein	6.74201850615098	3.38667259914114	7.1734843254923	[3.61180073518234,8.87168746905808]	2.58639567049654	11.9799811791773	5.64892237667784	2.45534847837568	5.38752472605561	[3.73376688464515,7.20566493772779]	2.90140119484106	9.93315667308701
Cellobiose	1.05212250604801	0.556056774403429	0.841540097452178	[0.658420343644003,1.32144846832968]	0.566291412342961	2.20943433735162	1.55159916587451	1.21124205740936	1.33098269550386	[0.993952816550079,1.57239522219609]	0.211545445250276	4.46155129715661
Spermine	0.489002502150456	0.0887873152727292	0.495994939315565	[0.397284301677599,0.560494331896451]	0.3897059181715	0.615846613136888	0.486433188635454	0.159003161281523	0.481129692518032	[0.420560476596535,0.52886361312569]	0.279800822512672	0.833075590597928
1-Monoolein	1.75478427261913	0.869713011223059	1.7366503057914	[1.18378105102917,1.81820520849142]	0.944062350570013	3.70478001594075	1.34888212303929	0.433667228891099	1.16068170997761	[1.01738882897042,1.80950384551425]	0.813924427595677	1.93916658146086
Maltose	0.561578132259525	0.108585353315066	0.523591349855611	[0.481980650311507,0.603880297013894]	0.467346102928306	0.775147607615008	0.725113944023287	0.319224793074627	0.650053137371137	[0.611435650908333,0.718168612584421]	0.36432826681992	1.51601172925048
Prostaglandin E2	0.685416963424776	0.110165726130104	0.693663636367902	[0.597649059128048,0.770441912167501]	0.543820919771119	0.828161577727218	0.836386536674234	0.298880605581074	0.791859285602595	[0.642543370243243,0.811075474151144]	0.569997449702132	1.55162274302482
1-Monostearin	1.88158577396802	0.481516385232566	1.74296492656212	[1.58583297424946,2.27798008189442]	1.19650199123738	2.57465216704139	1.61081585656835	0.362155919598293	1.6024804366868	[1.28802428101182,1.82861832275559]	1.11411600236864	2.21852997341342
5'-Methylthioadenosine	0.235846918771681	0.037675401037514	0.223218533293101	[0.213906041299068,0.243661837511666]	0.199721447322587	0.311978676541075	0.245621249007169	0.0369895077195436	0.229813956027015	[0.220517775737431,0.264538959466527]	0.208732658788897	0.321271685121621
Nervonic acid	2.87387505318843	2.8618791285069	1.96850043852966	[1.22335857466881,2.87895871165951]	1.00716457860181	9.65282132593737	2.33661712327788	1.47943767600431	1.62356940873962	[1.13878205507238,3.10291680551211]	1.09757711105676	5.50605783887524
Maltitol	1.90942862736918	1.48832262488919	1.60537766357551	[0.752169093810623,2.49779756859587]	0.374273239575094	4.9028854798115	1.65821413869701	2.05420389683505	0.972344677792567	[0.585038083435588,1.60877740935717]	0.287267445033768	6.94649890654276
Tetracosanoic acid	2.68223181965157	2.03262436703984	2.20000117025844	[1.42348465902866,3.08089797209229]	0.76834196496126	7.12915237012452	1.76634298642348	1.33515231730384	1.28508674048649	[0.702045700122705,2.29132949318112]	0.521869191811346	4.2661664792139
UMP	0.432295956980939	0.23527072988632	0.435623448384517	[0.322990412255465,0.538310875953574]	0.00849720187142374	0.80059715128696	0.632008593879907	0.432968933135823	0.477103220088908	[0.254859696551302,1.01745753640972]	0.166773982098626	1.25294190759904
Isomaltose	0.750929299884845	0.325940978719273	0.661434450801507	[0.485211670231905,0.887716432889647]	0.46403394197361	1.24908867509929	0.593759882277829	0.24778775208923	0.478205042112567	[0.424853305161617,0.775292732644476]	0.27553962259773	1.03855326344656
Palatinitol	0.446063685714318	0.356772182006742	0.386475748086246	[0.201614990260605,0.56024210504301]	0.0279308387742607	1.17261385825648	0.383538388551401	0.414406713660719	0.249656065919713	[0.157705918143506,0.37864162889334]	0.105331396512382	1.45020853998805
Hexacosanoic acid	0.729236411952385	0.603058014445345	0.56623548120547	[0.441118099398568,0.790680923685437]	0.0763640827998127	2.08815273888125	0.528815303800544	0.152091178718462	0.517111088389563	[0.395929642801297,0.578487654357801]	0.383023260045024	0.79643655172282
AMP	1.51058520754235	0.46021952682276	1.47856509348997	[1.29892810846797,1.86388328520482]	0.671278947842475	2.06455245546842	1.91472066271023	0.952428920649272	1.75552027941457	[1.31243872868919,2.04980769913028]	1.02834591441106	4.27840894060286
alpha-Tocopherol	0.923015638550868	0.684732823454171	0.783872399611024	[0.36680708078392,1.27611996446401]	0.240473439415356	2.10730606411309	0.700616650376555	0.454589359013731	0.459627912054029	[0.320499123969061,0.912459908420037]	0.275647219671789	1.51607569096031
Cholesterol	55.2928321709405	32.9824194281858	48.8478748983234	[30.2183891198453,70.0380355119667]	21.0795497867998	120.923679832231	43.8680947819009	20.8243886896795	35.1390905601773	[26.4764828506123,62.3952224329859]	20.9642239979472	77.4843955852816
Desmosterol	0.954498577455034	0.75297139761417	0.81100451009082	[0.559251023382753,1.15669366594843]	0.0351912350363936	2.49945555108513	0.766578185450183	0.291276655992574	0.819367825093248	[0.605387234163782,0.877760139707287]	0.31097509965438	1.27834013040027
4-Hydroxybutyric acid	0.322290696044125	0.0638929208292331	0.297456675365982	[0.285847886894995,0.346905216926246]	0.253109422894696	0.446436176368136	0.297730601267743	0.0814414665178103	0.268370561300011	[0.232136341995523,0.363175067585606]	0.213666082646041	0.452472202340868
Ribulose-5-phosphate	1.0752373858226	0.520327601737853	1.12258869761221	[0.701639217507581,1.30580304276593]	0.331390872985526	2.02502522773025	1.08988377658388	0.464817987467884	1.16273009025191	[0.642543370243243,1.52915817930781]	0.551079245195459	1.69487792569923
Dodecanoic acid	0.358739374684038	0.0569446622364424	0.35611169491658	[0.306957088760669,0.382854205441262]	0.300633997394127	0.467346102928306	0.349393095256406	0.052431381576475	0.357827415066681	[0.32494611310291,0.376459288471596]	0.244177328278703	0.427811519296475
Methyl alpha-D-Mannopyranoside	12.1192924903211	3.40717968597789	11.639650058462	[9.82225304981923,14.1077979011017]	7.54691263680525	17.2272600957703	11.7014050917388	4.5617425041066	11.1522877695782	[9.53249138437054,15.3122387097424]	4.44245435025579	18.7008695192106
