# Supplementary material for: Yiai Fuzheng decoction inhibits triple-negative breast cancer by remodeling the immune microenvironment
Source: Front Immunol. 2025 Sep 30;16:1615631. doi: 10.3389/fimmu.2025.1615631 (PMC12518410; doi:10.3389/fimmu.2025.1615631)
Supplement: Supplementary file 2 [file DataSheet1.zip › Supplementary File 2/Treatment/D_vs_H/07_Pathway_Analysis/Pathway_Analysis/Pathway_Result.csv]

	Total_In_Pathway	Expected	Hits	Raw P	'-ln(p)	Holm P	FDR	Impact	Enriched_Compounds	KEGGLink
Arginine and proline metabolism	44	0.34157	3	0.0038755	5.5531	0.31779	0.31779	0.04082	Proline Urea Spermine	http://www.genome.jp/kegg-bin/show_pathway?mmu00330/C00148%09red/C00086%09red/C00750%09red
Synthesis and degradation of ketone bodies	5	0.038814	1	0.03827	3.2631	1	1	0.14286	3-Hydroxybutyric acid	http://www.genome.jp/kegg-bin/show_pathway?mmu00072/C01089%09DeepSkyBlue
Aminoacyl-tRNA biosynthesis	69	0.53564	2	0.096776	2.3354	1	1	0.04	Alanine Proline	http://www.genome.jp/kegg-bin/show_pathway?mmu00970/C00041%09red/C00148%09red
Selenoamino acid metabolism	15	0.11644	1	0.11084	2.1996	1	1	0	Alanine	http://www.genome.jp/kegg-bin/show_pathway?mmu00450/C00041%09red
Pentose and glucuronate interconversions	16	0.12421	1	0.11782	2.1386	1	1	0.18182	Xylitol	http://www.genome.jp/kegg-bin/show_pathway?mmu00040/C00379%09red
beta-Alanine metabolism	17	0.13197	1	0.12475	2.0815	1	1	0.07692	Spermine	http://www.genome.jp/kegg-bin/show_pathway?mmu00410/C00750%09red
Glyoxylate and dicarboxylate metabolism	18	0.13973	1	0.13162	2.0278	1	1	0.07143	Malic acid	http://www.genome.jp/kegg-bin/show_pathway?mmu00630/C00149%09DeepSkyBlue
Starch and sucrose metabolism	19	0.14749	1	0.13845	1.9772	1	1	0.08	Sucrose	http://www.genome.jp/kegg-bin/show_pathway?mmu00500/C00089%09red
Citrate cycle (TCA cycle)	20	0.15526	1	0.14523	1.9294	1	1	0.06897	Malic acid	http://www.genome.jp/kegg-bin/show_pathway?mmu00020/C00149%09DeepSkyBlue
Butanoate metabolism	22	0.17078	1	0.15864	1.8411	1	1	0.05263	3-Hydroxybutyric acid	http://www.genome.jp/kegg-bin/show_pathway?mmu00650/C01089%09DeepSkyBlue
Pyruvate metabolism	23	0.17855	1	0.16528	1.8001	1	1	0.07143	Malic acid	http://www.genome.jp/kegg-bin/show_pathway?mmu00620/C00149%09DeepSkyBlue
Alanine, aspartate and glutamate metabolism	24	0.18631	1	0.17186	1.7611	1	1	0.04	Alanine	http://www.genome.jp/kegg-bin/show_pathway?mmu00250/C00041%09red
Glutathione metabolism	26	0.20183	1	0.1849	1.688	1	1	0	Spermine	http://www.genome.jp/kegg-bin/show_pathway?mmu00480/C00750%09red
Galactose metabolism	26	0.20183	1	0.1849	1.688	1	1	0.06452	Sucrose	http://www.genome.jp/kegg-bin/show_pathway?mmu00052/C00089%09red
Purine metabolism	68	0.52788	1	0.41896	0.86999	1	1	0	Urea	http://www.genome.jp/kegg-bin/show_pathway?mmu00230/C00086%09red
