# Supplementary material for: Yiai Fuzheng decoction inhibits triple-negative breast cancer by remodeling the immune microenvironment
Source: Front Immunol. 2025 Sep 30;16:1615631. doi: 10.3389/fimmu.2025.1615631 (PMC12518410; doi:10.3389/fimmu.2025.1615631)
Supplement: Supplementary file 2 [file DataSheet1.zip › Supplementary File 2/Treatment/D_vs_H/04_OPLS_DA/Model_Validation/OPLSDA_Permutation.csv]

	R2X	R2Y	Q2	RMSEE	Similarity
1	0.39	0.8	-0.164	0.243	0.157894736842105
2	0.384	0.821	-0.215	0.23	0.157894736842105
3	0.392	0.897	0.34	0.175	0.157894736842105
4	0.386	0.687	-0.788	0.304	0.157894736842105
5	0.401	0.711	-0.301	0.293	0.263157894736842
6	0.382	0.827	-0.0141	0.226	0.263157894736842
7	0.282	0.809	-0.0385	0.237	0.263157894736842
8	0.394	0.831	0.22	0.224	0.263157894736842
9	0.171	0.919	-0.021	0.155	0.263157894736842
10	0.333	0.834	0.0923	0.221	0.263157894736842
11	0.393	0.692	-0.557	0.302	0.263157894736842
12	0.395	0.709	-0.205	0.294	0.263157894736842
13	0.384	0.845	0.222	0.214	0.263157894736842
14	0.383	0.839	-0.202	0.218	0.263157894736842
15	0.35	0.801	-0.0912	0.243	0.263157894736842
16	0.391	0.818	-0.148	0.232	0.263157894736842
17	0.406	0.801	0.263	0.243	0.263157894736842
18	0.412	0.802	0.128	0.242	0.263157894736842
19	0.391	0.718	-0.406	0.289	0.263157894736842
20	0.386	0.805	0.124	0.24	0.263157894736842
21	0.272	0.835	-0.629	0.221	0.263157894736842
22	0.383	0.859	0.0871	0.204	0.263157894736842
23	0.394	0.833	0.114	0.223	0.263157894736842
24	0.404	0.729	0.0026	0.283	0.263157894736842
25	0.385	0.74	-0.661	0.278	0.263157894736842
26	0.385	0.769	-0.199	0.261	0.263157894736842
27	0.397	0.649	-0.39	0.322	0.263157894736842
28	0.395	0.674	-0.382	0.31	0.263157894736842
29	0.392	0.772	0.0955	0.26	0.263157894736842
30	0.381	0.797	-0.0348	0.245	0.263157894736842
31	0.381	0.889	0.195	0.181	0.263157894736842
32	0.372	0.793	-0.304	0.247	0.263157894736842
33	0.413	0.783	0.326	0.254	0.263157894736842
34	0.396	0.676	-0.334	0.31	0.263157894736842
35	0.341	0.78	0.0793	0.255	0.263157894736842
36	0.42	0.747	0.332	0.274	0.263157894736842
37	0.374	0.79	-0.709	0.25	0.263157894736842
38	0.392	0.867	0.179	0.199	0.263157894736842
39	0.379	0.811	-0.233	0.236	0.263157894736842
40	0.384	0.839	0.112	0.218	0.263157894736842
41	0.393	0.767	0.12	0.263	0.263157894736842
42	0.369	0.817	-0.575	0.233	0.263157894736842
43	0.386	0.718	-0.149	0.289	0.263157894736842
44	0.377	0.745	-0.599	0.275	0.263157894736842
45	0.398	0.816	0.182	0.233	0.263157894736842
46	0.386	0.804	-0.173	0.241	0.263157894736842
47	0.367	0.743	-0.221	0.276	0.263157894736842
48	0.395	0.725	-0.104	0.285	0.263157894736842
49	0.37	0.703	-0.468	0.297	0.263157894736842
50	0.405	0.782	0.0601	0.254	0.263157894736842
51	0.393	0.876	0.166	0.192	0.263157894736842
52	0.379	0.816	0.016	0.234	0.263157894736842
53	0.152	0.93	0.233	0.144	0.263157894736842
54	0.155	0.871	-0.569	0.195	0.263157894736842
55	0.332	0.839	-0.388	0.219	0.263157894736842
56	0.379	0.804	-0.0953	0.241	0.263157894736842
57	0.349	0.745	-0.158	0.275	0.263157894736842
58	0.415	0.775	0.276	0.258	0.263157894736842
59	0.373	0.724	0.101	0.286	0.368421052631579
60	0.352	0.77	-0.264	0.261	0.368421052631579
61	0.414	0.705	-0.127	0.295	0.368421052631579
62	0.398	0.794	0.0785	0.247	0.368421052631579
63	0.375	0.798	-0.0566	0.244	0.368421052631579
64	0.381	0.795	-0.337	0.246	0.368421052631579
65	0.4	0.8	0.274	0.243	0.368421052631579
66	0.194	0.896	0.122	0.176	0.368421052631579
67	0.411	0.753	0.19	0.271	0.368421052631579
68	0.372	0.747	-0.731	0.273	0.368421052631579
69	0.405	0.835	0.33	0.221	0.368421052631579
70	0.38	0.813	-0.517	0.235	0.368421052631579
71	0.367	0.778	-0.405	0.256	0.368421052631579
72	0.367	0.786	-0.818	0.252	0.368421052631579
73	0.397	0.727	0.148	0.284	0.368421052631579
74	0.39	0.817	-0.0411	0.233	0.368421052631579
75	0.402	0.681	-0.368	0.307	0.368421052631579
76	0.389	0.742	-0.233	0.277	0.368421052631579
77	0.381	0.799	-0.147	0.244	0.368421052631579
78	0.372	0.854	-0.234	0.208	0.368421052631579
79	0.39	0.744	-0.892	0.275	0.368421052631579
80	0.4	0.754	-0.115	0.27	0.368421052631579
81	0.385	0.693	-1.15	0.301	0.368421052631579
82	0.392	0.722	-0.113	0.287	0.368421052631579
83	0.396	0.86	0.256	0.204	0.368421052631579
84	0.395	0.789	-0.0224	0.25	0.368421052631579
85	0.347	0.692	-0.189	0.302	0.368421052631579
86	0.418	0.795	0.375	0.246	0.368421052631579
87	0.384	0.753	-0.127	0.271	0.368421052631579
88	0.395	0.818	0.0128	0.232	0.368421052631579
89	0.398	0.795	-0.00193	0.247	0.368421052631579
90	0.404	0.738	-0.0912	0.279	0.368421052631579
91	0.371	0.881	-0.179	0.188	0.368421052631579
92	0.391	0.8	0.076	0.243	0.368421052631579
93	0.383	0.764	-0.418	0.264	0.368421052631579
94	0.405	0.821	0.293	0.23	0.368421052631579
95	0.395	0.808	0.211	0.239	0.368421052631579
96	0.306	0.76	-0.199	0.267	0.368421052631579
97	0.35	0.736	-0.00242	0.279	0.368421052631579
98	0.386	0.863	-0.0971	0.201	0.368421052631579
99	0.398	0.682	-0.31	0.307	0.368421052631579
100	0.37	0.815	-0.0245	0.234	0.368421052631579
101	0.364	0.812	-0.273	0.236	0.368421052631579
102	0.385	0.811	-0.0362	0.237	0.368421052631579
103	0.402	0.803	0.221	0.241	0.368421052631579
104	0.377	0.858	0.187	0.205	0.368421052631579
105	0.386	0.769	-0.303	0.261	0.368421052631579
106	0.397	0.79	0.2	0.249	0.368421052631579
107	0.397	0.73	-0.332	0.283	0.368421052631579
108	0.332	0.828	0.112	0.225	0.368421052631579
109	0.418	0.752	0.291	0.271	0.368421052631579
110	0.387	0.778	-0.32	0.256	0.368421052631579
111	0.369	0.856	-0.548	0.206	0.368421052631579
112	0.401	0.687	-0.108	0.305	0.368421052631579
113	0.399	0.765	0.0124	0.264	0.368421052631579
114	0.394	0.774	-0.0709	0.258	0.368421052631579
115	0.396	0.745	-0.0797	0.275	0.368421052631579
116	0.404	0.709	-0.0914	0.293	0.368421052631579
117	0.349	0.822	0.0583	0.23	0.368421052631579
118	0.303	0.826	0.13	0.227	0.368421052631579
119	0.385	0.849	-0.143	0.211	0.368421052631579
120	0.409	0.744	-0.0365	0.275	0.368421052631579
121	0.384	0.799	-0.0754	0.244	0.368421052631579
122	0.394	0.831	0.108	0.224	0.368421052631579
123	0.359	0.79	-0.0782	0.25	0.368421052631579
124	0.42	0.703	0.0937	0.297	0.368421052631579
125	0.392	0.786	0.361	0.251	0.368421052631579
126	0.384	0.729	-0.36	0.283	0.368421052631579
127	0.394	0.779	-0.131	0.256	0.368421052631579
128	0.266	0.943	0.272	0.13	0.368421052631579
129	0.326	0.784	-0.0455	0.253	0.368421052631579
130	0.37	0.833	-0.532	0.223	0.368421052631579
131	0.376	0.774	0.187	0.259	0.368421052631579
132	0.409	0.702	0.035	0.297	0.368421052631579
133	0.377	0.875	-0.294	0.192	0.368421052631579
134	0.387	0.77	0.0489	0.261	0.368421052631579
135	0.305	0.737	-0.658	0.279	0.368421052631579
136	0.398	0.762	0.0984	0.265	0.368421052631579
137	0.373	0.823	-0.317	0.229	0.368421052631579
138	0.315	0.858	0.0824	0.205	0.368421052631579
139	0.38	0.897	0.26	0.175	0.368421052631579
140	0.427	0.796	0.406	0.246	0.368421052631579
141	0.409	0.82	0.337	0.231	0.368421052631579
142	0.389	0.734	-0.398	0.281	0.368421052631579
143	0.376	0.762	-1.11	0.266	0.368421052631579
144	0.375	0.868	-0.0014	0.198	0.368421052631579
145	0.371	0.85	-0.324	0.211	0.368421052631579
146	0.376	0.898	0.165	0.174	0.368421052631579
147	0.381	0.853	0.163	0.209	0.368421052631579
148	0.173	0.829	0.0871	0.225	0.368421052631579
149	0.364	0.894	-0.909	0.178	0.368421052631579
150	0.368	0.767	-0.475	0.263	0.368421052631579
151	0.387	0.704	-0.299	0.296	0.368421052631579
152	0.376	0.815	-0.236	0.234	0.368421052631579
153	0.379	0.833	-0.152	0.222	0.368421052631579
154	0.366	0.864	-0.602	0.2	0.368421052631579
155	0.384	0.795	-0.12	0.246	0.368421052631579
156	0.394	0.651	-0.319	0.321	0.368421052631579
157	0.412	0.817	0.366	0.233	0.368421052631579
158	0.166	0.722	-0.409	0.287	0.368421052631579
159	0.394	0.716	-0.324	0.29	0.368421052631579
160	0.388	0.726	-0.532	0.285	0.368421052631579
161	0.355	0.819	-0.734	0.231	0.368421052631579
162	0.386	0.78	-0.28	0.255	0.368421052631579
163	0.353	0.788	-0.0725	0.251	0.368421052631579
164	0.342	0.681	-0.511	0.307	0.368421052631579
165	0.364	0.744	-0.388	0.275	0.368421052631579
166	0.387	0.657	-0.604	0.319	0.368421052631579
167	0.416	0.76	0.186	0.267	0.368421052631579
168	0.377	0.654	-1.22	0.32	0.368421052631579
169	0.376	0.847	-0.499	0.213	0.368421052631579
170	0.42	0.747	0.178	0.274	0.368421052631579
171	0.386	0.72	-0.477	0.288	0.368421052631579
172	0.389	0.711	-0.304	0.292	0.368421052631579
173	0.387	0.686	-0.377	0.305	0.368421052631579
174	0.38	0.848	0.134	0.212	0.368421052631579
175	0.415	0.635	-0.139	0.329	0.368421052631579
176	0.403	0.727	-0.0206	0.284	0.368421052631579
177	0.39	0.785	-0.244	0.252	0.368421052631579
178	0.394	0.88	0.322	0.189	0.368421052631579
179	0.391	0.78	-0.129	0.255	0.368421052631579
180	0.395	0.751	-0.0814	0.272	0.368421052631579
181	0.391	0.782	-0.0191	0.254	0.368421052631579
182	0.385	0.835	0.0229	0.221	0.368421052631579
183	0.411	0.822	0.357	0.229	0.368421052631579
184	0.379	0.682	-0.918	0.307	0.368421052631579
185	0.397	0.711	-0.261	0.292	0.368421052631579
186	0.168	0.874	0.051	0.193	0.368421052631579
187	0.377	0.79	-0.352	0.25	0.368421052631579
188	0.387	0.809	0.201	0.238	0.368421052631579
189	0.308	0.895	0.376	0.177	0.368421052631579
190	0.383	0.703	-1.04	0.297	0.368421052631579
191	0.18	0.857	0.0129	0.206	0.368421052631579
192	0.39	0.762	-0.469	0.266	0.368421052631579
193	0.36	0.904	-0.238	0.169	0.368421052631579
194	0.289	0.808	0.272	0.238	0.368421052631579
195	0.382	0.797	-0.448	0.245	0.368421052631579
196	0.388	0.863	0.0269	0.201	0.368421052631579
197	0.295	0.853	-0.301	0.208	0.368421052631579
198	0.385	0.86	0.0587	0.203	0.368421052631579
199	0.381	0.879	0.129	0.189	0.368421052631579
200	0.423	0.773	0.293	0.259	0.368421052631579
201	0.415	0.72	-0.0621	0.288	0.368421052631579
202	0.372	0.875	-0.449	0.193	0.368421052631579
203	0.386	0.785	-0.244	0.252	0.368421052631579
204	0.418	0.73	0.0351	0.283	0.368421052631579
205	0.356	0.823	0.0364	0.229	0.368421052631579
206	0.38	0.827	-0.0944	0.226	0.368421052631579
207	0.363	0.826	-0.402	0.227	0.368421052631579
208	0.359	0.821	-0.147	0.23	0.368421052631579
209	0.379	0.824	0.0238	0.228	0.368421052631579
210	0.259	0.918	-0.273	0.156	0.368421052631579
211	0.394	0.764	0.0549	0.264	0.368421052631579
212	0.369	0.78	-0.114	0.255	0.368421052631579
213	0.391	0.766	-0.0432	0.263	0.368421052631579
214	0.375	0.879	-0.0475	0.189	0.368421052631579
215	0.174	0.917	0.131	0.157	0.368421052631579
216	0.387	0.752	0.0569	0.271	0.368421052631579
217	0.397	0.885	0.212	0.185	0.368421052631579
218	0.343	0.792	-0.365	0.248	0.368421052631579
219	0.385	0.778	-0.0837	0.257	0.368421052631579
220	0.397	0.77	0.101	0.261	0.368421052631579
221	0.39	0.737	0.202	0.279	0.368421052631579
222	0.364	0.819	0.125	0.231	0.368421052631579
223	0.368	0.864	-0.145	0.2	0.368421052631579
224	0.378	0.841	-0.136	0.217	0.368421052631579
225	0.366	0.896	-0.0107	0.176	0.368421052631579
226	0.399	0.784	-0.112	0.253	0.368421052631579
227	0.336	0.793	-0.22	0.247	0.368421052631579
228	0.316	0.855	-0.475	0.207	0.368421052631579
229	0.39	0.715	-0.417	0.291	0.368421052631579
230	0.39	0.746	-0.324	0.274	0.368421052631579
231	0.381	0.903	0.303	0.169	0.368421052631579
232	0.379	0.704	0.0559	0.296	0.368421052631579
233	0.399	0.793	0.00488	0.248	0.368421052631579
234	0.405	0.782	0.0818	0.254	0.368421052631579
235	0.401	0.754	-0.0369	0.27	0.368421052631579
236	0.342	0.787	0.0523	0.251	0.368421052631579
237	0.382	0.762	0.251	0.266	0.368421052631579
238	0.4	0.831	0.41	0.224	0.368421052631579
239	0.377	0.796	-0.557	0.246	0.368421052631579
240	0.417	0.71	0.137	0.293	0.368421052631579
241	0.408	0.775	0.104	0.258	0.368421052631579
242	0.301	0.797	-0.181	0.245	0.368421052631579
243	0.397	0.695	-0.444	0.301	0.368421052631579
244	0.355	0.941	-0.42	0.132	0.368421052631579
245	0.386	0.77	-0.239	0.261	0.368421052631579
246	0.389	0.782	0.0146	0.254	0.368421052631579
247	0.405	0.757	-0.0695	0.268	0.368421052631579
248	0.393	0.716	-0.233	0.29	0.368421052631579
249	0.355	0.727	-0.122	0.285	0.368421052631579
250	0.37	0.827	-0.519	0.226	0.368421052631579
251	0.389	0.692	-0.3	0.302	0.368421052631579
252	0.404	0.742	-0.011	0.276	0.368421052631579
253	0.358	0.621	-0.795	0.335	0.473684210526316
254	0.369	0.772	-0.0166	0.26	0.473684210526316
255	0.361	0.724	-0.044	0.286	0.473684210526316
256	0.393	0.757	-0.0895	0.268	0.473684210526316
257	0.391	0.856	0.21	0.207	0.473684210526316
258	0.381	0.802	-0.173	0.242	0.473684210526316
259	0.388	0.793	-0.29	0.248	0.473684210526316
260	0.38	0.821	-0.492	0.23	0.473684210526316
261	0.355	0.798	0.134	0.245	0.473684210526316
262	0.37	0.792	-0.751	0.248	0.473684210526316
263	0.407	0.856	0.316	0.206	0.473684210526316
264	0.362	0.905	-0.879	0.168	0.473684210526316
265	0.284	0.83	-0.218	0.224	0.473684210526316
266	0.39	0.78	0.0708	0.255	0.473684210526316
267	0.391	0.719	-0.271	0.288	0.473684210526316
268	0.346	0.74	-0.843	0.278	0.473684210526316
269	0.402	0.782	0.27	0.254	0.473684210526316
270	0.386	0.826	0.153	0.227	0.473684210526316
271	0.375	0.685	-0.473	0.305	0.473684210526316
272	0.413	0.766	0.276	0.263	0.473684210526316
273	0.367	0.793	-0.358	0.247	0.473684210526316
274	0.4	0.632	-0.592	0.33	0.473684210526316
275	0.402	0.773	0.288	0.259	0.473684210526316
276	0.392	0.693	-0.506	0.302	0.473684210526316
277	0.397	0.713	-0.0607	0.291	0.473684210526316
278	0.392	0.769	-0.0968	0.261	0.473684210526316
279	0.389	0.596	-0.701	0.346	0.473684210526316
280	0.371	0.733	-0.189	0.281	0.473684210526316
281	0.377	0.76	-0.48	0.267	0.473684210526316
282	0.37	0.75	-0.113	0.272	0.473684210526316
283	0.387	0.847	0.17	0.213	0.473684210526316
284	0.379	0.717	-1.47	0.289	0.473684210526316
285	0.393	0.759	-0.197	0.267	0.473684210526316
286	0.375	0.703	-0.198	0.297	0.473684210526316
287	0.318	0.738	-0.304	0.278	0.473684210526316
288	0.411	0.742	0.165	0.276	0.473684210526316
289	0.166	0.869	0.0843	0.197	0.473684210526316
290	0.371	0.765	-0.444	0.264	0.473684210526316
291	0.392	0.853	0.199	0.209	0.473684210526316
292	0.365	0.756	0.187	0.269	0.473684210526316
293	0.403	0.703	-0.351	0.297	0.473684210526316
294	0.39	0.825	-0.00461	0.228	0.473684210526316
295	0.415	0.705	0.00275	0.295	0.473684210526316
296	0.401	0.762	0.16	0.266	0.473684210526316
297	0.414	0.768	0.329	0.262	0.473684210526316
298	0.412	0.73	0.103	0.282	0.473684210526316
299	0.386	0.765	-0.464	0.264	0.473684210526316
300	0.38	0.919	0.146	0.155	0.473684210526316
301	0.234	0.813	-0.0374	0.235	0.473684210526316
302	0.387	0.834	0.109	0.221	0.473684210526316
303	0.422	0.611	-0.299	0.339	0.473684210526316
304	0.37	0.894	-0.572	0.177	0.473684210526316
305	0.372	0.869	-0.255	0.197	0.473684210526316
306	0.389	0.771	-0.462	0.26	0.473684210526316
307	0.391	0.768	-0.107	0.262	0.473684210526316
308	0.394	0.733	-0.141	0.281	0.473684210526316
309	0.373	0.813	-0.44	0.235	0.473684210526316
310	0.383	0.742	-0.502	0.276	0.473684210526316
311	0.377	0.785	-0.542	0.252	0.473684210526316
312	0.392	0.821	0.139	0.23	0.473684210526316
313	0.368	0.81	-1.04	0.237	0.473684210526316
314	0.362	0.875	-0.234	0.193	0.473684210526316
315	0.397	0.736	-0.268	0.28	0.473684210526316
316	0.375	0.751	-0.853	0.271	0.473684210526316
317	0.378	0.836	-0.374	0.221	0.473684210526316
318	0.377	0.748	-0.196	0.273	0.473684210526316
319	0.383	0.855	-0.126	0.207	0.473684210526316
320	0.369	0.805	-0.401	0.24	0.473684210526316
321	0.385	0.717	-0.306	0.289	0.473684210526316
322	0.378	0.755	-1.04	0.269	0.473684210526316
323	0.384	0.735	-0.676	0.28	0.473684210526316
324	0.381	0.823	0.0475	0.229	0.473684210526316
325	0.408	0.717	0.0336	0.289	0.473684210526316
326	0.378	0.596	-1.01	0.346	0.473684210526316
327	0.391	0.765	-0.161	0.264	0.473684210526316
328	0.419	0.769	0.128	0.262	0.473684210526316
329	0.4	0.669	-0.155	0.313	0.473684210526316
330	0.383	0.853	-0.0218	0.209	0.473684210526316
331	0.406	0.725	-0.025	0.286	0.473684210526316
332	0.398	0.764	-0.126	0.265	0.473684210526316
333	0.388	0.776	-0.147	0.257	0.473684210526316
334	0.401	0.598	-0.618	0.345	0.473684210526316
335	0.216	0.82	0.0937	0.231	0.473684210526316
336	0.368	0.736	-1.02	0.279	0.473684210526316
337	0.375	0.734	-0.648	0.28	0.473684210526316
338	0.151	0.928	-0.359	0.146	0.473684210526316
339	0.397	0.725	-0.333	0.285	0.473684210526316
340	0.381	0.817	-0.24	0.233	0.473684210526316
341	0.388	0.763	-0.173	0.265	0.473684210526316
342	0.396	0.705	-0.221	0.296	0.473684210526316
343	0.406	0.813	0.372	0.235	0.473684210526316
344	0.381	0.772	-0.423	0.26	0.473684210526316
345	0.38	0.686	-0.931	0.305	0.473684210526316
346	0.388	0.606	-0.623	0.342	0.473684210526316
347	0.413	0.682	-0.338	0.307	0.473684210526316
348	0.389	0.756	0.0993	0.269	0.473684210526316
349	0.405	0.72	-0.0734	0.288	0.473684210526316
350	0.397	0.752	0.0317	0.271	0.473684210526316
351	0.398	0.739	-0.138	0.278	0.473684210526316
352	0.305	0.816	0.247	0.233	0.473684210526316
353	0.407	0.84	0.425	0.218	0.473684210526316
354	0.373	0.767	-0.916	0.263	0.473684210526316
355	0.388	0.799	0.0648	0.244	0.473684210526316
356	0.285	0.776	0.0446	0.258	0.473684210526316
357	0.385	0.774	-0.582	0.259	0.473684210526316
358	0.36	0.644	-0.507	0.324	0.473684210526316
359	0.373	0.795	-0.583	0.246	0.473684210526316
360	0.318	0.738	-0.304	0.278	0.473684210526316
361	0.395	0.804	0.0644	0.241	0.473684210526316
362	0.397	0.731	-0.0568	0.282	0.473684210526316
363	0.279	0.79	-0.025	0.249	0.473684210526316
364	0.4	0.687	-0.605	0.304	0.473684210526316
365	0.346	0.705	-0.855	0.295	0.473684210526316
366	0.321	0.823	0.143	0.229	0.473684210526316
367	0.384	0.742	-0.238	0.276	0.473684210526316
368	0.389	0.76	-0.614	0.267	0.473684210526316
369	0.386	0.829	-0.269	0.225	0.473684210526316
370	0.289	0.836	-1.08	0.22	0.473684210526316
371	0.396	0.799	0.235	0.244	0.473684210526316
372	0.374	0.824	-0.283	0.228	0.473684210526316
373	0.367	0.693	-0.119	0.301	0.473684210526316
374	0.402	0.731	-0.0385	0.282	0.473684210526316
375	0.404	0.71	-0.261	0.293	0.473684210526316
376	0.384	0.708	-0.127	0.294	0.473684210526316
377	0.401	0.873	0.331	0.194	0.473684210526316
378	0.402	0.668	-0.231	0.314	0.473684210526316
379	0.337	0.84	-0.176	0.217	0.473684210526316
380	0.39	0.83	0.2	0.225	0.473684210526316
381	0.394	0.723	-0.545	0.286	0.473684210526316
382	0.374	0.799	-0.361	0.244	0.473684210526316
383	0.374	0.786	-0.394	0.252	0.473684210526316
384	0.394	0.728	-0.148	0.284	0.473684210526316
385	0.356	0.781	-0.482	0.255	0.473684210526316
386	0.401	0.794	0.00192	0.247	0.473684210526316
387	0.406	0.801	0.0237	0.243	0.473684210526316
388	0.376	0.858	0.157	0.205	0.473684210526316
389	0.388	0.758	0.137	0.268	0.473684210526316
390	0.385	0.771	-0.178	0.26	0.473684210526316
391	0.389	0.779	0.118	0.256	0.473684210526316
392	0.381	0.765	-0.834	0.264	0.473684210526316
393	0.399	0.765	-0.154	0.264	0.473684210526316
394	0.39	0.664	-0.708	0.315	0.473684210526316
395	0.373	0.799	-0.677	0.244	0.473684210526316
396	0.223	0.842	0.327	0.217	0.473684210526316
397	0.389	0.715	0.0258	0.29	0.473684210526316
398	0.387	0.76	-0.191	0.267	0.473684210526316
399	0.375	0.798	-0.476	0.245	0.473684210526316
400	0.376	0.759	-1.02	0.267	0.473684210526316
401	0.372	0.792	-0.676	0.248	0.473684210526316
402	0.377	0.808	-0.353	0.239	0.473684210526316
403	0.396	0.744	-0.276	0.275	0.473684210526316
404	0.292	0.783	-0.129	0.253	0.473684210526316
405	0.375	0.738	-0.284	0.278	0.473684210526316
406	0.403	0.894	0.446	0.178	0.473684210526316
407	0.408	0.738	-0.231	0.279	0.473684210526316
408	0.392	0.718	-0.607	0.289	0.473684210526316
409	0.374	0.794	-0.74	0.247	0.473684210526316
410	0.386	0.771	-0.00275	0.261	0.473684210526316
411	0.414	0.713	0.0176	0.291	0.473684210526316
412	0.327	0.829	0.278	0.225	0.473684210526316
413	0.323	0.762	-0.519	0.266	0.473684210526316
414	0.344	0.813	-0.902	0.235	0.473684210526316
415	0.396	0.779	-0.0828	0.256	0.473684210526316
416	0.388	0.761	0.062	0.266	0.473684210526316
417	0.379	0.756	-0.511	0.269	0.473684210526316
418	0.382	0.794	-0.108	0.247	0.473684210526316
419	0.381	0.856	0.0629	0.207	0.473684210526316
420	0.376	0.84	-0.158	0.218	0.473684210526316
421	0.396	0.812	0.0062	0.236	0.473684210526316
422	0.232	0.869	-0.523	0.197	0.473684210526316
423	0.395	0.693	-0.506	0.301	0.473684210526316
424	0.383	0.785	-0.265	0.252	0.473684210526316
425	0.339	0.827	0.36	0.227	0.473684210526316
426	0.372	0.841	-0.051	0.217	0.473684210526316
427	0.373	0.771	-0.384	0.26	0.473684210526316
428	0.328	0.782	-0.517	0.254	0.473684210526316
429	0.38	0.76	-0.126	0.267	0.473684210526316
430	0.404	0.812	0.157	0.236	0.473684210526316
431	0.377	0.77	-0.089	0.261	0.473684210526316
432	0.364	0.807	-1.02	0.239	0.473684210526316
433	0.392	0.707	-0.502	0.295	0.473684210526316
434	0.407	0.656	-0.107	0.319	0.473684210526316
435	0.414	0.787	0.288	0.251	0.473684210526316
436	0.392	0.743	0.0213	0.276	0.473684210526316
437	0.375	0.837	0.005	0.22	0.473684210526316
438	0.402	0.642	-0.0953	0.326	0.473684210526316
439	0.391	0.864	0.294	0.201	0.473684210526316
440	0.359	0.881	0.295	0.188	0.473684210526316
441	0.389	0.902	-0.0174	0.17	0.473684210526316
442	0.382	0.741	-0.26	0.277	0.473684210526316
443	0.374	0.773	-0.398	0.259	0.473684210526316
444	0.391	0.754	-0.337	0.27	0.473684210526316
445	0.387	0.779	-0.369	0.256	0.473684210526316
446	0.38	0.777	-0.152	0.257	0.473684210526316
447	0.368	0.827	-0.528	0.226	0.473684210526316
448	0.387	0.779	-0.228	0.256	0.473684210526316
449	0.383	0.711	-0.527	0.292	0.473684210526316
450	0.336	0.839	0.134	0.218	0.473684210526316
451	0.382	0.803	-0.0468	0.242	0.473684210526316
452	0.388	0.811	0.062	0.237	0.473684210526316
453	0.375	0.824	-0.143	0.228	0.473684210526316
454	0.196	0.931	0.367	0.143	0.473684210526316
455	0.374	0.877	-0.289	0.191	0.473684210526316
456	0.36	0.715	-0.375	0.291	0.473684210526316
457	0.418	0.697	0.125	0.299	0.473684210526316
458	0.379	0.707	-0.206	0.295	0.473684210526316
459	0.396	0.787	0.137	0.251	0.473684210526316
460	0.374	0.884	-0.104	0.186	0.473684210526316
461	0.391	0.813	-0.128	0.235	0.473684210526316
462	0.378	0.846	-0.0936	0.213	0.473684210526316
463	0.376	0.814	-0.259	0.234	0.473684210526316
464	0.384	0.734	-0.338	0.281	0.473684210526316
465	0.334	0.769	-0.248	0.261	0.473684210526316
466	0.39	0.778	0.0649	0.256	0.473684210526316
467	0.377	0.789	-0.545	0.25	0.473684210526316
468	0.401	0.774	0.0424	0.258	0.473684210526316
469	0.37	0.818	0.0402	0.232	0.473684210526316
470	0.376	0.821	-0.312	0.23	0.473684210526316
471	0.144	0.883	-0.163	0.186	0.473684210526316
472	0.378	0.724	-1.34	0.286	0.473684210526316
473	0.379	0.714	-0.395	0.291	0.473684210526316
474	0.399	0.854	0.354	0.208	0.473684210526316
475	0.387	0.723	-0.3	0.287	0.473684210526316
476	0.371	0.776	-1.12	0.258	0.473684210526316
477	0.376	0.732	-1.06	0.282	0.473684210526316
478	0.351	0.808	-0.0396	0.238	0.473684210526316
479	0.393	0.812	-0.00152	0.236	0.473684210526316
480	0.385	0.834	0.224	0.222	0.473684210526316
481	0.399	0.719	0.0466	0.289	0.473684210526316
482	0.323	0.766	0.0353	0.263	0.473684210526316
483	0.376	0.652	-0.56	0.321	0.473684210526316
484	0.398	0.752	-0.256	0.271	0.473684210526316
485	0.385	0.807	-0.244	0.239	0.473684210526316
486	0.356	0.882	0.137	0.187	0.473684210526316
487	0.41	0.819	0.236	0.231	0.473684210526316
488	0.388	0.712	-0.205	0.292	0.473684210526316
489	0.4	0.707	-0.055	0.295	0.473684210526316
490	0.385	0.798	0.128	0.244	0.473684210526316
491	0.394	0.702	-0.253	0.297	0.473684210526316
492	0.382	0.741	0.202	0.277	0.473684210526316
493	0.212	0.873	-0.0205	0.194	0.473684210526316
494	0.372	0.82	0.355	0.231	0.473684210526316
495	0.384	0.676	-0.509	0.31	0.473684210526316
496	0.211	0.905	0.278	0.167	0.473684210526316
497	0.373	0.619	-0.481	0.336	0.473684210526316
498	0.161	0.902	0.293	0.171	0.473684210526316
499	0.378	0.748	-0.735	0.273	0.473684210526316
500	0.406	0.731	0.241	0.282	0.473684210526316
501	0.384	0.806	-0.00321	0.24	0.473684210526316
502	0.146	0.938	-0.369	0.136	0.473684210526316
503	0.385	0.728	0.0348	0.284	0.473684210526316
504	0.407	0.766	0.256	0.263	0.473684210526316
505	0.362	0.933	-0.217	0.141	0.473684210526316
506	0.305	0.895	-0.142	0.176	0.473684210526316
507	0.369	0.765	-1.22	0.264	0.473684210526316
508	0.392	0.662	-0.803	0.316	0.473684210526316
509	0.373	0.801	-0.969	0.242	0.473684210526316
510	0.363	0.915	-0.7	0.159	0.473684210526316
511	0.376	0.679	-0.207	0.308	0.473684210526316
512	0.402	0.775	-0.126	0.258	0.473684210526316
513	0.367	0.826	-0.288	0.227	0.473684210526316
514	0.226	0.911	-0.965	0.162	0.473684210526316
515	0.376	0.776	-0.0483	0.258	0.473684210526316
516	0.397	0.818	0.16	0.232	0.473684210526316
517	0.407	0.803	0.232	0.242	0.473684210526316
518	0.406	0.744	0.0889	0.275	0.473684210526316
519	0.422	0.717	0.172	0.29	0.473684210526316
520	0.208	0.864	-0.00199	0.201	0.473684210526316
521	0.38	0.82	-0.168	0.231	0.473684210526316
522	0.385	0.777	-0.0966	0.257	0.473684210526316
523	0.4	0.747	-0.000446	0.274	0.473684210526316
524	0.366	0.817	-0.626	0.233	0.473684210526316
525	0.276	0.856	0.204	0.207	0.473684210526316
526	0.369	0.771	-0.836	0.26	0.473684210526316
527	0.405	0.596	-0.5	0.346	0.473684210526316
528	0.373	0.746	-0.64	0.274	0.473684210526316
529	0.386	0.764	-0.201	0.264	0.473684210526316
530	0.388	0.758	-0.02	0.268	0.473684210526316
531	0.399	0.738	-0.23	0.279	0.473684210526316
532	0.246	0.879	0.122	0.189	0.473684210526316
533	0.182	0.917	0.379	0.157	0.473684210526316
534	0.381	0.799	-0.249	0.244	0.473684210526316
535	0.323	0.803	0.111	0.242	0.473684210526316
536	0.379	0.791	-0.163	0.249	0.473684210526316
537	0.38	0.731	-0.889	0.282	0.473684210526316
538	0.199	0.885	-0.0627	0.184	0.473684210526316
539	0.305	0.777	-0.824	0.257	0.473684210526316
540	0.407	0.713	-0.0192	0.292	0.473684210526316
541	0.385	0.789	-0.281	0.25	0.473684210526316
542	0.346	0.744	0.153	0.275	0.473684210526316
543	0.381	0.735	-0.417	0.28	0.473684210526316
544	0.389	0.871	0.28	0.196	0.473684210526316
545	0.382	0.876	-0.0595	0.192	0.473684210526316
546	0.372	0.645	-0.403	0.324	0.473684210526316
547	0.383	0.743	-0.105	0.276	0.473684210526316
548	0.391	0.751	-0.221	0.271	0.473684210526316
549	0.388	0.777	-0.491	0.257	0.473684210526316
550	0.384	0.859	-0.17	0.204	0.473684210526316
551	0.377	0.8	-0.0489	0.243	0.473684210526316
552	0.39	0.651	-0.451	0.322	0.473684210526316
553	0.36	0.808	-0.00579	0.239	0.473684210526316
554	0.404	0.673	-0.03	0.311	0.473684210526316
555	0.398	0.705	-0.441	0.296	0.473684210526316
556	0.38	0.705	-0.231	0.295	0.473684210526316
557	0.376	0.848	-0.403	0.212	0.473684210526316
558	0.388	0.684	-1.03	0.306	0.473684210526316
559	0.379	0.785	-0.765	0.252	0.473684210526316
560	0.376	0.795	-0.388	0.246	0.473684210526316
561	0.401	0.785	0.0758	0.252	0.473684210526316
562	0.172	0.887	0.0616	0.183	0.473684210526316
563	0.411	0.717	0.00826	0.29	0.473684210526316
564	0.385	0.818	-0.0498	0.232	0.473684210526316
565	0.378	0.76	-0.506	0.267	0.473684210526316
566	0.389	0.756	0.198	0.269	0.473684210526316
567	0.37	0.855	-0.962	0.207	0.473684210526316
568	0.371	0.852	-0.122	0.209	0.473684210526316
569	0.394	0.678	-0.204	0.309	0.473684210526316
570	0.414	0.678	-0.195	0.309	0.473684210526316
571	0.38	0.775	-0.117	0.258	0.473684210526316
572	0.402	0.671	-0.173	0.312	0.473684210526316
573	0.395	0.818	0.138	0.232	0.473684210526316
574	0.372	0.67	-0.319	0.313	0.473684210526316
575	0.36	0.87	-0.767	0.196	0.473684210526316
576	0.392	0.726	-0.217	0.285	0.473684210526316
577	0.354	0.876	-1.63	0.192	0.473684210526316
578	0.365	0.787	-1.08	0.251	0.473684210526316
579	0.388	0.758	-0.721	0.268	0.473684210526316
580	0.401	0.674	-0.254	0.311	0.473684210526316
581	0.373	0.846	-0.246	0.214	0.473684210526316
582	0.369	0.849	-0.857	0.212	0.473684210526316
583	0.397	0.807	0.243	0.239	0.473684210526316
584	0.333	0.801	-0.214	0.243	0.473684210526316
585	0.352	0.818	-0.35	0.232	0.473684210526316
586	0.397	0.788	-0.149	0.25	0.473684210526316
587	0.277	0.873	0.223	0.194	0.473684210526316
588	0.375	0.864	-0.153	0.2	0.473684210526316
589	0.374	0.899	-0.0247	0.173	0.473684210526316
590	0.393	0.791	-0.0356	0.249	0.473684210526316
591	0.369	0.691	-0.0548	0.302	0.473684210526316
592	0.381	0.811	-0.377	0.237	0.473684210526316
593	0.148	0.927	0.0242	0.147	0.473684210526316
594	0.399	0.828	0.121	0.225	0.473684210526316
595	0.248	0.771	-1.23	0.261	0.473684210526316
596	0.376	0.725	0.123	0.286	0.473684210526316
597	0.388	0.774	-0.164	0.259	0.473684210526316
598	0.378	0.829	0.28	0.225	0.473684210526316
599	0.408	0.715	0.0767	0.291	0.473684210526316
600	0.361	0.739	-0.33	0.278	0.473684210526316
601	0.398	0.703	-0.116	0.296	0.473684210526316
602	0.42	0.645	-0.171	0.324	0.473684210526316
603	0.382	0.765	-0.425	0.264	0.578947368421053
604	0.383	0.609	-0.845	0.34	0.578947368421053
605	0.402	0.662	-0.0977	0.316	0.578947368421053
606	0.424	0.657	-0.0973	0.318	0.578947368421053
607	0.372	0.776	-0.146	0.258	0.578947368421053
608	0.377	0.713	-0.481	0.291	0.578947368421053
609	0.364	0.798	-1.78	0.245	0.578947368421053
610	0.381	0.749	-0.986	0.273	0.578947368421053
611	0.39	0.765	-0.0807	0.264	0.578947368421053
612	0.385	0.683	-0.718	0.307	0.578947368421053
613	0.384	0.814	0.0182	0.235	0.578947368421053
614	0.362	0.851	-0.344	0.21	0.578947368421053
615	0.382	0.815	-0.143	0.234	0.578947368421053
616	0.227	0.836	-0.228	0.22	0.578947368421053
617	0.342	0.859	-0.0264	0.205	0.578947368421053
618	0.382	0.756	0.0178	0.269	0.578947368421053
619	0.37	0.801	-0.435	0.243	0.578947368421053
620	0.394	0.723	-0.366	0.286	0.578947368421053
621	0.14	0.94	0.15	0.133	0.578947368421053
622	0.385	0.812	-0.307	0.236	0.578947368421053
623	0.378	0.779	-0.763	0.256	0.578947368421053
624	0.385	0.799	-0.288	0.244	0.578947368421053
625	0.385	0.789	-0.168	0.25	0.578947368421053
626	0.409	0.788	0.293	0.251	0.578947368421053
627	0.395	0.768	-0.134	0.262	0.578947368421053
628	0.407	0.755	-0.0505	0.269	0.578947368421053
629	0.391	0.644	-0.567	0.325	0.578947368421053
630	0.393	0.864	0.436	0.201	0.578947368421053
631	0.387	0.727	-0.197	0.284	0.578947368421053
632	0.393	0.716	-0.291	0.29	0.578947368421053
633	0.371	0.839	-0.198	0.218	0.578947368421053
634	0.402	0.755	0.108	0.269	0.578947368421053
635	0.129	0.918	-0.981	0.156	0.578947368421053
636	0.388	0.604	-0.584	0.342	0.578947368421053
637	0.4	0.629	-0.312	0.331	0.578947368421053
638	0.39	0.851	0.133	0.21	0.578947368421053
639	0.388	0.654	-0.307	0.32	0.578947368421053
640	0.382	0.789	-0.644	0.25	0.578947368421053
641	0.378	0.734	-0.312	0.281	0.578947368421053
642	0.392	0.856	0.359	0.207	0.578947368421053
643	0.384	0.784	-0.214	0.253	0.578947368421053
644	0.376	0.799	-0.196	0.244	0.578947368421053
645	0.394	0.722	-0.128	0.287	0.578947368421053
646	0.145	0.927	0.0723	0.147	0.578947368421053
647	0.358	0.767	-0.654	0.263	0.578947368421053
648	0.412	0.718	-0.0538	0.289	0.578947368421053
649	0.377	0.852	-0.188	0.209	0.578947368421053
650	0.402	0.739	0.283	0.278	0.578947368421053
651	0.375	0.72	-0.657	0.288	0.578947368421053
652	0.404	0.764	0.221	0.264	0.578947368421053
653	0.407	0.762	0.0735	0.265	0.578947368421053
654	0.386	0.884	0.286	0.185	0.578947368421053
655	0.183	0.884	-0.635	0.185	0.578947368421053
656	0.368	0.807	-1.03	0.239	0.578947368421053
657	0.37	0.875	-0.697	0.192	0.578947368421053
658	0.398	0.758	-0.00374	0.268	0.578947368421053
659	0.4	0.755	-3.14e-05	0.269	0.578947368421053
660	0.349	0.759	-0.00121	0.267	0.578947368421053
661	0.38	0.814	-0.0785	0.235	0.578947368421053
662	0.381	0.895	0.546	0.176	0.578947368421053
663	0.381	0.766	-0.312	0.263	0.578947368421053
664	0.376	0.835	-0.04	0.221	0.578947368421053
665	0.382	0.835	-0.0389	0.221	0.578947368421053
666	0.362	0.82	-0.479	0.231	0.578947368421053
667	0.4	0.696	-0.316	0.3	0.578947368421053
668	0.396	0.711	-0.12	0.293	0.578947368421053
669	0.392	0.865	0.252	0.2	0.578947368421053
670	0.125	0.931	-0.00931	0.143	0.578947368421053
671	0.387	0.768	-0.726	0.262	0.578947368421053
672	0.329	0.829	-0.436	0.225	0.578947368421053
673	0.393	0.728	-0.386	0.284	0.578947368421053
674	0.406	0.758	0.179	0.267	0.578947368421053
675	0.382	0.814	-0.254	0.234	0.578947368421053
676	0.394	0.888	0.418	0.182	0.578947368421053
677	0.387	0.77	-0.281	0.261	0.578947368421053
678	0.377	0.855	-0.543	0.207	0.578947368421053
679	0.381	0.795	0.0676	0.246	0.578947368421053
680	0.388	0.697	-0.869	0.299	0.578947368421053
681	0.206	0.848	-0.0913	0.212	0.578947368421053
682	0.417	0.864	0.47	0.2	0.578947368421053
683	0.377	0.831	-0.183	0.224	0.578947368421053
684	0.408	0.651	-0.359	0.321	0.578947368421053
685	0.328	0.826	-0.709	0.227	0.578947368421053
686	0.402	0.743	0.0567	0.276	0.578947368421053
687	0.366	0.887	0.18	0.183	0.578947368421053
688	0.393	0.791	0.0652	0.249	0.578947368421053
689	0.377	0.806	-0.479	0.24	0.578947368421053
690	0.387	0.811	-0.101	0.237	0.578947368421053
691	0.376	0.744	-1.33	0.275	0.578947368421053
692	0.395	0.692	-0.526	0.302	0.578947368421053
693	0.39	0.816	-0.142	0.233	0.578947368421053
694	0.395	0.759	-0.127	0.267	0.578947368421053
695	0.381	0.782	-0.219	0.254	0.578947368421053
696	0.375	0.73	-0.891	0.283	0.578947368421053
697	0.362	0.86	0.434	0.203	0.578947368421053
698	0.378	0.821	-0.146	0.23	0.578947368421053
699	0.426	0.823	0.469	0.229	0.578947368421053
700	0.396	0.717	-0.000365	0.29	0.578947368421053
701	0.378	0.74	-0.691	0.278	0.578947368421053
702	0.38	0.787	-0.207	0.251	0.578947368421053
703	0.37	0.862	-0.265	0.202	0.578947368421053
704	0.379	0.699	-0.51	0.298	0.578947368421053
705	0.39	0.742	0.224	0.277	0.578947368421053
706	0.399	0.77	0.0034	0.261	0.578947368421053
707	0.387	0.851	0.124	0.21	0.578947368421053
708	0.396	0.762	0.0406	0.266	0.578947368421053
709	0.379	0.808	-0.194	0.238	0.578947368421053
710	0.378	0.741	0.0771	0.277	0.578947368421053
711	0.393	0.758	-0.0893	0.268	0.578947368421053
712	0.386	0.786	-0.0273	0.252	0.578947368421053
713	0.367	0.828	-0.725	0.226	0.578947368421053
714	0.389	0.696	-0.556	0.3	0.578947368421053
715	0.383	0.806	-0.0121	0.24	0.578947368421053
716	0.187	0.887	-0.279	0.183	0.578947368421053
717	0.398	0.702	-0.288	0.297	0.578947368421053
718	0.369	0.845	-0.101	0.214	0.578947368421053
719	0.369	0.842	-0.523	0.216	0.578947368421053
720	0.384	0.743	-0.716	0.276	0.578947368421053
721	0.376	0.757	-0.649	0.268	0.578947368421053
722	0.379	0.793	-0.727	0.247	0.578947368421053
723	0.402	0.681	0.125	0.307	0.578947368421053
724	0.382	0.625	-0.948	0.333	0.578947368421053
725	0.399	0.682	0.0432	0.307	0.578947368421053
726	0.375	0.823	-0.408	0.229	0.578947368421053
727	0.371	0.812	-1.01	0.236	0.578947368421053
728	0.395	0.74	-0.238	0.277	0.578947368421053
729	0.24	0.81	0.0183	0.237	0.578947368421053
730	0.422	0.697	0.02	0.299	0.578947368421053
731	0.385	0.769	-0.189	0.261	0.578947368421053
732	0.376	0.78	-0.344	0.255	0.578947368421053
733	0.393	0.794	-0.00826	0.247	0.578947368421053
734	0.375	0.82	-0.0655	0.231	0.578947368421053
735	0.374	0.68	-0.388	0.308	0.578947368421053
736	0.37	0.834	-0.48	0.221	0.578947368421053
737	0.395	0.737	-0.0213	0.279	0.578947368421053
738	0.371	0.817	-0.193	0.233	0.578947368421053
739	0.174	0.873	-0.353	0.194	0.578947368421053
740	0.393	0.725	-0.319	0.285	0.578947368421053
741	0.294	0.784	-0.178	0.253	0.578947368421053
742	0.368	0.85	-0.908	0.211	0.578947368421053
743	0.392	0.778	0.127	0.256	0.578947368421053
744	0.393	0.703	-0.408	0.296	0.578947368421053
745	0.379	0.765	-0.165	0.264	0.578947368421053
746	0.398	0.89	0.342	0.181	0.578947368421053
747	0.381	0.687	-1.04	0.304	0.578947368421053
748	0.398	0.758	-0.0687	0.268	0.578947368421053
749	0.392	0.779	-0.143	0.256	0.578947368421053
750	0.393	0.647	-0.513	0.323	0.578947368421053
751	0.391	0.775	-0.273	0.258	0.578947368421053
752	0.425	0.771	0.352	0.26	0.578947368421053
753	0.256	0.854	-0.315	0.208	0.578947368421053
754	0.4	0.755	0.175	0.27	0.578947368421053
755	0.376	0.866	0.211	0.199	0.578947368421053
756	0.397	0.718	0.0384	0.289	0.578947368421053
757	0.39	0.735	-0.356	0.28	0.578947368421053
758	0.374	0.777	-0.238	0.257	0.578947368421053
759	0.17	0.8	-0.358	0.244	0.578947368421053
760	0.403	0.733	0.0217	0.281	0.578947368421053
761	0.416	0.846	0.559	0.213	0.578947368421053
762	0.383	0.77	-0.374	0.261	0.578947368421053
763	0.344	0.848	0.185	0.212	0.578947368421053
764	0.391	0.714	-0.357	0.291	0.578947368421053
765	0.385	0.774	-0.367	0.258	0.578947368421053
766	0.373	0.726	0.126	0.285	0.578947368421053
767	0.41	0.669	-0.233	0.313	0.578947368421053
768	0.15	0.907	-0.253	0.166	0.578947368421053
769	0.398	0.718	0.0805	0.289	0.578947368421053
770	0.383	0.73	-0.272	0.283	0.578947368421053
771	0.396	0.763	-0.215	0.265	0.578947368421053
772	0.355	0.802	-0.257	0.242	0.578947368421053
773	0.4	0.787	0.277	0.251	0.578947368421053
774	0.376	0.746	-0.191	0.274	0.578947368421053
775	0.402	0.789	0.044	0.25	0.578947368421053
776	0.352	0.842	-0.00635	0.216	0.578947368421053
777	0.363	0.841	0.252	0.217	0.578947368421053
778	0.414	0.858	0.491	0.205	0.578947368421053
779	0.406	0.696	-0.121	0.3	0.578947368421053
780	0.337	0.776	-0.185	0.257	0.578947368421053
781	0.386	0.796	-0.473	0.246	0.578947368421053
782	0.383	0.757	-0.348	0.268	0.578947368421053
783	0.378	0.789	-0.26	0.25	0.578947368421053
784	0.377	0.739	-0.226	0.278	0.578947368421053
785	0.377	0.692	-0.593	0.302	0.578947368421053
786	0.371	0.735	-1.81	0.28	0.578947368421053
787	0.4	0.837	0.292	0.22	0.578947368421053
788	0.14	0.881	-0.971	0.187	0.578947368421053
789	0.288	0.847	-0.011	0.213	0.578947368421053
790	0.383	0.769	-0.0609	0.261	0.578947368421053
791	0.399	0.809	-0.0164	0.238	0.578947368421053
792	0.381	0.823	-0.0974	0.229	0.578947368421053
793	0.373	0.846	-0.314	0.213	0.578947368421053
794	0.399	0.757	-0.0601	0.268	0.578947368421053
795	0.376	0.771	-0.268	0.261	0.578947368421053
796	0.275	0.66	-1.08	0.317	0.578947368421053
797	0.37	0.84	0.0627	0.218	0.578947368421053
798	0.377	0.717	-0.804	0.29	0.578947368421053
799	0.396	0.713	-0.399	0.292	0.578947368421053
800	0.407	0.812	0.138	0.236	0.578947368421053
801	0.394	0.66	-0.365	0.317	0.578947368421053
802	0.379	0.812	-0.232	0.236	0.578947368421053
803	0.373	0.804	-0.565	0.241	0.578947368421053
804	0.39	0.801	0.0197	0.243	0.578947368421053
805	0.308	0.759	-0.453	0.267	0.578947368421053
806	0.407	0.719	-0.0729	0.288	0.578947368421053
807	0.381	0.754	-0.307	0.27	0.578947368421053
808	0.414	0.781	0.197	0.255	0.578947368421053
809	0.343	0.819	0.21	0.232	0.578947368421053
810	0.383	0.833	-0.132	0.222	0.578947368421053
811	0.365	0.774	-0.133	0.259	0.578947368421053
812	0.385	0.755	-0.632	0.269	0.578947368421053
813	0.377	0.833	-0.517	0.222	0.578947368421053
814	0.404	0.679	-0.0478	0.308	0.578947368421053
815	0.409	0.721	-0.192	0.287	0.578947368421053
816	0.386	0.803	0.0517	0.242	0.578947368421053
817	0.331	0.812	-0.138	0.236	0.578947368421053
818	0.373	0.753	-0.255	0.27	0.578947368421053
819	0.334	0.793	-0.0356	0.248	0.578947368421053
820	0.296	0.824	0.124	0.228	0.578947368421053
821	0.323	0.771	-0.467	0.261	0.578947368421053
822	0.394	0.796	0.0205	0.246	0.578947368421053
823	0.383	0.835	-0.0929	0.221	0.578947368421053
824	0.369	0.788	-0.771	0.251	0.578947368421053
825	0.397	0.626	-0.519	0.333	0.578947368421053
826	0.388	0.656	-0.607	0.319	0.578947368421053
827	0.385	0.85	0.00341	0.211	0.578947368421053
828	0.372	0.838	-0.616	0.219	0.578947368421053
829	0.412	0.672	-0.16	0.312	0.578947368421053
830	0.412	0.753	-0.0766	0.271	0.578947368421053
831	0.378	0.828	-0.281	0.225	0.578947368421053
832	0.142	0.929	0.0293	0.145	0.578947368421053
833	0.419	0.783	0.187	0.253	0.578947368421053
834	0.372	0.859	-0.0047	0.204	0.578947368421053
835	0.376	0.898	0.251	0.174	0.578947368421053
836	0.389	0.722	-0.0655	0.287	0.578947368421053
837	0.354	0.822	-0.0316	0.23	0.578947368421053
838	0.353	0.766	0.0382	0.263	0.578947368421053
839	0.37	0.835	-0.536	0.221	0.578947368421053
840	0.41	0.764	-0.0127	0.264	0.578947368421053
841	0.171	0.958	-0.963	0.112	0.578947368421053
842	0.321	0.713	-0.108	0.292	0.578947368421053
843	0.392	0.775	-0.437	0.258	0.578947368421053
844	0.4	0.685	-0.513	0.305	0.578947368421053
845	0.359	0.937	-0.812	0.136	0.578947368421053
846	0.374	0.784	-0.341	0.253	0.578947368421053
847	0.383	0.863	0.128	0.201	0.578947368421053
848	0.366	0.85	-0.148	0.211	0.578947368421053
849	0.411	0.62	-0.264	0.335	0.578947368421053
850	0.396	0.717	-0.298	0.29	0.578947368421053
851	0.389	0.557	-1.69	0.362	0.578947368421053
852	0.374	0.909	-0.0746	0.164	0.578947368421053
853	0.402	0.739	-0.151	0.278	0.578947368421053
854	0.389	0.758	-0.222	0.268	0.578947368421053
855	0.381	0.8	0.0121	0.244	0.578947368421053
856	0.326	0.848	-1.68	0.212	0.578947368421053
857	0.373	0.746	-0.422	0.274	0.578947368421053
858	0.359	0.844	-0.939	0.215	0.578947368421053
859	0.383	0.794	-0.0223	0.247	0.578947368421053
860	0.391	0.742	-0.324	0.276	0.578947368421053
861	0.177	0.935	-0.392	0.139	0.578947368421053
862	0.371	0.876	-0.568	0.192	0.578947368421053
863	0.401	0.759	0.0996	0.267	0.578947368421053
864	0.354	0.819	-0.691	0.232	0.578947368421053
865	0.386	0.789	-0.286	0.25	0.578947368421053
866	0.385	0.727	-0.387	0.285	0.578947368421053
867	0.379	0.715	-0.459	0.29	0.578947368421053
868	0.388	0.788	0.0316	0.251	0.578947368421053
869	0.394	0.754	-0.352	0.27	0.578947368421053
870	0.395	0.688	-0.313	0.304	0.578947368421053
871	0.4	0.618	-0.493	0.336	0.578947368421053
872	0.349	0.84	0.0378	0.218	0.578947368421053
873	0.361	0.864	0.0779	0.2	0.578947368421053
874	0.385	0.736	-0.21	0.28	0.578947368421053
875	0.375	0.782	-0.115	0.254	0.578947368421053
876	0.387	0.769	-0.0895	0.261	0.578947368421053
877	0.389	0.719	-0.33	0.288	0.578947368421053
878	0.158	0.97	0.307	0.0947	0.578947368421053
879	0.389	0.746	-0.377	0.274	0.578947368421053
880	0.266	0.819	-0.0266	0.231	0.578947368421053
881	0.258	0.836	-0.47	0.22	0.578947368421053
882	0.368	0.807	-0.195	0.239	0.578947368421053
883	0.386	0.889	0.0673	0.181	0.578947368421053
884	0.383	0.743	0.0909	0.276	0.578947368421053
885	0.367	0.838	0.0244	0.219	0.684210526315789
886	0.402	0.807	0.124	0.239	0.684210526315789
887	0.387	0.782	-0.0614	0.254	0.684210526315789
888	0.374	0.769	-0.149	0.261	0.684210526315789
889	0.371	0.856	-0.0608	0.206	0.684210526315789
890	0.384	0.824	0.144	0.228	0.684210526315789
891	0.393	0.784	-0.322	0.253	0.684210526315789
892	0.406	0.712	0.111	0.292	0.684210526315789
893	0.175	0.857	-0.454	0.206	0.684210526315789
894	0.381	0.839	0.108	0.218	0.684210526315789
895	0.394	0.649	-0.63	0.322	0.684210526315789
896	0.385	0.795	-0.227	0.246	0.684210526315789
897	0.388	0.664	-0.857	0.315	0.684210526315789
898	0.262	0.854	-0.12	0.208	0.684210526315789
899	0.379	0.808	-0.168	0.238	0.684210526315789
900	0.396	0.746	-0.0845	0.274	0.684210526315789
901	0.394	0.669	-0.555	0.313	0.684210526315789
902	0.393	0.792	-0.0175	0.248	0.684210526315789
903	0.4	0.687	-0.154	0.305	0.684210526315789
904	0.379	0.818	-0.0713	0.232	0.684210526315789
905	0.407	0.746	-0.11	0.274	0.684210526315789
906	0.369	0.885	-0.161	0.184	0.684210526315789
907	0.337	0.803	-0.87	0.242	0.684210526315789
908	0.383	0.694	-0.319	0.301	0.684210526315789
909	0.293	0.872	0.117	0.195	0.684210526315789
910	0.389	0.778	-0.268	0.256	0.684210526315789
911	0.397	0.799	0.0783	0.244	0.684210526315789
912	0.401	0.796	0.157	0.246	0.684210526315789
913	0.392	0.782	-0.0161	0.254	0.684210526315789
914	0.387	0.757	-0.0937	0.268	0.684210526315789
915	0.396	0.772	0.0757	0.26	0.684210526315789
916	0.393	0.764	-0.0257	0.264	0.684210526315789
917	0.383	0.816	-0.177	0.233	0.684210526315789
918	0.394	0.779	-0.318	0.256	0.684210526315789
919	0.389	0.771	-0.148	0.26	0.684210526315789
920	0.398	0.674	-0.412	0.311	0.684210526315789
921	0.38	0.872	0.09	0.195	0.684210526315789
922	0.406	0.763	0.0548	0.265	0.684210526315789
923	0.333	0.778	-0.824	0.256	0.684210526315789
924	0.384	0.702	-0.311	0.297	0.684210526315789
925	0.391	0.799	-0.152	0.244	0.684210526315789
926	0.38	0.832	-0.208	0.223	0.684210526315789
927	0.383	0.836	-0.0125	0.221	0.684210526315789
928	0.364	0.831	0.366	0.224	0.684210526315789
929	0.381	0.815	-0.329	0.234	0.684210526315789
930	0.398	0.866	0.197	0.199	0.684210526315789
931	0.32	0.805	-0.346	0.241	0.684210526315789
932	0.395	0.692	-0.27	0.302	0.684210526315789
933	0.329	0.845	0.0789	0.214	0.684210526315789
934	0.384	0.697	-1.11	0.3	0.684210526315789
935	0.131	0.919	0.117	0.155	0.684210526315789
936	0.4	0.721	0.132	0.287	0.684210526315789
937	0.383	0.713	-0.219	0.292	0.684210526315789
938	0.372	0.867	-0.419	0.198	0.684210526315789
939	0.384	0.797	-0.0829	0.245	0.684210526315789
940	0.38	0.845	-0.181	0.215	0.684210526315789
941	0.377	0.8	-0.219	0.243	0.684210526315789
942	0.392	0.824	0.0965	0.228	0.684210526315789
943	0.389	0.843	0.186	0.215	0.684210526315789
944	0.379	0.849	0.129	0.211	0.684210526315789
945	0.377	0.835	-0.407	0.221	0.684210526315789
946	0.361	0.773	-1.94	0.259	0.684210526315789
947	0.377	0.838	-0.0789	0.219	0.684210526315789
948	0.394	0.718	0.0587	0.289	0.684210526315789
949	0.382	0.811	-0.251	0.236	0.684210526315789
950	0.404	0.728	-0.059	0.284	0.684210526315789
951	0.378	0.881	-0.0189	0.187	0.684210526315789
952	0.402	0.813	0.197	0.235	0.684210526315789
953	0.397	0.717	0.0517	0.289	0.684210526315789
954	0.364	0.908	0.233	0.165	0.684210526315789
955	0.395	0.725	-0.246	0.285	0.684210526315789
956	0.374	0.773	0.00303	0.259	0.684210526315789
957	0.378	0.743	-0.549	0.276	0.684210526315789
958	0.377	0.592	-0.99	0.348	0.684210526315789
959	0.386	0.701	-0.56	0.297	0.684210526315789
960	0.361	0.651	-1.26	0.322	0.684210526315789
961	0.386	0.83	0.246	0.224	0.684210526315789
962	0.371	0.802	0.179	0.242	0.684210526315789
963	0.395	0.646	-0.641	0.324	0.684210526315789
964	0.395	0.733	-0.259	0.281	0.684210526315789
965	0.384	0.762	-0.44	0.265	0.684210526315789
966	0.376	0.807	-0.4	0.239	0.684210526315789
967	0.367	0.841	-0.392	0.217	0.684210526315789
968	0.364	0.846	0.325	0.214	0.684210526315789
969	0.409	0.798	0.0341	0.245	0.684210526315789
970	0.388	0.678	-0.149	0.309	0.684210526315789
971	0.325	0.718	-0.602	0.289	0.684210526315789
972	0.396	0.853	0.414	0.209	0.684210526315789
973	0.418	0.764	0.165	0.264	0.684210526315789
974	0.386	0.793	-0.111	0.248	0.684210526315789
975	0.387	0.737	-0.351	0.279	0.684210526315789
976	0.39	0.777	0.0443	0.257	0.684210526315789
977	0.378	0.726	0.143	0.285	0.684210526315789
978	0.143	0.838	-0.179	0.219	0.684210526315789
979	0.322	0.823	-0.0361	0.229	0.684210526315789
980	0.379	0.759	-0.239	0.267	0.684210526315789
981	0.377	0.835	-0.0815	0.221	0.789473684210526
982	0.403	0.802	0.188	0.242	0.789473684210526
983	0.395	0.881	0.384	0.187	0.789473684210526
984	0.317	0.826	-0.309	0.227	0.789473684210526
985	0.379	0.84	0.0921	0.218	0.789473684210526
986	0.388	0.683	-0.152	0.306	0.789473684210526
987	0.366	0.752	-0.301	0.271	0.789473684210526
988	0.392	0.817	0.185	0.233	0.789473684210526
989	0.353	0.83	-0.0184	0.224	0.789473684210526
990	0.394	0.844	0.268	0.215	0.789473684210526
991	0.388	0.766	0.016	0.263	0.789473684210526
992	0.381	0.824	-0.441	0.229	0.789473684210526
993	0.386	0.772	-0.126	0.26	0.789473684210526
994	0.393	0.732	0.0602	0.282	0.789473684210526
995	0.393	0.824	0.246	0.228	0.789473684210526
996	0.394	0.787	-0.0117	0.251	0.789473684210526
997	0.249	0.836	0.302	0.22	0.789473684210526
998	0.335	0.886	0.17	0.184	0.789473684210526
999	0.391	0.838	0.0864	0.219	0.789473684210526
1000	0.302	0.846	0.0589	0.213	0.894736842105263
1001	0.389	0.888	0.334	0.182	1
