# Supplementary material for: Yiai Fuzheng decoction inhibits triple-negative breast cancer by remodeling the immune microenvironment
Source: Front Immunol. 2025 Sep 30;16:1615631. doi: 10.3389/fimmu.2025.1615631 (PMC12518410; doi:10.3389/fimmu.2025.1615631)
Supplement: Supplementary file 2 [file DataSheet1.zip › Supplementary File 2/Treatment/D_vs_H/04_OPLS_DA/Model_Validation/fitted_curve_parameter.csv]

	vertical intercept	slope	rank	p
Q2	-0.6532131061148247	0.9872131061148247	32	0.032
R2	0.6886250155672711	0.19937498443272894	52	0.052
