# Supplementary material for: Yiai Fuzheng decoction inhibits triple-negative breast cancer by remodeling the immune microenvironment
Source: Front Immunol. 2025 Sep 30;16:1615631. doi: 10.3389/fimmu.2025.1615631 (PMC12518410; doi:10.3389/fimmu.2025.1615631)
Supplement: Supplementary file 2 [file DataSheet1.zip › Supplementary File 2/Treatment/D_vs_H/02_PCA/All_Groups/PCA_Score.csv]

	PC1	PC2	PC3
D2030	-13.381528106955	5.46949623216824	2.00298831323314
D2034	0.39773141979443	2.3805908858407	1.12274686962128
D2037	-9.43353806934373	0.691371257814982	0.976296688861265
D2045	9.30595410239454	2.52844904441829	5.74730133410318
D2046	-3.10551523219484	-2.66058296171131	4.4690008516745
D2048	11.7755157788985	0.0454105211375139	4.84031803660624
D2049	7.39434275005521	0.369324170513828	6.58748463099502
D2087	-7.09373208123925	-2.09986786992942	-6.43869415805146
D2099	10.1095989285539	1.89768838852494	-5.04572371515855
H2028	-6.65179856449087	5.35771715406771	0.176327163972536
H2033	-9.61248559773724	2.01977082681436	-0.755361995248224
H2036	4.61510192977337	4.76747839084124	2.89493932246119
H2038	-8.03758255988846	-3.65866914004977	-1.88526673727255
H2047	12.43691452117	7.84640234778398	-9.90988431914795
H2050	3.55048348761386	-8.09871723783173	-2.63037157892395
H2088	-1.57633075372713	-2.84396064239393	-2.05298159292632
H2090	-5.64466134317895	1.20332074075727	1.90925730324886
H2094	0.362535860586554	-3.92109779328616	-2.44477954937268
H2098	4.58899352991515	-11.2941243154807	0.436403131324465
