# Supplementary material for: Yiai Fuzheng decoction inhibits triple-negative breast cancer by remodeling the immune microenvironment
Source: Front Immunol. 2025 Sep 30;16:1615631. doi: 10.3389/fimmu.2025.1615631 (PMC12518410; doi:10.3389/fimmu.2025.1615631)
Supplement: Supplementary file 2 [file DataSheet1.zip › Supplementary File 2/Treatment/D_vs_H/02_PCA/Uni_Group/D_PCA_Score.csv]

	PC1	PC2
D2030	-13.4847991181024	1.63425541414663
D2034	-0.162736624020055	-0.529130065931283
D2037	-10.2079035154023	2.56363780000829
D2045	8.83135811303122	2.07039608899414
D2046	-3.15791977295943	3.35850309375376
D2048	11.0378109155133	4.02481400346899
D2049	6.75675192547565	4.57015833829524
D2087	-7.9750296056689	-6.92222682858036
D2099	8.36246768213299	-10.7704078441554
